# Supplementary material for: Streptococcus Mutans Membrane Vesicles Enhance Candida albicans Pathogenicity and Carbohydrate Metabolism
Source: Front Cell Infect Microbiol. 2022 Jul 26;12:940602. doi: 10.3389/fcimb.2022.940602 (PMC9361861; doi:10.3389/fcimb.2022.940602)
Supplement: Supplementary file 2 [file Table_1.xlsx]

## Sheet: Proteins
Accession	GeneName	Description	Protein FDR Confidence: Combined	Coverage [%]	# Peptides	# PSMs	# Unique Peptides	# AAs	MW [kDa]	calc. pI	Score Mascot: Mascot	Abundances Control1	Abundances Control2	Abundances Control3	Abundances MVs1	Abundances MVs2	Abundances MVs3
Q5A7B1	MTO1	tRNA modification protein OS=Candida albicans (strain SC5314 / ATCC MYA-2876) OX=237561 GN=MTO1 PE=3 SV=1	High	7	5	5	5	695	77.4	8.09	60	93.9	94.4	101.8	95.2	109.8	105
A0A1D8PRB2	orf19.5125	DUF2415 domain-containing protein OS=Candida albicans (strain SC5314 / ATCC MYA-2876) OX=237561 GN=orf19.5125 PE=4 SV=1	Medium	3	1	1	1	571	64	6.61	14
A0A1D8PRJ9	FAA2-3	Faa2-3p OS=Candida albicans (strain SC5314 / ATCC MYA-2876) OX=237561 GN=FAA2-3 PE=4 SV=1	High	3	2	2	2	746	83.1	6.43	50	106.5	102.2	112.4	83.4	95.9	99.6
A0A1D8PMM8	orf19.3139	Uncharacterized protein OS=Candida albicans (strain SC5314 / ATCC MYA-2876) OX=237561 GN=orf19.3139 PE=4 SV=1	High	25	12	22	12	372	40.4	6.7	332	96.5	91.9	86.7	111.4	97.6	115.9
Q5A644	LYS4	Homoaconitase, mitochondrial OS=Candida albicans (strain SC5314 / ATCC MYA-2876) OX=237561 GN=LYS4 PE=3 SV=1	High	25	14	17	14	684	74.4	5.82	502	96.4	95.5	98.2	102.9	104.1	102.9
Q5AMP9	orf19.4597	F-actin-capping protein subunit beta OS=Candida albicans (strain SC5314 / ATCC MYA-2876) OX=237561 GN=orf19.4597 PE=3 SV=1	High	31	10	12	10	291	32.9	4.6	255	100.6	103	101.4	97.5	100.1	97.4
A0A1D8PGU4	HEM2	Delta-aminolevulinic acid dehydratase OS=Candida albicans (strain SC5314 / ATCC MYA-2876) OX=237561 GN=HEM2 PE=3 SV=1	High	33	9	16	9	341	37.1	6.73	433	97.6	97.9	98.7	103.1	104.8	98
Q5AKX8	CYB2	Cyb2p OS=Candida albicans (strain SC5314 / ATCC MYA-2876) OX=237561 GN=CYB2 PE=3 SV=1	High	26	13	16	13	560	62.9	5.17	337	93.8	97.2	97.1	102	104.4	105.6
Q5A322	PRP8	U4/U6-U5 snRNP complex subunit OS=Candida albicans (strain SC5314 / ATCC MYA-2876) OX=237561 GN=PRP8 PE=4 SV=1	High	4	10	10	10	2416	279.7	8.73	197	96.8	95.2	95	106.5	101.7	104.8
Q59SI5	MMM1	Maintenance of mitochondrial morphology protein 1 OS=Candida albicans (strain SC5314 / ATCC MYA-2876) OX=237561 GN=MMM1 PE=3 SV=2	High	13	5	7	5	439	49	5.21	125	98.6	101.1	101.1	98.3	99	101.9
Q5AMH6	CAS5	Cell wall integrity transcriptional regulator CAS5 OS=Candida albicans (strain SC5314 / ATCC MYA-2876) OX=237561 GN=CAS5 PE=4 SV=1	Medium	2	1	1	1	821	92.7	6.55	0
Q59S81	orf19.3459	Serine/threonine/tyrosine protein kinase OS=Candida albicans (strain SC5314 / ATCC MYA-2876) OX=237561 GN=orf19.3459 PE=3 SV=1	High	32	14	20	13	406	46.5	8.91	331	102.1	99.9	103.2	95.1	102.9	96.8
Q59S63	PUS1	tRNA pseudouridine synthase 1 OS=Candida albicans (strain SC5314 / ATCC MYA-2876) OX=237561 GN=PUS1 PE=3 SV=2	High	13	7	9	7	612	70.1	8.41	228	100.5	107.2	102.7	93.8	98	97.8
Q5A512	orf19.934	Uncharacterized protein OS=Candida albicans (strain SC5314 / ATCC MYA-2876) OX=237561 GN=orf19.934 PE=4 SV=1	High	53	5	5	5	107	11.9	8.91	127	105.7	101.7	103.6	96.2	97.6	95.2
A0A1D8PR82	orf19.5165	Uncharacterized protein OS=Candida albicans (strain SC5314 / ATCC MYA-2876) OX=237561 GN=orf19.5165 PE=3 SV=1	High	6	2	2	2	375	41.5	4.84	54	101.3	104	97	96	95.8	105.9
Q5A3P6	PKH2	Serine/threonine-protein kinase PKH2 OS=Candida albicans (strain SC5314 / ATCC MYA-2876) OX=237561 GN=PKH2 PE=1 SV=2	High	14	12	14	12	947	106.5	8.28	161	98.1	97.9	98	101.8	101.2	103
Q5ADM9	PMT2	Dolichyl-phosphate-mannose--protein mannosyltransferase 2 OS=Candida albicans (strain SC5314 / ATCC MYA-2876) OX=237561 GN=PMT2 PE=1 SV=1	High	34	27	41	27	769	88.3	7.21	810	100.1	101.3	97.8	104	95	101.8
A0A1D8PQI1	VPS70	FXNA-related family protease 1 OS=Candida albicans (strain SC5314 / ATCC MYA-2876) OX=237561 GN=VPS70 PE=3 SV=1	High	9	4	5	4	767	87.7	7.17	160	95.6	97.1	99.4	97.3	109.3	101.2
Q5ALY5	orf19.1441	Uncharacterized protein OS=Candida albicans (strain SC5314 / ATCC MYA-2876) OX=237561 GN=orf19.1441 PE=4 SV=1	High	24	13	15	13	618	72.3	4.81	274	101.4	104.3	101.8	96.7	96.8	98.9
Q5A2L2	PRS5	Ribose-phosphate diphosphokinase OS=Candida albicans (strain SC5314 / ATCC MYA-2876) OX=237561 GN=PRS5 PE=3 SV=1	High	41	13	18	13	446	48.5	8.51	585	99.6	100.1	98	95.8	101.6	104.9
A0A1D8PIG5	SGT1	Co-chaperone OS=Candida albicans (strain SC5314 / ATCC MYA-2876) OX=237561 GN=SGT1 PE=3 SV=1	High	56	23	39	23	413	47.3	5.06	817	105.2	109.2	103.6	97	91.6	93.4
A0A1D8PLM0	orf19.2733	Autophagy-related protein 6 OS=Candida albicans (strain SC5314 / ATCC MYA-2876) OX=237561 GN=orf19.2733 PE=3 SV=1	High	10	4	4	4	517	60.2	5.15	54	99.8	96.2	105.4	94.7	102.9	101.1
A0A1D8PJ36	orf19.2516	Thioredoxin domain-containing protein OS=Candida albicans (strain SC5314 / ATCC MYA-2876) OX=237561 GN=orf19.2516 PE=4 SV=1	High	27	5	5	5	238	27.3	5.12	141	104	101.6	99	91.6	99.5	104.4
A0A1D8PCM0	ESP1	Separase OS=Candida albicans (strain SC5314 / ATCC MYA-2876) OX=237561 GN=ESP1 PE=4 SV=1	Low	0	1	1	1	1598	184.1	7.88	0	96.7	88.7	99.3	97.9	108.5	108.8
A0A1D8PP79	orf19.4029	WD_REPEATS_REGION domain-containing protein OS=Candida albicans (strain SC5314 / ATCC MYA-2876) OX=237561 GN=orf19.4029 PE=4 SV=1	High	26	10	17	10	415	45.8	4.5	428	101.2	101.8	102.3	100.1	95.5	99.1
A0A1D8PGF3	ZCF6	Zcf6p (Fragment) OS=Candida albicans (strain SC5314 / ATCC MYA-2876) OX=237561 GN=ZCF6 PE=4 SV=1	High	5	2	2	2	369	40.5	7.59	43	95.2	91.7	101.5	100.9	109	101.8
A0A1D8PCP0	orf19.4534	UBX domain-containing protein OS=Candida albicans (strain SC5314 / ATCC MYA-2876) OX=237561 GN=orf19.4534 PE=4 SV=1	High	6	3	3	3	509	57.2	6.34	60	110.8	107	105.1	91.4	95.8	89.8
A0A1D8PJ72	ZCF8	Zcf8p OS=Candida albicans (strain SC5314 / ATCC MYA-2876) OX=237561 GN=ZCF8 PE=4 SV=1	High	5	5	5	5	915	106.5	8.02	72	102.4	96	102.2	99	98.3	102.1
Q59V92	SIS1	Type II HSP40 co-chaperone OS=Candida albicans (strain SC5314 / ATCC MYA-2876) OX=237561 GN=SIS1 PE=4 SV=1	High	64	17	38	17	343	36.8	8.85	1080	103.9	103.4	101.5	100	96.3	94.9
Q59SS1	CCC1	Ccc1p OS=Candida albicans (strain SC5314 / ATCC MYA-2876) OX=237561 GN=CCC1 PE=3 SV=1	High	17	5	6	5	312	33.3	4.72	162	90.3	88.9	93.8	112.7	103.8	110.5
Q5AGA2	orf19.4278	PHD domain-containing protein OS=Candida albicans (strain SC5314 / ATCC MYA-2876) OX=237561 GN=orf19.4278 PE=4 SV=1	High	20	11	13	11	669	77.4	5.35	218	94.8	101.4	102.2	96.2	103.8	101.6
A0A1D8PQP9	orf19.7022	Uncharacterized protein OS=Candida albicans (strain SC5314 / ATCC MYA-2876) OX=237561 GN=orf19.7022 PE=4 SV=1	High	30	11	13	11	342	38.7	5.03	253	103	102.1	102.4	97.2	95.4	100
Q5AEI0	MET13	Methylenetetrahydrofolate reductase OS=Candida albicans (strain SC5314 / ATCC MYA-2876) OX=237561 GN=MET13 PE=3 SV=1	High	28	15	16	15	614	69.9	5.26	335	97.6	101.6	98.1	101	101.7	100
A0A1D8PNT8	orf19.1110	Thiamine pyrophosphokinase OS=Candida albicans (strain SC5314 / ATCC MYA-2876) OX=237561 GN=orf19.1110 PE=3 SV=1	High	7	2	2	2	326	37.2	5.01	73	96.9	92.7	99	99	114.2	98.2
A0A1D8PCP8	orf19.3686	ATP synthase complex assembly protein OS=Candida albicans (strain SC5314 / ATCC MYA-2876) OX=237561 GN=orf19.3686 PE=3 SV=1	High	41	15	20	15	403	47.3	8.63	386	98.8	98.2	102.1	94.9	102.6	103.5
A0A1D8PMK0	AGO1	Ago1p OS=Candida albicans (strain SC5314 / ATCC MYA-2876) OX=237561 GN=AGO1 PE=3 SV=1	High	3	3	4	3	917	104.1	9.52	74	101.5	103.3	99	97.6	101.3	97.2
A0A1D8PGG5	orf19.1514	Uncharacterized protein OS=Candida albicans (strain SC5314 / ATCC MYA-2876) OX=237561 GN=orf19.1514 PE=3 SV=1	High	39	11	12	11	340	38.5	5.44	290	99.8	103.2	100.4	104.6	96.2	95.8
A0A1D8PKU0	orf19.6732	Uncharacterized protein OS=Candida albicans (strain SC5314 / ATCC MYA-2876) OX=237561 GN=orf19.6732 PE=4 SV=1	High	5	2	2	2	288	33.2	5.73	30	101.1	91.1	99.2	97.4	107.1	104.2
A0A1D8PKK5	orf19.7406	Uncharacterized protein OS=Candida albicans (strain SC5314 / ATCC MYA-2876) OX=237561 GN=orf19.7406 PE=4 SV=1	Medium	1	1	1	1	686	80.3	7.5	20	104.9	106	106	89.1	93	100.9
A0A1D8PJ22	ATO1	Ato1p OS=Candida albicans (strain SC5314 / ATCC MYA-2876) OX=237561 GN=ATO1 PE=3 SV=1	High	23	4	9	4	265	28.3	8.15	202	130.2	117	117.4	75.6	79.8	80
Q5AKX2	OSM2	Fumarate reductase OS=Candida albicans (strain SC5314 / ATCC MYA-2876) OX=237561 GN=OSM2 PE=4 SV=1	High	39	24	43	24	648	70.4	7.85	956	93.2	92.4	95.6	100.6	107.5	110.6
A0A1D8PRH0	orf19.7196	Proteinase B OS=Candida albicans (strain SC5314 / ATCC MYA-2876) OX=237561 GN=orf19.7196 PE=3 SV=1	High	19	11	19	11	493	52.1	5.74	373	114.1	108.5	108.1	86.3	90.9	92
Q5AI20	RLI1	Fe-S cluster-binding ribosome biosynthesis protein OS=Candida albicans (strain SC5314 / ATCC MYA-2876) OX=237561 GN=RLI1 PE=4 SV=1	High	41	23	39	23	622	69.5	8.54	819	96.3	99.8	93	105.1	100.3	105.5
A0A1D8PLT3	orf19.3364	Uncharacterized protein OS=Candida albicans (strain SC5314 / ATCC MYA-2876) OX=237561 GN=orf19.3364 PE=4 SV=1	High	41	6	11	6	152	17.8	6.57	292	106	102.9	102	104.3	92.5	92.3
A0A1D8PFV2	FTR2	Ftr2p OS=Candida albicans (strain SC5314 / ATCC MYA-2876) OX=237561 GN=FTR2 PE=3 SV=1	High	4	1	2	1	382	42.6	8.87	76	106.7	95.3	104.8	94.9	96.2	102.1
Q59P41	orf19.5495	Uncharacterized protein OS=Candida albicans (strain SC5314 / ATCC MYA-2876) OX=237561 GN=orf19.5495 PE=4 SV=1	High	9	9	11	9	1088	122.1	6.49	173	100.5	98.6	101.3	95.4	101.8	102.4
A0A1D8PEY1	SFT2	Protein transport protein SFT2 OS=Candida albicans (strain SC5314 / ATCC MYA-2876) OX=237561 GN=SFT2 PE=3 SV=1	Medium	4	1	1	1	217	24.4	8.79	14	96.1	103	108.5	96	102.2	94.2
Q5AAU7	SUI2	Translation initiation factor eIF2 subunit alpha OS=Candida albicans (strain SC5314 / ATCC MYA-2876) OX=237561 GN=SUI2 PE=3 SV=1	High	50	15	28	15	300	33.9	5.29	913	97	97.7	92.8	106.4	102.8	103.4
Q5AA23	PRN4	Prn4p OS=Candida albicans (strain SC5314 / ATCC MYA-2876) OX=237561 GN=PRN4 PE=3 SV=1	High	41	11	20	9	328	37	5.49	462	109.9	113.2	104.9	89.8	90.6	91.5
A0A1D8PU71	CTM1	Cytochrome c lysine N-methyltransferase OS=Candida albicans (strain SC5314 / ATCC MYA-2876) OX=237561 GN=CTM1 PE=4 SV=1	High	27	14	23	14	686	79	5.85	670	99.7	102.3	98.6	102.8	101.3	95.3
P34948	PMI1	Mannose-6-phosphate isomerase OS=Candida albicans (strain SC5314 / ATCC MYA-2876) OX=237561 GN=PMI1 PE=1 SV=2	High	46	17	36	17	441	48.8	5.33	865	95.7	94.8	95.5	105.6	105.3	103.1
Q5AMP6	orf19.4600	Oxidoreductase-like domain-containing protein OS=Candida albicans (strain SC5314 / ATCC MYA-2876) OX=237561 GN=orf19.4600 PE=4 SV=1	High	10	3	3	3	235	26.5	9.55	55	101.7	100.4	107.9	96.9	98.9	94.1
Q59XV0	SET2	Histone-lysine N-methyltransferase, H3 lysine-36 specific OS=Candida albicans (strain SC5314 / ATCC MYA-2876) OX=237561 GN=SET2 PE=3 SV=1	High	19	15	19	15	844	95.3	7.74	432	96.4	94.9	99.5	98.4	105.1	105.6
G1UB11	ERG5	C-22 sterol desaturase OS=Candida albicans (strain SC5314 / ATCC MYA-2876) OX=237561 GN=ERG5 PE=3 SV=1	High	48	25	41	25	517	59.6	6.64	785	105.4	111.5	100.7	99.2	86.5	96.7
Q5AEC3	orf19.345	Succinate-semialdehyde dehydrogenase OS=Candida albicans (strain SC5314 / ATCC MYA-2876) OX=237561 GN=orf19.345 PE=3 SV=1	High	21	10	12	10	491	54.4	5.55	378	100.9	103.7	106.9	88.8	100.2	99.5
Q59N81	orf19.1107	Uncharacterized protein OS=Candida albicans (strain SC5314 / ATCC MYA-2876) OX=237561 GN=orf19.1107 PE=4 SV=1	High	28	4	6	4	202	21.4	9.67	170	102.3	93.9	106.1	96	99.9	101.8
A0A1D8PPW7	orf19.3482	NAD(+) diphosphatase OS=Candida albicans (strain SC5314 / ATCC MYA-2876) OX=237561 GN=orf19.3482 PE=4 SV=1	High	24	12	16	12	463	52.9	6.04	261	104.5	97.4	102	100.4	99.6	96.1
A0A1D8PLE0	orf19.4607	Uncharacterized protein OS=Candida albicans (strain SC5314 / ATCC MYA-2876) OX=237561 GN=orf19.4607 PE=4 SV=1	Medium	2	1	1	1	434	49.3	8.47	24	110.7	103.2	119.9	75.8	92.1	98.2
Q5A515	orf19.931	Uncharacterized protein OS=Candida albicans (strain SC5314 / ATCC MYA-2876) OX=237561 GN=orf19.931 PE=4 SV=1	Medium	2	1	1	1	694	80.4	5.48	18	102.5	99.8	101	96.7	95.7	104.2
P0CY20	HAL21	3'(2'),5'-bisphosphate nucleotidase 1 OS=Candida albicans (strain SC5314 / ATCC MYA-2876) OX=237561 GN=HAL21 PE=3 SV=2	High	50	17	23	9	364	39.3	5.71	580	96.2	99.4	96	101.8	103.3	103.4
A0A1D8PIA6	SLP2	Slp2p OS=Candida albicans (strain SC5314 / ATCC MYA-2876) OX=237561 GN=SLP2 PE=4 SV=1	High	29	7	14	7	263	29.5	9.35	306	105.5	97.6	99.9	102.3	97.9	96.7
A0A1D8PMH2	FMT1	Methionyl-tRNA formyltransferase OS=Candida albicans (strain SC5314 / ATCC MYA-2876) OX=237561 GN=FMT1 PE=4 SV=1	High	8	3	3	3	359	40.7	9.16	72	101.7	97.6	102.1	97.9	97.8	102.9
A0A1D8PCV0	MST1	Threonyl-tRNA synthetase OS=Candida albicans (strain SC5314 / ATCC MYA-2876) OX=237561 GN=MST1 PE=3 SV=1	High	11	5	7	5	455	52.3	7.4	61	91.4	97.4	100.7	100.9	102.7	106.9
Q5AAR2	orf19.6250	Uncharacterized protein OS=Candida albicans (strain SC5314 / ATCC MYA-2876) OX=237561 GN=orf19.6250 PE=4 SV=1	High	43	11	20	11	347	37.8	7.34	652	99.1	100	103	96.4	105.6	95.9
A0A1D8PQ13	orf19.5574	Putative cysteine synthase OS=Candida albicans (strain SC5314 / ATCC MYA-2876) OX=237561 GN=orf19.5574 PE=4 SV=1	High	8	4	4	4	398	43.4	8.38	53	103.3	95.9	94.8	98.6	99.6	107.7
A0A1D8PHW7	orf19.1877	G-patch domain-containing protein OS=Candida albicans (strain SC5314 / ATCC MYA-2876) OX=237561 GN=orf19.1877 PE=4 SV=1	Low	5	1	1	1	271	31	5.82	0	82.7	89.4	95.7	105.9	107.6	118.7
A0A1D8PU17	PLB3	Lysophospholipase OS=Candida albicans (strain SC5314 / ATCC MYA-2876) OX=237561 GN=PLB3 PE=3 SV=1	High	15	10	13	10	632	69.7	4.81	246	104.1	106.3	103.4	88.8	102.6	94.9
A0A1D8PIH3	ABG1	Protein BIG1 OS=Candida albicans (strain SC5314 / ATCC MYA-2876) OX=237561 GN=ABG1 PE=3 SV=1	High	17	5	6	5	288	32.9	4.87	119	104.4	99.6	104.6	98.5	99.4	93.5
Q5A5V6	PDB1	Pyruvate dehydrogenase E1 component subunit beta OS=Candida albicans (strain SC5314 / ATCC MYA-2876) OX=237561 GN=PDB1 PE=4 SV=1	High	46	15	32	15	379	41.3	5.5	741	104.8	103.7	106.2	93.3	97.1	94.8
A0A1D8PGZ6	orf19.835	Uncharacterized protein OS=Candida albicans (strain SC5314 / ATCC MYA-2876) OX=237561 GN=orf19.835 PE=4 SV=1	High	10	8	8	8	786	89	6.74	122	97.1	95.8	101.8	94.8	105	105.4
A0A1D8PML8	CSO99	Cso99p OS=Candida albicans (strain SC5314 / ATCC MYA-2876) OX=237561 GN=CSO99 PE=4 SV=1	High	6	1	1	1	330	38.1	8.92	59	83.8	91.7	118.8	98.9	96.4	110.4
Q5A669	orf19.3821	Uncharacterized protein OS=Candida albicans (strain SC5314 / ATCC MYA-2876) OX=237561 GN=orf19.3821 PE=4 SV=1	High	4	1	2	1	395	45.9	5.03	56	94.5	98.8	88.1	102.8	106.5	109.3
A0A1D8PII4	orf19.1776	Putative pantetheine-phosphate adenylyltransferase OS=Candida albicans (strain SC5314 / ATCC MYA-2876) OX=237561 GN=orf19.1776 PE=4 SV=1	High	10	3	3	3	322	36.8	5.68	60	108.2	99.4	99.3	114.5	92.2	86.4
A0A1D8PSG5	CAALFM_CR03400WA	Isoleucyl-tRNA synthetase OS=Candida albicans (strain SC5314 / ATCC MYA-2876) OX=237561 GN=CAALFM_CR03400WA PE=3 SV=1	High	22	23	26	23	973	111.5	7.52	340	101	99.9	101.7	96.9	100.2	100.3
A0A1D8PME0	YME1	I-AAA protease OS=Candida albicans (strain SC5314 / ATCC MYA-2876) OX=237561 GN=YME1 PE=3 SV=1	High	31	23	33	23	687	75.8	7.3	687	100.8	100.6	102	98.1	98.7	99.8
A0A1D8PDZ5	orf19.6194	Uncharacterized protein OS=Candida albicans (strain SC5314 / ATCC MYA-2876) OX=237561 GN=orf19.6194 PE=4 SV=1	High	7	2	2	2	313	36	6.44	19	87.2	91.6	91.8	107.3	103.5	118.7
A0A1D8PG80	RFC5	Replication factor C subunit 5 OS=Candida albicans (strain SC5314 / ATCC MYA-2876) OX=237561 GN=RFC5 PE=4 SV=1	High	33	10	14	10	362	40.9	8.91	368	100	93.9	101.6	99.1	102	103.3
Q59Y37	PST2	Pst2p OS=Candida albicans (strain SC5314 / ATCC MYA-2876) OX=237561 GN=PST2 PE=3 SV=1	High	62	9	15	9	201	21.7	7.06	389	107.4	111	111	84	91.1	95.5
A0A1D8PHR5	PST1	Pst1p OS=Candida albicans (strain SC5314 / ATCC MYA-2876) OX=237561 GN=PST1 PE=3 SV=1	High	29	5	13	5	198	21.3	6.64	273	118	116.3	119.5	83	81.8	81.5
A0A1D8PI78	TIM22	Mitochondrial import inner membrane translocase subunit TIM22 OS=Candida albicans (strain SC5314 / ATCC MYA-2876) OX=237561 GN=TIM22 PE=1 SV=1	High	14	2	2	2	184	19.6	5.94	92	101.1	77.3	96.1	108.8	109.2	107.4
A0A1D8PL78	CRD2	Crd2p OS=Candida albicans (strain SC5314 / ATCC MYA-2876) OX=237561 GN=CRD2 PE=4 SV=1	High	82	6	17	6	76	7.7	7.91	593	69.5	79.4	71.3	130	141	108.8
A0A1D8PRM0	NGS1	Ngs1p OS=Candida albicans (strain SC5314 / ATCC MYA-2876) OX=237561 GN=NGS1 PE=3 SV=1	High	3	3	3	3	963	107.2	7.06	42	98.5	99.8	103.8	91.6	105.6	100.8
Q59XP0	SEC9	Protein transport protein SEC9 OS=Candida albicans (strain SC5314 / ATCC MYA-2876) OX=237561 GN=SEC9 PE=3 SV=2	High	21	8	9	8	530	58.7	6.48	189	99.9	95.9	101.7	96.1	104.1	102.3
A0A1D8PFH7	orf19.6347	WD_REPEATS_REGION domain-containing protein OS=Candida albicans (strain SC5314 / ATCC MYA-2876) OX=237561 GN=orf19.6347 PE=4 SV=1	High	4	2	2	2	520	59.7	8.72	80	101.5	96.7	98.2	99.3	97.7	106.6
Q5ALU8	STT3	Dolichyl-diphosphooligosaccharide--protein glycotransferase OS=Candida albicans (strain SC5314 / ATCC MYA-2876) OX=237561 GN=STT3 PE=3 SV=1	High	21	18	24	18	751	85.1	7.18	394	103.2	109.5	101.5	103.8	84.8	97.1
A0A1D8PUA7	CSM1	Csm1 domain-containing protein OS=Candida albicans (strain SC5314 / ATCC MYA-2876) OX=237561 GN=CSM1 PE=4 SV=1	Medium	9	2	3	2	225	25.7	4.69	20	91.1	96.5	89.5	98.4	97.4	127.3
A0A1D8PQB7	orf19.8798	Spc7 domain-containing protein OS=Candida albicans (strain SC5314 / ATCC MYA-2876) OX=237561 GN=orf19.8798 PE=4 SV=1	High	2	3	3	3	1083	125.7	4.55	32	101	96.4	101.9	96.3	103.2	101.2
A0A1D8PNV5	orf19.1285	SMP-LTD domain-containing protein OS=Candida albicans (strain SC5314 / ATCC MYA-2876) OX=237561 GN=orf19.1285 PE=4 SV=1	High	6	6	7	6	931	104.1	7.01	83	105.1	98.2	104.9	95.3	96.5	100
Q5AEG6	orf19.302	Trafficking protein particle complex subunit OS=Candida albicans (strain SC5314 / ATCC MYA-2876) OX=237561 GN=orf19.302 PE=3 SV=1	Medium	5	1	1	1	160	18.5	5.54	31	107.7	89	106.2	101.5	102.4	93.2
A0A1D8PHW1	RPL11	Ribosomal 60S subunit protein L11B OS=Candida albicans (strain SC5314 / ATCC MYA-2876) OX=237561 GN=RPL11 PE=3 SV=1	High	63	11	39	11	174	19.8	9.95	701	95.4	98	92.6	109	101.6	103.4
A0A1D8PFY5	orf19.7263	Putative Xaa-Pro dipeptidase OS=Candida albicans (strain SC5314 / ATCC MYA-2876) OX=237561 GN=orf19.7263 PE=3 SV=1	High	31	11	19	11	450	51.3	5.97	382	99.6	101.9	96.6	101.6	97.2	103
A0A1D8PMM2	orf19.3141	GYF domain-containing protein OS=Candida albicans (strain SC5314 / ATCC MYA-2876) OX=237561 GN=orf19.3141 PE=4 SV=1	High	32	26	34	26	906	97.7	6.43	818	98.5	96.4	100.5	98	106.7	99.9
A0A1D8PCG9	MRS7	Mrs7p OS=Candida albicans (strain SC5314 / ATCC MYA-2876) OX=237561 GN=MRS7 PE=4 SV=1	High	34	23	31	23	508	58.1	8.9	553	100.7	102.7	102.1	94.5	100.7	99.3
A0A1D8PS17	CAALFM_CR01670WA	C3HC-type domain-containing protein OS=Candida albicans (strain SC5314 / ATCC MYA-2876) OX=237561 GN=CAALFM_CR01670WA PE=4 SV=1	High	5	2	2	2	482	55.9	6.52	89	90.8	95.6	96.7	103.8	110.6	102.5
A0A1D8PLA3	PWP1	rRNA-processing protein OS=Candida albicans (strain SC5314 / ATCC MYA-2876) OX=237561 GN=PWP1 PE=4 SV=1	High	26	14	27	14	613	67.9	4.53	781	100.3	102.6	96.4	100.9	99.4	100.3
Q5ALY1	ESC4	Esc4p OS=Candida albicans (strain SC5314 / ATCC MYA-2876) OX=237561 GN=ESC4 PE=4 SV=1	High	7	6	6	6	903	102.7	6.21	86	104.6	100.2	101.4	92.3	100	101.5
Q59PP0	HSM3	DNA mismatch repair protein HSM3 OS=Candida albicans (strain SC5314 / ATCC MYA-2876) OX=237561 GN=HSM3 PE=3 SV=1	High	29	14	18	14	472	55.4	5.25	273	100.2	86.9	97.5	112.9	102	100.5
Q5A923	IFD3	Ifd3p OS=Candida albicans (strain SC5314 / ATCC MYA-2876) OX=237561 GN=IFD3 PE=3 SV=1	High	17	6	6	4	349	39.7	6.95	127	97.6	90.5	94.4	101.9	108.3	107.2
A0A1D8PLH8	HOS3	Histone deacetylase OS=Candida albicans (strain SC5314 / ATCC MYA-2876) OX=237561 GN=HOS3 PE=4 SV=1	High	12	8	8	8	713	81.9	6.6	107	97.7	96.9	105.6	99.6	100.3	99.8
Q5A8Y7	RPB7	DNA-directed RNA polymerase II subunit OS=Candida albicans (strain SC5314 / ATCC MYA-2876) OX=237561 GN=RPB7 PE=3 SV=1	High	28	4	5	4	173	19.1	5.59	124	103	94.5	99	97.9	103.6	102
A0A1D8PD80	orf19.1043	Lysophosphatidic acid acyltransferase OS=Candida albicans (strain SC5314 / ATCC MYA-2876) OX=237561 GN=orf19.1043 PE=4 SV=1	High	22	7	7	7	305	34.8	9.45	94	103.4	98.6	98	98.8	105.9	95.3
A0A1D8PE91	LTP1	Acid phosphatase OS=Candida albicans (strain SC5314 / ATCC MYA-2876) OX=237561 GN=LTP1 PE=3 SV=1	High	63	8	13	8	168	19.2	6.52	364	102.3	100.5	97.3	97.2	99.5	103.3
A0A1D8PU38	DPB2	DNA polymerase II subunit 2 OS=Candida albicans (strain SC5314 / ATCC MYA-2876) OX=237561 GN=DPB2 PE=3 SV=1	High	2	2	2	2	708	81	8.02	25	98.7	93.3	99.7	91	102.1	115.2
A0A1D8PDG0	orf19.752	Methyltransf_11 domain-containing protein OS=Candida albicans (strain SC5314 / ATCC MYA-2876) OX=237561 GN=orf19.752 PE=4 SV=1	High	27	8	11	8	319	36.7	5.73	197	99.4	99.5	101.3	99.2	99.1	101.5
Q5AGY8	orf19.6550	Uncharacterized protein OS=Candida albicans (strain SC5314 / ATCC MYA-2876) OX=237561 GN=orf19.6550 PE=4 SV=1	Low	2	1	1	1	294	33.6	9.2	16	95.7	95.6	114.4	96.8	86.8	110.7
Q59VY5	orf19.3673	Trafficking protein particle complex subunit OS=Candida albicans (strain SC5314 / ATCC MYA-2876) OX=237561 GN=orf19.3673 PE=3 SV=1	High	10	1	1	1	168	18.4	7.56	62
P87220	VMA8	V-type proton ATPase subunit D OS=Candida albicans (strain SC5314 / ATCC MYA-2876) OX=237561 GN=VMA8 PE=3 SV=1	High	44	13	23	13	267	30	5.85	503	97.3	97.7	95.2	104.7	105.9	99.2
A0A1D8PET7	orf19.4888	RRM domain-containing protein OS=Candida albicans (strain SC5314 / ATCC MYA-2876) OX=237561 GN=orf19.4888 PE=4 SV=1	High	20	4	7	4	277	30.9	8.41	128	94	96.5	106.1	101.6	104.5	97.2
Q5A7K0	RPS24	40S ribosomal protein S24 OS=Candida albicans (strain SC5314 / ATCC MYA-2876) OX=237561 GN=RPS24 PE=3 SV=1	High	59	11	39	11	135	15.5	10.87	533	90.4	101.1	89.6	103.9	110.1	104.9
Q59X24	orf19.4107	Exopolyphosphatase OS=Candida albicans (strain SC5314 / ATCC MYA-2876) OX=237561 GN=orf19.4107 PE=4 SV=1	High	34	12	14	12	401	45.9	6.23	323	100.8	95.4	101.5	100	104.1	98.2
Q5ANH8	orf19.5925	Uncharacterized protein OS=Candida albicans (strain SC5314 / ATCC MYA-2876) OX=237561 GN=orf19.5925 PE=4 SV=1	Medium	2	1	1	1	377	43.5	4.97	27	104.6	82.1	117.5	105.2	100.4	90.2
Q5AC37	PRP45	Pre-mRNA-processing protein 45 OS=Candida albicans (strain SC5314 / ATCC MYA-2876) OX=237561 GN=PRP45 PE=3 SV=1	High	9	2	2	2	286	33.2	9.41	40	95.7	96.7	109.6	93.7	98.6	105.6
A0A1D8PND3	LEU3	Leucine-responsive transcriptional regulator OS=Candida albicans (strain SC5314 / ATCC MYA-2876) OX=237561 GN=LEU3 PE=4 SV=1	High	7	5	5	5	984	110.8	7.18	134	97.3	94.1	97	103.6	104.2	103.8
Q59VP1	HTB2	Histone H2B.2 OS=Candida albicans (strain SC5314 / ATCC MYA-2876) OX=237561 GN=HTB2 PE=3 SV=3	High	65	12	61	1	130	14.1	10.1	1162	109.1	104.3	104.4	89.9	105.1	87.2
A0A1D8PG77	orf19.2051	C2H2-type domain-containing protein OS=Candida albicans (strain SC5314 / ATCC MYA-2876) OX=237561 GN=orf19.2051 PE=4 SV=1	High	3	3	4	3	962	107.7	7.2	59	102.6	100.1	101.8	98.6	97.3	99.5
A0A1D8PI20	NOC4	Ribosome biosynthesis protein OS=Candida albicans (strain SC5314 / ATCC MYA-2876) OX=237561 GN=NOC4 PE=3 SV=1	High	10	5	5	5	562	65.2	6.49	86	101.1	97.7	93.7	102.4	102.9	102.2
Q59VF4	HAT1	Histone acetyltransferase type B catalytic subunit OS=Candida albicans (strain SC5314 / ATCC MYA-2876) OX=237561 GN=HAT1 PE=3 SV=1	High	39	19	26	19	413	48.3	5.35	528	98.8	99.9	98.7	96	99.9	106.7
O42766	BMH1	14-3-3 protein homolog OS=Candida albicans (strain SC5314 / ATCC MYA-2876) OX=237561 GN=BMH1 PE=3 SV=2	High	63	19	59	19	264	29.5	4.81	1388	99	95.3	98	113.2	98.1	96.3
A0A1D8PMT2	orf19.5693	GPI-anchor transamidase subunit OS=Candida albicans (strain SC5314 / ATCC MYA-2876) OX=237561 GN=orf19.5693 PE=4 SV=1	Medium	3	2	3	2	547	61.2	6.86	20	96.6	105.1	93.8	96.5	81.4	126.5
A0A1D8PS97	PAN6	Pantoate--beta-alanine ligase OS=Candida albicans (strain SC5314 / ATCC MYA-2876) OX=237561 GN=PAN6 PE=3 SV=1	High	41	10	14	10	316	35.3	6.54	315	97	95.8	99.8	103.5	103.4	100.4
A0A1D8PHP5	orf19.27	Uncharacterized protein OS=Candida albicans (strain SC5314 / ATCC MYA-2876) OX=237561 GN=orf19.27 PE=4 SV=1	Low	5	2	2	2	414	48	5	0	103.5	104.6	104	86.4	93.9	107.5
Q5AJB1	TFP1	V-type proton ATPase catalytic subunit A OS=Candida albicans (strain SC5314 / ATCC MYA-2876) OX=237561 GN=TFP1 PE=1 SV=2	High	71	36	76	36	617	67.6	5.27	2113	100.2	100.1	99.8	97.4	99.1	103.4
Q5AKU2	HPC2	Hpc2p OS=Candida albicans (strain SC5314 / ATCC MYA-2876) OX=237561 GN=HPC2 PE=4 SV=1	High	7	3	3	3	552	60.1	7.47	144	99	96.8	104.7	94.8	105.7	98.9
A0A1D8PNM5	orf19.2650	Uncharacterized protein OS=Candida albicans (strain SC5314 / ATCC MYA-2876) OX=237561 GN=orf19.2650 PE=4 SV=1	High	3	3	3	3	765	90.1	9.57	36	102.6	104.4	105.9	91.9	96.8	98.3
Q5AKV7	orf19.5020	Uncharacterized protein OS=Candida albicans (strain SC5314 / ATCC MYA-2876) OX=237561 GN=orf19.5020 PE=4 SV=1	High	12	3	3	3	340	37.7	9.99	107	105.1	108.6	107.1	87.5	95.7	96.1
Q5AMH0	orf19.4676	Uncharacterized protein OS=Candida albicans (strain SC5314 / ATCC MYA-2876) OX=237561 GN=orf19.4676 PE=3 SV=1	High	16	4	4	4	180	21.1	8.62	36	92.9	101.2	98.9	112.5	97.6	96.9
Q5AI90	CAALFM_C102740CA	NAD-dependent protein deacylase OS=Candida albicans (strain SC5314 / ATCC MYA-2876) OX=237561 GN=CAALFM_C102740CA PE=3 SV=1	Medium	2	1	1	1	306	34.1	5.69	17
P22011	CYP1	Peptidyl-prolyl cis-trans isomerase OS=Candida albicans (strain SC5314 / ATCC MYA-2876) OX=237561 GN=CYP1 PE=3 SV=1	High	60	13	90	12	162	17.6	7.97	2083	105.1	103.4	105.3	95.5	94.2	96.5
Q5AKX1	GCV3	Glycine cleavage system H protein OS=Candida albicans (strain SC5314 / ATCC MYA-2876) OX=237561 GN=GCV3 PE=3 SV=1	High	40	8	26	8	177	20	4.81	590	96.8	103.7	101.4	105.3	93.8	99
A0A1D8PI21	MAF1	Repressor of RNA polymerase III transcription MAF1 OS=Candida albicans (strain SC5314 / ATCC MYA-2876) OX=237561 GN=MAF1 PE=3 SV=1	High	19	6	8	6	380	42.8	4.88	150	97.8	89.8	99.2	110.2	104.9	98.2
A0A1D8PDY5	orf19.6219	Uncharacterized protein OS=Candida albicans (strain SC5314 / ATCC MYA-2876) OX=237561 GN=orf19.6219 PE=4 SV=1	Medium	2	1	1	1	451	50.9	10.07	26	87.1	91.8	105.8	104.2	106.8	104.2
A0A1D8PDX9	orf19.6220	CCR4-NOT core subunit OS=Candida albicans (strain SC5314 / ATCC MYA-2876) OX=237561 GN=orf19.6220 PE=4 SV=1	High	1	1	1	1	898	101.8	5.03	52	93.1	95.8	96.7	102.8	101.3	110.3
A0A1D8PFP0	orf19.4970	Uncharacterized protein OS=Candida albicans (strain SC5314 / ATCC MYA-2876) OX=237561 GN=orf19.4970 PE=4 SV=1	Low	2	1	1	1	575	65.3	5.54	0	88.6	88.6	102.4	94.9	103.7	121.8
A0A1D8PJP6	RUB1	NEDD8 family protein OS=Candida albicans (strain SC5314 / ATCC MYA-2876) OX=237561 GN=RUB1 PE=4 SV=1	High	36	3	6	3	77	8.5	5.38	139	101.8	95.6	102.1	97.4	104	99.1
Q59S52	MDM12	Mitochondrial distribution and morphology protein 12 OS=Candida albicans (strain SC5314 / ATCC MYA-2876) OX=237561 GN=MDM12 PE=3 SV=1	Low	2	1	1	1	428	48.1	4.23	20	102.6	87.3	113.5	90.6	110.9	95.1
A0A1D8PPB0	STV1	V-type proton ATPase subunit a OS=Candida albicans (strain SC5314 / ATCC MYA-2876) OX=237561 GN=STV1 PE=3 SV=1	High	9	7	8	7	943	107.6	5.24	206	102.6	101.4	103.5	97.8	94.5	100.3
A0A1D8PE63	GCS1	Gamma-ECS OS=Candida albicans (strain SC5314 / ATCC MYA-2876) OX=237561 GN=GCS1 PE=3 SV=1	High	12	8	10	8	772	88.4	5.74	150	100.2	97.7	100.4	98	102.4	101.3
A0A1D8PSU3	MVB12	Mvb12p OS=Candida albicans (strain SC5314 / ATCC MYA-2876) OX=237561 GN=MVB12 PE=4 SV=1	Medium	7	1	1	1	163	19	4.98	13	104.5	107.8	100.6	93.2	96.8	97.1
Q59QC6	CBP4	Assembly factor CBP4 OS=Candida albicans (strain SC5314 / ATCC MYA-2876) OX=237561 GN=CBP4 PE=3 SV=1	High	38	5	6	5	144	17.1	8.09	113	90.3	91.9	93.5	112.9	97.3	114.1
A0A1D8PTD6	CAALFM_CR06980WA	Ribosome biosynthesis protein OS=Candida albicans (strain SC5314 / ATCC MYA-2876) OX=237561 GN=CAALFM_CR06980WA PE=4 SV=1	High	28	5	5	5	148	17.3	4.7	123	83.4	106.1	123.7	109.3	87.8	89.6
Q5A7P8	orf19.5418	Uncharacterized protein OS=Candida albicans (strain SC5314 / ATCC MYA-2876) OX=237561 GN=orf19.5418 PE=4 SV=1	High	28	11	15	11	477	56.3	6.54	325	100.6	99.6	97.8	98.5	103.7	99.8
A0A1D8PFH5	PEP1	Type I sorting receptor OS=Candida albicans (strain SC5314 / ATCC MYA-2876) OX=237561 GN=PEP1 PE=4 SV=1	High	29	38	52	38	1339	150.4	4.92	1022	109.3	106	104.4	92.1	91	97.2
A0A1D8PHE5	orf19.6867	Cytochrome b5 heme-binding domain-containing protein OS=Candida albicans (strain SC5314 / ATCC MYA-2876) OX=237561 GN=orf19.6867 PE=4 SV=1	High	34	4	6	4	129	14.9	6	121	96.5	90.3	99	107.3	104.5	102.3
P40910	RPS1	40S ribosomal protein S1 OS=Candida albicans (strain SC5314 / ATCC MYA-2876) OX=237561 GN=RPS1 PE=3 SV=3	High	77	27	96	27	256	29	10.04	1955	91.8	99.3	91.6	102.7	111.3	103.3
Q5AD51	ERG28	Erg28p OS=Candida albicans (strain SC5314 / ATCC MYA-2876) OX=237561 GN=ERG28 PE=3 SV=1	Medium	8	1	1	1	138	16	9.31	32	104.8	81.8	119.7	96.8	103.2	93.7
A0A1D8PH08	COX6	Cytochrome c oxidase subunit VI OS=Candida albicans (strain SC5314 / ATCC MYA-2876) OX=237561 GN=COX6 PE=3 SV=1	High	55	12	23	12	150	17.4	5.66	541	104.1	112.4	104.8	129	74.7	75.1
A0A1D8PHH4	orf19.6882.1	Ribosomal 60S subunit protein L33A OS=Candida albicans (strain SC5314 / ATCC MYA-2876) OX=237561 GN=orf19.6882.1 PE=3 SV=1	High	40	4	18	4	107	12.1	10.78	339	94	91.8	107.3	109.5	102.6	94.8
A0A1D8PD99	NOP4	mRNA-binding ribosome biosynthesis protein OS=Candida albicans (strain SC5314 / ATCC MYA-2876) OX=237561 GN=NOP4 PE=4 SV=1	High	31	25	36	25	741	84.1	8.22	492	95.8	103.9	98.1	100	102.9	99.4
A0A1D8PUA8	POP3	Pop3p OS=Candida albicans (strain SC5314 / ATCC MYA-2876) OX=237561 GN=POP3 PE=4 SV=1	Medium	3	1	1	1	248	28	9.47	17	98.9	95.9	108.6	101	101	94.7
Q5AA15	RAD10	Rad10p OS=Candida albicans (strain SC5314 / ATCC MYA-2876) OX=237561 GN=RAD10 PE=3 SV=1	High	11	3	3	3	338	37.2	8.53	84	102.8	100.1	101.9	98.8	105.4	91
A0A1D8PF30	orf19.2305	Tubulin-binding prefolding complex subunit OS=Candida albicans (strain SC5314 / ATCC MYA-2876) OX=237561 GN=orf19.2305 PE=3 SV=1	High	44	7	11	7	124	14.3	7.18	144	93.7	98.6	98.4	110.6	98.9	99.8
A0A1D8PMT8	orf19.5698	Mitochondrial 54S ribosomal protein MRPL1 OS=Candida albicans (strain SC5314 / ATCC MYA-2876) OX=237561 GN=orf19.5698 PE=3 SV=1	High	56	13	22	13	269	30.2	9.63	472	99.8	100	105.4	95.9	100.4	98.6
Q5ANB6	orf19.5987	tRNA (Guanine-N2-)-methyltransferase OS=Candida albicans (strain SC5314 / ATCC MYA-2876) OX=237561 GN=orf19.5987 PE=4 SV=1	High	3	1	2	1	472	54.5	6.43	78	94.4	93	97.1	100.5	109.8	105.1
A0A1D8PJ20	SCL1	Proteasome endopeptidase complex OS=Candida albicans (strain SC5314 / ATCC MYA-2876) OX=237561 GN=SCL1 PE=3 SV=1	High	68	15	33	15	247	27.4	7.18	947	100	97.9	101	100.3	102.5	98.4
A0A1D8PGP2	UTP21	rRNA-processing protein OS=Candida albicans (strain SC5314 / ATCC MYA-2876) OX=237561 GN=UTP21 PE=4 SV=1	High	20	17	22	17	942	103.8	7.3	493	99.6	100.5	99.4	102.3	99	99.2
A0A1D8PCY8	MAS1	Mas1p OS=Candida albicans (strain SC5314 / ATCC MYA-2876) OX=237561 GN=MAS1 PE=3 SV=1	High	38	14	18	14	467	51.1	6.06	384	94.1	97.4	98.9	100.1	106.5	103.1
Q5AEC8	orf19.340	ESCRT-I subunit protein OS=Candida albicans (strain SC5314 / ATCC MYA-2876) OX=237561 GN=orf19.340 PE=4 SV=1	High	22	4	4	4	199	23.6	5.85	96	100.2	101.6	100.7	99.5	97.2	100.8
A0A1D8PR61	orf19.6453	Foie-gras_1 domain-containing protein OS=Candida albicans (strain SC5314 / ATCC MYA-2876) OX=237561 GN=orf19.6453 PE=4 SV=1	High	8	9	9	9	1313	151.4	5.82	182	101	97.6	104.9	96.7	100	100
A0A1D8PHJ0	orf19.5210	HTH APSES-type domain-containing protein OS=Candida albicans (strain SC5314 / ATCC MYA-2876) OX=237561 GN=orf19.5210 PE=4 SV=1	Low	1	1	2	1	577	64.3	9.28	0	81.8	111.9	90.4	94.5	102.3	119.1
A0A1D8PDC7	orf19.6853	Uncharacterized protein OS=Candida albicans (strain SC5314 / ATCC MYA-2876) OX=237561 GN=orf19.6853 PE=4 SV=1	High	38	14	23	14	345	39.2	10.58	429	102	99.5	106.2	95.1	100	97.3
Q5A2C6	orf19.415	MICOS complex subunit OS=Candida albicans (strain SC5314 / ATCC MYA-2876) OX=237561 GN=orf19.415 PE=4 SV=1	High	21	4	5	4	248	27.2	7.55	202	105.3	105.7	104.5	90.1	95.5	98.9
Q5AGF6	GCD11	Protein-synthesizing GTPase OS=Candida albicans (strain SC5314 / ATCC MYA-2876) OX=237561 GN=GCD11 PE=4 SV=1	High	53	25	51	25	534	58.5	5.43	1248	96.9	101.2	94.2	103.6	95.9	108.2
A0A1D8PDB1	orf19.6843	SHNi-TPR domain-containing protein OS=Candida albicans (strain SC5314 / ATCC MYA-2876) OX=237561 GN=orf19.6843 PE=4 SV=1	High	32	13	19	13	373	42.1	4.51	301	102.4	103.1	103.4	92.5	99.3	99.3
Q59SL0	MLH1	Mismatch repair ATPase OS=Candida albicans (strain SC5314 / ATCC MYA-2876) OX=237561 GN=MLH1 PE=3 SV=1	Low	1	1	1	1	717	82.2	5.78	0
A0A1D8PN63	orf19.4144	ABC1 domain-containing protein OS=Candida albicans (strain SC5314 / ATCC MYA-2876) OX=237561 GN=orf19.4144 PE=4 SV=1	High	23	13	16	13	603	69.3	8.62	279	102.4	99.4	102.7	96.4	97.6	101.4
A0A1D8PK48	orf19.5985	Prefoldin subunit 3 OS=Candida albicans (strain SC5314 / ATCC MYA-2876) OX=237561 GN=orf19.5985 PE=3 SV=1	High	41	9	12	9	185	21.8	5.26	243	97.3	103	93.6	107.7	102	96.4
A0A1D8PC75	orf19.6079	Retrotrans_gag domain-containing protein (Fragment) OS=Candida albicans (strain SC5314 / ATCC MYA-2876) OX=237561 GN=orf19.6079 PE=4 SV=1	High	41	13	20	13	300	34.7	9.01	492	125.7	128.6	125.6	66.1	73.3	80.7
Q5A761	CCR4	CCR4-Not complex 3'-5'-exoribonuclease subunit Ccr4 OS=Candida albicans (strain SC5314 / ATCC MYA-2876) OX=237561 GN=CCR4 PE=3 SV=2	High	23	19	26	19	787	90.3	7.2	434	100.3	99.1	99.7	101	99.2	100.8
Q5A5P8	TIF11	Eukaryotic translation initiation factor 4C OS=Candida albicans (strain SC5314 / ATCC MYA-2876) OX=237561 GN=TIF11 PE=3 SV=1	High	51	10	22	10	154	17.4	4.93	508	95.8	102.5	96.2	103.6	103.1	98.8
Q9UW12	RIM20	pH-response regulator protein palA/RIM20 OS=Candida albicans (strain SC5314 / ATCC MYA-2876) OX=237561 GN=RIM20 PE=3 SV=2	High	20	17	18	17	785	90.7	5.95	311	100.9	95.1	101	101.2	101	100.8
Q59ZH3	PEX2	Ubiquitin-protein ligase peroxin 2 OS=Candida albicans (strain SC5314 / ATCC MYA-2876) OX=237561 GN=PEX2 PE=3 SV=1	High	3	1	1	1	420	47.5	4.88	62	96.3	86.3	104.5	98	107.8	107.2
A0A1D8PDJ0	orf19.419	FHA domain-containing protein OS=Candida albicans (strain SC5314 / ATCC MYA-2876) OX=237561 GN=orf19.419 PE=4 SV=1	Low	2	1	1	1	585	65.5	4.63	0	91.5	93.8	98	106.8	102.7	107.3
A0A1D8PCP7	orf19.3689	Bifunctional fructose-2,6-bisphosphate 2-phosphatase/6-phosphofructo-2-kinase OS=Candida albicans (strain SC5314 / ATCC MYA-2876) OX=237561 GN=orf19.3689 PE=4 SV=1	High	33	14	17	14	543	61.8	6.49	480	105.7	103.9	104.6	93.7	97.9	94.2
A0A1D8PM77	orf19.3778	WD_REPEATS_REGION domain-containing protein OS=Candida albicans (strain SC5314 / ATCC MYA-2876) OX=237561 GN=orf19.3778 PE=4 SV=1	High	17	10	12	10	519	57.3	8.76	188	98.5	98.2	99.3	101	97.1	106
Q59NB8	LKH1	Leucine aminopeptidase 2 OS=Candida albicans (strain SC5314 / ATCC MYA-2876) OX=237561 GN=LKH1 PE=3 SV=2	High	34	19	31	19	623	71.4	5.4	655	101.8	101.9	100.8	99.1	96	100.4
A0A1D8PSH1	HXT5	Hxt5p OS=Candida albicans (strain SC5314 / ATCC MYA-2876) OX=237561 GN=HXT5 PE=3 SV=1	High	5	2	2	2	562	61.6	7.74	79	86	86.4	81.8	137	90.2	118.5
A0A1D8PQI4	orf19.7108	Ribulose-phosphate 3-epimerase OS=Candida albicans (strain SC5314 / ATCC MYA-2876) OX=237561 GN=orf19.7108 PE=3 SV=1	High	43	8	14	8	230	25.3	5.36	256	103	105.3	99.4	97	95.7	99.7
Q5AGW7	BEM2	Bem2p OS=Candida albicans (strain SC5314 / ATCC MYA-2876) OX=237561 GN=BEM2 PE=4 SV=1	High	13	27	29	27	2252	258.7	6.46	368	101	101.3	106.5	94.6	101.3	95.3
Q5A887	CAALFM_CR01130WA	WD_REPEATS_REGION domain-containing protein OS=Candida albicans (strain SC5314 / ATCC MYA-2876) OX=237561 GN=CAALFM_CR01130WA PE=4 SV=1	High	2	3	3	3	1417	160.5	6.37	51	99.2	95.5	98.4	100	100.7	106.2
A0A1D8PIC9	orf19.3604	PAPA-1 domain-containing protein OS=Candida albicans (strain SC5314 / ATCC MYA-2876) OX=237561 GN=orf19.3604 PE=4 SV=1	High	7	2	2	2	382	44.4	4.59	48	98.1	111.7	102.4	100.2	93.6	94.1
A0A1D8PHF1	orf19.6866	U1 snRNP complex subunit OS=Candida albicans (strain SC5314 / ATCC MYA-2876) OX=237561 GN=orf19.6866 PE=4 SV=1	High	17	5	6	5	347	40.3	9.89	85	98.7	103.5	90.1	101.5	101.6	104.6
Q59VX9	CAALFM_C102220CA	NAD(P)H-hydrate epimerase OS=Candida albicans (strain SC5314 / ATCC MYA-2876) OX=237561 GN=CAALFM_C102220CA PE=3 SV=2	High	35	9	17	9	258	28.7	6.7	385	96.6	91.6	96.1	113.9	103.3	98.5
A0A1D8PFE8	IRA2	Ras GTPase activating protein OS=Candida albicans (strain SC5314 / ATCC MYA-2876) OX=237561 GN=IRA2 PE=4 SV=1	High	10	23	27	23	2643	304.7	6.6	483	106.7	98.6	105.1	97.7	96.5	95.4
A0A1D8PFQ0	NUP49	FG-nucleoporin OS=Candida albicans (strain SC5314 / ATCC MYA-2876) OX=237561 GN=NUP49 PE=4 SV=1	High	10	5	5	5	449	47	9.23	62	97.4	93.4	103	99.8	106.4	100
Q59T43	orf19.6874	Uncharacterized protein OS=Candida albicans (strain SC5314 / ATCC MYA-2876) OX=237561 GN=orf19.6874 PE=4 SV=1	High	8	5	5	5	607	67.5	9.55	55	96	96.6	103.8	98.4	101	104.1
Q5AGD1	CAALFM_C502400WA	Acyl-protein thioesterase 1 OS=Candida albicans (strain SC5314 / ATCC MYA-2876) OX=237561 GN=CAALFM_C502400WA PE=3 SV=2	High	35	7	12	7	231	25.3	6.39	311	97.2	92.4	103.2	110.7	97.4	99.1
A0A1D8PKL0	CYP5	Peptidyl-prolyl cis-trans isomerase (Fragment) OS=Candida albicans (strain SC5314 / ATCC MYA-2876) OX=237561 GN=CYP5 PE=3 SV=1	High	52	11	27	11	202	22.3	6.55	574	101.4	96.3	102.1	96.2	104.6	99.5
A0A1D8PM20	orf19.1430	Acetyltransf_6 domain-containing protein OS=Candida albicans (strain SC5314 / ATCC MYA-2876) OX=237561 GN=orf19.1430 PE=4 SV=1	Low	1	1	1	1	848	97.1	8.84	0
A0A1D8PDI1	orf19.446.1	NADH dehydrogenase [ubiquinone] 1 beta subcomplex subunit 7 OS=Candida albicans (strain SC5314 / ATCC MYA-2876) OX=237561 GN=orf19.446.1 PE=3 SV=1	High	58	3	3	3	76	9.1	7.01	71	97.4	91.3	101	105.3	116.7	88.3
A0A1D8PKB0	orf19.7357	Phosphopantothenate--cysteine ligase OS=Candida albicans (strain SC5314 / ATCC MYA-2876) OX=237561 GN=orf19.7357 PE=3 SV=1	High	36	10	16	10	348	40.2	6.38	433	94.2	92.5	95.7	112.2	106.1	99.2
A0A1D8PNN8	CAM1-1	Cam1-1p OS=Candida albicans (strain SC5314 / ATCC MYA-2876) OX=237561 GN=CAM1-1 PE=4 SV=1	High	59	26	51	17	418	47.4	8.47	1015	94.5	95.5	90.3	112	103.5	104.2
A0A1D8PGK8	OPI1	Transcriptional regulator OS=Candida albicans (strain SC5314 / ATCC MYA-2876) OX=237561 GN=OPI1 PE=4 SV=1	High	12	5	5	5	432	47.8	6.16	102	102.8	97.4	99.1	92.8	103.2	104.8
A0A1D8PTP5	CAALFM_CR08290WA	Uncharacterized protein OS=Candida albicans (strain SC5314 / ATCC MYA-2876) OX=237561 GN=CAALFM_CR08290WA PE=4 SV=1	High	20	7	7	7	417	47.7	8.5	75	97.1	100.2	93.9	97.2	97.6	113.9
Q59PA1	FRE10	Fre10p OS=Candida albicans (strain SC5314 / ATCC MYA-2876) OX=237561 GN=FRE10 PE=4 SV=1	Low	1	1	1	1	706	80.9	9.26	0	109.5	85.6	105.3	96	105.3	98.2
Q9B8C8	NAD4	NADH-ubiquinone oxidoreductase chain 4 OS=Candida albicans (strain SC5314 / ATCC MYA-2876) OX=237561 GN=NAD4 PE=3 SV=2	Medium	3	1	1	1	464	51.1	6.76	40	134.5	84.8	106.1	109.9	88.5	76.3
A0A1D8PGE0	orf19.1448.1	Dynein light chain OS=Candida albicans (strain SC5314 / ATCC MYA-2876) OX=237561 GN=orf19.1448.1 PE=3 SV=1	High	66	6	8	6	91	10.3	5.08	220	104.6	93.6	114.5	95.3	95.1	96.9
A0A1D8PDW6	PCL7	Pcl7p OS=Candida albicans (strain SC5314 / ATCC MYA-2876) OX=237561 GN=PCL7 PE=3 SV=1	High	4	3	3	3	684	76.4	5.85	41	99.1	96.3	97.7	98.2	103.5	105.2
Q5AND4	RDI1	Rdi1p OS=Candida albicans (strain SC5314 / ATCC MYA-2876) OX=237561 GN=RDI1 PE=3 SV=1	High	81	20	46	20	203	22.9	5.29	1169	101	99.8	98.4	102.7	102.5	95.6
A0A1D8PIT9	TLO7	Tlo7p OS=Candida albicans (strain SC5314 / ATCC MYA-2876) OX=237561 GN=TLO7 PE=4 SV=1	High	44	9	16	0	169	20	7.25	205
A0A1D8PMB3	XKS1	Xylulokinase OS=Candida albicans (strain SC5314 / ATCC MYA-2876) OX=237561 GN=XKS1 PE=4 SV=1	High	25	14	23	14	616	68.9	5.21	561	101.2	97.5	101.9	101.9	98.6	98.9
A0A1D8PSE1	MLC1	Mlc1p OS=Candida albicans (strain SC5314 / ATCC MYA-2876) OX=237561 GN=MLC1 PE=4 SV=1	High	85	9	20	9	143	16	4.82	680	102.6	103.1	104.9	99.6	98.4	91.4
Q59UF7	DPS1-1	Aspartyl-tRNA synthetase OS=Candida albicans (strain SC5314 / ATCC MYA-2876) OX=237561 GN=DPS1-1 PE=3 SV=1	High	58	34	74	34	578	65.3	5.72	1855	100.1	101.2	96.4	101.8	101.2	99.3
A0A1D8PLX8	FGR28	Fgr28p OS=Candida albicans (strain SC5314 / ATCC MYA-2876) OX=237561 GN=FGR28 PE=4 SV=1	Medium	2	1	1	1	598	68.2	5	18	103.5	100.6	102	94.1	91.6	108.3
A0A1D8PH72	orf19.4492	Uncharacterized protein OS=Candida albicans (strain SC5314 / ATCC MYA-2876) OX=237561 GN=orf19.4492 PE=3 SV=1	High	30	15	22	15	427	48.8	5.44	333	95.9	104.1	98.1	101.1	103.5	97.2
A0A1D8PF11	RPL82	60S ribosomal protein L8 OS=Candida albicans (strain SC5314 / ATCC MYA-2876) OX=237561 GN=RPL82 PE=3 SV=1	High	64	23	108	2	260	28.2	10.08	2477	98.1	91.5	91.5	104.8	103.6	110.5
A0A1D8PKR9	orf19.6747	Acid phosphatase OS=Candida albicans (strain SC5314 / ATCC MYA-2876) OX=237561 GN=orf19.6747 PE=4 SV=1	High	17	6	6	6	309	36.4	6.54	102	100	101.2	97.8	98.2	104.4	98.3
Q59ZE6	PEX6	AAA family ATPase peroxin 6 OS=Candida albicans (strain SC5314 / ATCC MYA-2876) OX=237561 GN=PEX6 PE=4 SV=1	High	20	21	27	21	1157	130.3	5.11	545	96.3	94.2	99.2	103.3	104.4	102.7
Q5A8K2	ALA1	Alanine--tRNA ligase OS=Candida albicans (strain SC5314 / ATCC MYA-2876) OX=237561 GN=ALA1 PE=1 SV=1	High	60	55	98	55	969	108.2	6.07	2594	98.4	101.2	97.1	101.4	100.8	101.1
A0A1D8PLW8	RPN6	Proteasome regulatory particle lid subunit OS=Candida albicans (strain SC5314 / ATCC MYA-2876) OX=237561 GN=RPN6 PE=3 SV=1	High	60	23	35	23	435	49.4	6.18	1014	99.5	95.5	96.9	102.8	105.7	99.7
O74201	UBC2	Ubiquitin-conjugating enzyme E2 2 OS=Candida albicans (strain SC5314 / ATCC MYA-2876) OX=237561 GN=UBC2 PE=2 SV=1	High	9	1	2	1	179	20.6	4.26	56	98.7	102.4	101.9	97.2	99.8	100
P83775	GRP2	Putative NADPH-dependent methylglyoxal reductase GRP2 OS=Candida albicans (strain SC5314 / ATCC MYA-2876) OX=237561 GN=GRP2 PE=1 SV=2	High	65	22	56	21	341	37.6	6.44	1362	109.7	106.5	105	90.8	92.5	95.5
Q5A8Y6	orf19.3348	Mitochondrial 54S ribosomal protein YmL23 OS=Candida albicans (strain SC5314 / ATCC MYA-2876) OX=237561 GN=orf19.3348 PE=3 SV=1	High	44	7	14	7	176	20.3	9.8	195	97.6	103.6	97.4	100.2	100.8	100.4
A0A1D8PMM6	MNN4	Mnn4p OS=Candida albicans (strain SC5314 / ATCC MYA-2876) OX=237561 GN=MNN4 PE=4 SV=1	High	8	9	10	9	996	116.2	5.71	101	96.3	98.5	98.2	99.4	104.2	103.4
Q5A6L7	CAALFM_CR04460CA	Uncharacterized protein OS=Candida albicans (strain SC5314 / ATCC MYA-2876) OX=237561 GN=CAALFM_CR04460CA PE=4 SV=1	Low	4	1	1	1	265	30.8	8.19	0	85.8	95.2	98.6	86	100	134.3
A0A1D8PE20	orf19.4423	VASt domain-containing protein OS=Candida albicans (strain SC5314 / ATCC MYA-2876) OX=237561 GN=orf19.4423 PE=3 SV=1	High	9	9	11	9	1073	119.2	6.9	175	96.3	101.1	98.2	100.1	100.3	104
A0A1D8PU59	UTP5	Utp5p OS=Candida albicans (strain SC5314 / ATCC MYA-2876) OX=237561 GN=UTP5 PE=4 SV=1	High	24	14	19	14	636	71.3	4.68	253	100.1	100.7	98.6	102.3	97.6	100.6
A0A1D8PFX6	DDI1	DNA damage-inducible protein 1 OS=Candida albicans (strain SC5314 / ATCC MYA-2876) OX=237561 GN=DDI1 PE=3 SV=1	High	53	14	24	13	323	35.9	4.88	826	98.8	97.5	98.4	102	99.9	103.4
A0A1D8PKJ0	orf19.7370	Cationic amino acid transporter OS=Candida albicans (strain SC5314 / ATCC MYA-2876) OX=237561 GN=orf19.7370 PE=4 SV=1	Low	3	1	1	1	331	36.9	4.78	21	106.4	96.1	97.4	99.9	99.7	100.4
A0A1D8PCY0	ARO80	Aro80p OS=Candida albicans (strain SC5314 / ATCC MYA-2876) OX=237561 GN=ARO80 PE=4 SV=1	High	2	2	2	2	1065	118.3	7.17	18	84.7	99.1	111.8	98.1	102.8	103.4
Q59RK1	SRO77	Putative Rab GTPase-binding protein OS=Candida albicans (strain SC5314 / ATCC MYA-2876) OX=237561 GN=SRO77 PE=3 SV=1	High	24	24	27	24	1076	117.7	7.69	447	103.2	100.9	102	99.3	93.1	101.5
A0A1D8PEZ9	orf19.2333	DAO domain-containing protein OS=Candida albicans (strain SC5314 / ATCC MYA-2876) OX=237561 GN=orf19.2333 PE=4 SV=1	High	29	10	17	10	496	54.9	4.79	444	103.7	103	102.6	95.3	98	97.4
A0A1D8PEE6	orf19.4735	Uncharacterized protein OS=Candida albicans (strain SC5314 / ATCC MYA-2876) OX=237561 GN=orf19.4735 PE=4 SV=1	High	24	8	14	8	350	38.3	5.54	271	114.1	109.7	107.8	90.7	89.1	88.6
Q5AKU8	MODF	Modfp OS=Candida albicans (strain SC5314 / ATCC MYA-2876) OX=237561 GN=MODF PE=4 SV=1	High	13	7	9	7	545	62.3	7.59	131	97	100.9	105.7	97.2	100.1	99
A0A1D8PDI4	ZCF2	Zcf2p OS=Candida albicans (strain SC5314 / ATCC MYA-2876) OX=237561 GN=ZCF2 PE=4 SV=1	High	4	3	3	3	775	87.1	6.73	29	93.6	101.6	101.2	99.8	99.6	104.2
A0A1D8PKV5	STD1	Std1p OS=Candida albicans (strain SC5314 / ATCC MYA-2876) OX=237561 GN=STD1 PE=4 SV=1	High	10	3	3	3	335	37.5	8.94	64	93.9	90.5	99.1	94.1	108	114.4
A0A1D8PDS7	orf19.1823	Uncharacterized protein OS=Candida albicans (strain SC5314 / ATCC MYA-2876) OX=237561 GN=orf19.1823 PE=3 SV=1	High	3	3	4	3	913	105.5	5.64	109	96.3	100.5	103.1	104.1	93.6	102.3
Q5AEM5	OXR1	Oxidation resistance protein 1 OS=Candida albicans (strain SC5314 / ATCC MYA-2876) OX=237561 GN=OXR1 PE=3 SV=2	High	16	4	6	4	345	39.4	8.9	137	101.4	103	98.5	97	102.6	97.5
A0A1D8PJS8	orf19.6934	Uncharacterized protein OS=Candida albicans (strain SC5314 / ATCC MYA-2876) OX=237561 GN=orf19.6934 PE=4 SV=1	High	23	9	9	9	399	46.8	9.22	194	99.8	102.5	105.4	97.2	96.8	98.2
A0A1D8PRE0	ENP1	SnoRNA-binding rRNA-processing protein OS=Candida albicans (strain SC5314 / ATCC MYA-2876) OX=237561 GN=ENP1 PE=3 SV=1	High	19	10	12	10	475	54.4	5	207	97.7	100.1	102.3	98	101.9	99.9
A0A1D8PIB7	orf19.3615	MINDY_DUB domain-containing protein OS=Candida albicans (strain SC5314 / ATCC MYA-2876) OX=237561 GN=orf19.3615 PE=4 SV=1	High	13	5	6	5	493	56.4	4.94	174	97.7	100.6	100.9	100.4	101.3	99.1
A0A1D8PNC3	orf19.3163	Uncharacterized protein OS=Candida albicans (strain SC5314 / ATCC MYA-2876) OX=237561 GN=orf19.3163 PE=4 SV=1	High	7	2	2	2	328	37.7	9.6	66	104.4	101.3	99	92.8	101.1	101.4
A0A1D8PRA1	orf19.5161	Mitochondrial 54S ribosomal protein YmL49 OS=Candida albicans (strain SC5314 / ATCC MYA-2876) OX=237561 GN=orf19.5161 PE=4 SV=1	High	28	4	8	4	160	18	9.95	230	105	101.4	102.9	91.2	100.4	99.2
Q59SI2	PAM18	Mitochondrial import inner membrane translocase subunit TIM14 OS=Candida albicans (strain SC5314 / ATCC MYA-2876) OX=237561 GN=PAM18 PE=3 SV=1	High	17	3	6	3	157	17.3	9.64	117	101.5	101.4	100.7	98.4	97.1	100.8
A0A1D8PIK2	RAP1	DNA-binding transcription factor OS=Candida albicans (strain SC5314 / ATCC MYA-2876) OX=237561 GN=RAP1 PE=3 SV=1	High	18	6	7	6	430	49.8	6.42	69	98.8	98.3	101.1	95.4	101.2	105.3
Q59SK0	orf19.4172	4-nitrophenylphosphatase OS=Candida albicans (strain SC5314 / ATCC MYA-2876) OX=237561 GN=orf19.4172 PE=4 SV=1	High	25	7	9	7	321	36.1	6.2	167	98.2	99.9	98	92.9	99.4	111.6
A0A1D8PN00	TFB3	RNA polymerase II transcription factor B 38 kDa subunit OS=Candida albicans (strain SC5314 / ATCC MYA-2876) OX=237561 GN=TFB3 PE=4 SV=1	High	18	6	8	6	360	42	5.21	189	95.2	93.2	99.5	101.7	106.6	103.8
Q5AB97	HMX1	Hmx1p OS=Candida albicans (strain SC5314 / ATCC MYA-2876) OX=237561 GN=HMX1 PE=4 SV=1	High	27	7	8	7	291	34	7.94	112	104.3	100.5	115.6	98.6	94.6	86.4
A0A1D8PKI6	orf19.7386	Uncharacterized protein OS=Candida albicans (strain SC5314 / ATCC MYA-2876) OX=237561 GN=orf19.7386 PE=4 SV=1	High	43	16	27	16	291	33.1	9.67	357	100.7	103.8	102.6	99.2	93	100.8
Q5AMR7	ERV29	Erv29p OS=Candida albicans (strain SC5314 / ATCC MYA-2876) OX=237561 GN=ERV29 PE=3 SV=1	High	15	4	5	4	308	35.1	9.41	103	96.8	102.1	102.3	111.3	88.9	98.6
A0A1D8PI53	orf19.3635	Uncharacterized protein OS=Candida albicans (strain SC5314 / ATCC MYA-2876) OX=237561 GN=orf19.3635 PE=4 SV=1	High	4	5	5	5	1563	171.1	8.41	133	99.3	98.7	102.5	88.7	108.2	102.6
Q5AFA2	CRH11	Extracellular glycosidase CRH11 OS=Candida albicans (strain SC5314 / ATCC MYA-2876) OX=237561 GN=CRH11 PE=1 SV=1	High	17	7	10	7	453	46.7	4.96	259	92.5	88.4	104.2	91	125.1	98.8
O74198	ERG6	Sterol 24-C-methyltransferase OS=Candida albicans (strain SC5314 / ATCC MYA-2876) OX=237561 GN=ERG6 PE=3 SV=2	High	49	20	42	20	376	43	6.11	1047	102.8	101.4	102	99.1	97	97.6
A0A1D8PGX4	orf19.899	Solute carrier family 66 member 3 OS=Candida albicans (strain SC5314 / ATCC MYA-2876) OX=237561 GN=orf19.899 PE=4 SV=1	High	4	1	1	1	282	30.9	9.64	52	110.3	85.6	110.1	103.8	100.9	89.3
Q59TD1	RIM2	Rim2p OS=Candida albicans (strain SC5314 / ATCC MYA-2876) OX=237561 GN=RIM2 PE=3 SV=1	High	26	7	11	7	399	44.4	9.28	342	99.8	103	106.9	99.6	92.7	98
A0A1D8PPZ9	orf19.5553	L-methionine (R)-S-oxide reductase OS=Candida albicans (strain SC5314 / ATCC MYA-2876) OX=237561 GN=orf19.5553 PE=4 SV=1	High	59	10	16	10	175	19.3	5	302	101.5	94.2	102.8	97.1	100.8	103.6
A0A1D8PPY0	orf19.5533	Guanine nucleotide exchange factor OS=Candida albicans (strain SC5314 / ATCC MYA-2876) OX=237561 GN=orf19.5533 PE=4 SV=1	High	14	10	12	10	765	86.1	4.94	250	99.8	94	100.6	97.7	102.6	105.3
Q5A3K5	KIP4	Kip4p OS=Candida albicans (strain SC5314 / ATCC MYA-2876) OX=237561 GN=KIP4 PE=3 SV=1	High	2	2	2	2	904	100.9	6.16	25	104.3	104.1	104.9	85.9	109.7	91.1
Q59VH0	orf19.763	Nuclear cap-binding protein subunit 2 OS=Candida albicans (strain SC5314 / ATCC MYA-2876) OX=237561 GN=orf19.763 PE=3 SV=1	High	25	5	8	5	224	24.1	9.72	155	97.1	102.5	97.3	96.2	106.6	100.1
A0A1D8PNP4	orf19.6658	Uncharacterized protein OS=Candida albicans (strain SC5314 / ATCC MYA-2876) OX=237561 GN=orf19.6658 PE=4 SV=1	High	29	14	19	14	543	60.5	5.92	440	105.5	101	101	98.5	96.8	97.2
A0A1D8PD34	orf19.3064.1	Uncharacterized protein OS=Candida albicans (strain SC5314 / ATCC MYA-2876) OX=237561 GN=orf19.3064.1 PE=4 SV=1	High	18	1	2	1	79	8.9	9.39	49	107.8	105	105.3	97.1	90	94.8
A0A1D8PEA2	DPM1	Dolichol-phosphate mannosyltransferase subunit 1 OS=Candida albicans (strain SC5314 / ATCC MYA-2876) OX=237561 GN=DPM1 PE=3 SV=1	High	40	9	19	9	239	26.9	8.68	481	106.6	97.7	100.1	98.9	97.2	99.6
Q5A5R2	UBC15	Ubc15p OS=Candida albicans (strain SC5314 / ATCC MYA-2876) OX=237561 GN=UBC15 PE=4 SV=1	Medium	5	1	1	1	175	20.2	4.97	14	90	91.4	103.7	94.3	107.7	113
Q59Z37	orf19.2263	Uncharacterized protein OS=Candida albicans (strain SC5314 / ATCC MYA-2876) OX=237561 GN=orf19.2263 PE=4 SV=1	High	38	9	12	9	179	20.5	9.19	173	96.9	95.9	99.2	104.2	99.9	104
Q5AH11	PRM10	Pheromone-regulated membrane protein 10 OS=Candida albicans (strain SC5314 / ATCC MYA-2876) OX=237561 GN=PRM10 PE=3 SV=1	High	2	3	3	3	1105	120.7	6.52	35	102.5	104.7	102.9	91.7	99.1	99.1
A0A1D8PKW5	orf19.6189	Altered inheritance of mitochondria protein 18, mitochondrial OS=Candida albicans (strain SC5314 / ATCC MYA-2876) OX=237561 GN=orf19.6189 PE=3 SV=1	High	54	12	17	12	237	26.4	9.42	371	99.2	99.3	98	100.8	95.4	107.3
A0A1D8PDE5	orf19.757	Uncharacterized protein OS=Candida albicans (strain SC5314 / ATCC MYA-2876) OX=237561 GN=orf19.757 PE=4 SV=1	High	5	5	5	5	856	98	4.88	110	101.1	103.6	99.4	96.5	103.3	96
A0A1D8PTD1	URA2	Aspartate carbamoyltransferase OS=Candida albicans (strain SC5314 / ATCC MYA-2876) OX=237561 GN=URA2 PE=3 SV=1	High	54	103	208	99	2216	244.5	5.81	4886	99.3	100	97.2	100.5	101.7	101.4
A0A1D8PU45	ZCF39	Zcf39p OS=Candida albicans (strain SC5314 / ATCC MYA-2876) OX=237561 GN=ZCF39 PE=4 SV=1	High	15	9	12	9	681	78.8	7.62	149	98.3	100.3	106	101	102.9	91.5
Q5AAS1	KIN28	TFIIH complex serine/threonine-protein kinase subunit OS=Candida albicans (strain SC5314 / ATCC MYA-2876) OX=237561 GN=KIN28 PE=3 SV=1	High	25	7	8	6	343	38.8	9.04	77	103.8	105.1	101.1	97.2	93.5	99.3
A0A1D8PIM2	YOR1	ATP-binding cassette transporter OS=Candida albicans (strain SC5314 / ATCC MYA-2876) OX=237561 GN=YOR1 PE=4 SV=1	High	4	6	6	6	1488	168.2	5.63	65	107.8	111	105.1	92.1	84	99.9
Q5ALN3	orf19.1544	Uncharacterized protein OS=Candida albicans (strain SC5314 / ATCC MYA-2876) OX=237561 GN=orf19.1544 PE=4 SV=1	High	37	9	15	9	265	29.8	5.02	323	105.5	106.7	102.3	91.6	98.8	95.1
Q59LS1	RPL3	Ribosomal 60S subunit protein L3 OS=Candida albicans (strain SC5314 / ATCC MYA-2876) OX=237561 GN=RPL3 PE=3 SV=1	High	62	25	93	25	389	43.9	10.26	2069	94.2	103.2	89.9	106.6	101	105.1
Q5APM7	MSS116	ATP-dependent RNA helicase MSS116, mitochondrial OS=Candida albicans (strain SC5314 / ATCC MYA-2876) OX=237561 GN=MSS116 PE=3 SV=2	High	28	18	21	18	668	76.7	9.48	342	100.7	98.9	100.8	96.6	103.5	99.6
Q5APR8	CLA4	Serine/threonine-protein kinase CLA4 OS=Candida albicans (strain SC5314 / ATCC MYA-2876) OX=237561 GN=CLA4 PE=1 SV=1	High	18	16	19	15	976	107.1	9.39	397	103.5	103.5	102.6	92.5	99.5	98.5
Q5A4Q1	ADK1	Adenylate kinase OS=Candida albicans (strain SC5314 / ATCC MYA-2876) OX=237561 GN=ADK1 PE=3 SV=2	High	82	25	92	25	249	27.6	8.1	1643	99	102.8	98.2	95.6	103.3	101.1
A0A1D8PK79	SMI1B	Smi1bp OS=Candida albicans (strain SC5314 / ATCC MYA-2876) OX=237561 GN=SMI1B PE=3 SV=1	High	18	9	10	9	550	61.9	5.52	159	93.6	136.1	102.7	84.8	91.7	91.1
A0A1D8PM60	orf19.3792	Uncharacterized protein OS=Candida albicans (strain SC5314 / ATCC MYA-2876) OX=237561 GN=orf19.3792 PE=3 SV=1	High	22	19	23	19	785	88.2	5.88	314	98.3	97.4	98.5	102.7	101.2	101.9
Q5A2B2	orf19.429	Polynucleotide adenylyltransferase OS=Candida albicans (strain SC5314 / ATCC MYA-2876) OX=237561 GN=orf19.429 PE=3 SV=1	High	13	6	7	6	603	68.9	5.16	95	98.4	92.9	102.3	98.3	109.5	98.6
A0A1D8PS44	CAALFM_CR02060WA	Uncharacterized protein OS=Candida albicans (strain SC5314 / ATCC MYA-2876) OX=237561 GN=CAALFM_CR02060WA PE=4 SV=1	High	8	3	3	3	307	35.9	7.34	64	94.4	96.8	98.1	104	99.9	106.8
Q59SI4	NMD5	Nmd5p OS=Candida albicans (strain SC5314 / ATCC MYA-2876) OX=237561 GN=NMD5 PE=4 SV=1	High	11	11	17	11	1017	116.1	4.61	392	99.5	91.8	99.6	99.6	110.9	98.6
Q5AML6	CPA1	Carbamoyl-phosphate synthase arginine-specific small chain OS=Candida albicans (strain SC5314 / ATCC MYA-2876) OX=237561 GN=CPA1 PE=3 SV=1	High	13	5	5	5	430	46.9	6.93	122	101.2	102.1	99	100.5	94.8	102.4
Q5A326	CDC23	Anaphase promoting complex subunit OS=Candida albicans (strain SC5314 / ATCC MYA-2876) OX=237561 GN=CDC23 PE=4 SV=1	High	3	2	2	2	582	67.8	6	45	97.1	97.1	97.1	101.8	101.4	105.5
Q5AKZ4	MCU1	Mcu1p OS=Candida albicans (strain SC5314 / ATCC MYA-2876) OX=237561 GN=MCU1 PE=4 SV=1	High	60	14	18	14	271	31.8	8.54	316	100.4	102.2	102.1	97.1	100.3	97.9
A0A1D8PMC5	ARO9	Aromatic-amino-acid:2-oxoglutarate transaminase OS=Candida albicans (strain SC5314 / ATCC MYA-2876) OX=237561 GN=ARO9 PE=1 SV=1	High	9	5	5	5	523	58.8	5.74	61	99.2	101	104.8	92.8	100.6	101.6
A0A1D8PHP3	SMD2	Small nuclear ribonucleoprotein Sm D2 OS=Candida albicans (strain SC5314 / ATCC MYA-2876) OX=237561 GN=SMD2 PE=3 SV=1	High	59	6	9	6	112	13	9.07	171	98.2	103.8	94.3	102.5	99.8	101.4
Q5A5S8	orf19.5321	Methylenetetrahydrofolate reductase OS=Candida albicans (strain SC5314 / ATCC MYA-2876) OX=237561 GN=orf19.5321 PE=3 SV=1	High	23	13	16	13	640	71.4	5.21	397	97.6	95.5	97.5	102.4	102.9	104
Q5A3J4	orf19.5276	PCI domain-containing protein OS=Candida albicans (strain SC5314 / ATCC MYA-2876) OX=237561 GN=orf19.5276 PE=4 SV=1	Medium	4	2	2	2	415	48.7	9.26	22	95.6	83.9	93.5	106	116.8	104.2
Q5ABB2	GLO1	Lactoylglutathione lyase OS=Candida albicans (strain SC5314 / ATCC MYA-2876) OX=237561 GN=GLO1 PE=3 SV=1	High	42	11	20	11	342	39.5	6.54	441	95.5	99.1	96.5	101.5	100.1	107.4
A0A1D8PT90	CAALFM_CR06560CA	Uncharacterized protein OS=Candida albicans (strain SC5314 / ATCC MYA-2876) OX=237561 GN=CAALFM_CR06560CA PE=3 SV=1	High	12	3	4	3	258	29.2	5	90	101	88.3	100.3	115.5	96	98.9
P43076	PHR1	pH-responsive protein 1 OS=Candida albicans (strain SC5314 / ATCC MYA-2876) OX=237561 GN=PHR1 PE=2 SV=4	High	38	23	58	22	548	59.4	5.07	1201	103.4	106.4	101.7	95.2	96.6	96.8
Q5AK53	PFK1	ATP-dependent 6-phosphofructokinase OS=Candida albicans (strain SC5314 / ATCC MYA-2876) OX=237561 GN=PFK1 PE=3 SV=1	High	48	47	110	45	987	108.5	6.62	2638	97.8	96.9	95.2	110.1	98.5	101.4
Q5A0W4	orf19.3132	Metal cation transporter OS=Candida albicans (strain SC5314 / ATCC MYA-2876) OX=237561 GN=orf19.3132 PE=4 SV=1	Medium	1	1	1	1	626	69.9	6.98	0	98.5	94	95.9	102.9	86.2	122.3
Q5A9A9	SEC65	RNA-binding signal recognition particle subunit OS=Candida albicans (strain SC5314 / ATCC MYA-2876) OX=237561 GN=SEC65 PE=4 SV=1	High	53	10	14	10	275	31.2	7.53	258	98.9	97.1	101.9	101.4	103.1	97.6
A0A1D8PU46	SIK1	snoRNP complex protein OS=Candida albicans (strain SC5314 / ATCC MYA-2876) OX=237561 GN=SIK1 PE=3 SV=1	High	49	26	59	25	516	57.7	9.2	1307	94.8	104	97.7	100.8	105.8	96.8
A0A1D8PU61	FDH3	S-(hydroxymethyl)glutathione dehydrogenase OS=Candida albicans (strain SC5314 / ATCC MYA-2876) OX=237561 GN=FDH3 PE=3 SV=1	High	50	18	65	18	381	40.6	6.35	1659	100.6	102.9	98.9	102	94.3	101.3
Q59LZ9	TOM22	Tom22p OS=Candida albicans (strain SC5314 / ATCC MYA-2876) OX=237561 GN=TOM22 PE=3 SV=1	High	37	5	12	5	150	16.6	4.2	364	99.3	95.8	101.4	99.1	106.8	97.5
Q5AED0	orf19.338	Glyco_hydro_63 domain-containing protein OS=Candida albicans (strain SC5314 / ATCC MYA-2876) OX=237561 GN=orf19.338 PE=3 SV=1	High	53	51	92	51	1047	121.2	5.41	2263	107.3	102.1	104.4	96.9	94.1	95.2
A0A1D8PMU8	orf19.5682	Importin subunit alpha OS=Candida albicans (strain SC5314 / ATCC MYA-2876) OX=237561 GN=orf19.5682 PE=3 SV=1	High	33	14	24	14	543	60.9	4.93	612	100.6	103.3	98.2	101.2	98.3	98.4
Q59Q39	TRM10	tRNA (guanine(9)-N1)-methyltransferase OS=Candida albicans (strain SC5314 / ATCC MYA-2876) OX=237561 GN=TRM10 PE=3 SV=1	High	21	6	8	6	323	37.7	8.84	143	91.1	96.9	98.3	103.5	109.5	100.6
A0A1D8PLD8	orf19.4626	Uncharacterized protein OS=Candida albicans (strain SC5314 / ATCC MYA-2876) OX=237561 GN=orf19.4626 PE=4 SV=1	High	19	7	8	6	393	45.8	4.79	115	97.6	96.3	101	102.6	104.5	98
A0A1D8PEF5	orf19.4721	Uncharacterized protein OS=Candida albicans (strain SC5314 / ATCC MYA-2876) OX=237561 GN=orf19.4721 PE=4 SV=1	High	20	9	10	9	445	51.8	7.84	216	103	102.2	99.4	94.3	103.6	97.5
Q5AKV4	DAL7	Dal7p OS=Candida albicans (strain SC5314 / ATCC MYA-2876) OX=237561 GN=DAL7 PE=4 SV=1	Low	2	1	1	1	509	56.1	8.63	0	85.7	97.3	94.8	86.4	105.1	130.8
Q59MV4	CAALFM_CR07830CA	Uncharacterized protein OS=Candida albicans (strain SC5314 / ATCC MYA-2876) OX=237561 GN=CAALFM_CR07830CA PE=4 SV=1	High	12	2	2	2	149	16.2	7.46	24	82.3	85.2	100.7	107.4	117.3	107
A0A1D8PI52	RRP8	Ribosomal RNA-processing protein 8 OS=Candida albicans (strain SC5314 / ATCC MYA-2876) OX=237561 GN=RRP8 PE=3 SV=1	High	32	15	15	15	428	49.5	9.5	208	99.7	102.5	95.9	95.6	108.2	98
A0A1D8PNH1	orf19.4245	Uncharacterized protein OS=Candida albicans (strain SC5314 / ATCC MYA-2876) OX=237561 GN=orf19.4245 PE=4 SV=1	Medium	2	1	1	1	448	51.7	5.86	26	100	104.7	96.8	93.4	101.7	103.4
A0A1D8PSD7	CAALFM_CR03260WA	Uncharacterized protein OS=Candida albicans (strain SC5314 / ATCC MYA-2876) OX=237561 GN=CAALFM_CR03260WA PE=4 SV=1	High	10	4	4	4	338	38.6	6.15	74	92.2	97.4	96.8	97.9	106.3	109.4
A0A1D8PS77	CAALFM_CR02430CA	Uncharacterized protein OS=Candida albicans (strain SC5314 / ATCC MYA-2876) OX=237561 GN=CAALFM_CR02430CA PE=3 SV=1	High	5	5	5	5	849	95.3	6.81	52	88.6	94.2	97.1	105.4	105.5	109.1
A0A1D8PDJ5	orf19.428	Protein kinase OS=Candida albicans (strain SC5314 / ATCC MYA-2876) OX=237561 GN=orf19.428 PE=4 SV=1	High	6	4	4	4	727	84.1	5.58	110	99.4	93.1	100.1	106.2	101.1	100.2
Q5ACR4	YOS9	Protein OS-9 homolog OS=Candida albicans (strain SC5314 / ATCC MYA-2876) OX=237561 GN=YOS9 PE=3 SV=1	High	21	4	6	4	258	29.4	5.87	159	105	97.9	107	94.3	102.5	93.3
Q59US5	MET15	Bifunctional cysteine synthase/O-acetylhomoserine aminocarboxypropyltransferase OS=Candida albicans (strain SC5314 / ATCC MYA-2876) OX=237561 GN=MET15 PE=3 SV=1	High	63	22	48	22	440	48	5.96	1454	86.1	86.6	89.7	114.1	112.7	110.8
A0A1D8PQ05	POP4	Ribonuclease P protein subunit OS=Candida albicans (strain SC5314 / ATCC MYA-2876) OX=237561 GN=POP4 PE=3 SV=1	High	8	3	3	3	279	32.4	9.6	25	96.1	99.6	101	96.8	102.7	103.7
A0A1D8PQ50	orf19.5626	Uncharacterized protein OS=Candida albicans (strain SC5314 / ATCC MYA-2876) OX=237561 GN=orf19.5626 PE=4 SV=1	High	8	3	4	3	409	45.7	6.55	71	91.7	92.4	95.8	102.4	108.3	109.5
Q5ADS1	orf19.6770	ENTH domain-containing protein OS=Candida albicans (strain SC5314 / ATCC MYA-2876) OX=237561 GN=orf19.6770 PE=4 SV=1	Medium	5	2	2	2	318	36	9.52	17	105.9	107.7	111.5	85.2	94.8	94.9
Q5AKC2	orf19.3898	t-SNARE coiled-coil homology domain-containing protein OS=Candida albicans (strain SC5314 / ATCC MYA-2876) OX=237561 GN=orf19.3898 PE=3 SV=1	High	8	2	2	2	227	26.3	4.42	38	100.3	96.3	95.7	92	109.7	106.1
A0A1D8PDP5	orf19.2472.1	Uncharacterized protein OS=Candida albicans (strain SC5314 / ATCC MYA-2876) OX=237561 GN=orf19.2472.1 PE=4 SV=1	High	29	2	4	2	69	7.8	6.77	81	93.6	92.7	106.7	107.9	105.8	93.3
A0A1D8PI95	APE3	Peptide hydrolase OS=Candida albicans (strain SC5314 / ATCC MYA-2876) OX=237561 GN=APE3 PE=3 SV=1	High	19	10	19	10	550	60.9	5.08	550	96.9	97.1	100.3	101	103.5	101.3
A0A1D8PS24	CAALFM_CR01720WA	Uncharacterized protein OS=Candida albicans (strain SC5314 / ATCC MYA-2876) OX=237561 GN=CAALFM_CR01720WA PE=3 SV=1	Low	1	1	1	1	1032	120.2	6.07	0
A0A1D8PKA4	KIP3	Kinesin-like protein OS=Candida albicans (strain SC5314 / ATCC MYA-2876) OX=237561 GN=KIP3 PE=3 SV=1	Medium	1	1	1	1	972	109.1	6.76	23	87.8	99.1	109.2	92.4	104.9	106.6
Q5A9D8	CAALFM_CR01410CA	WD_REPEATS_REGION domain-containing protein OS=Candida albicans (strain SC5314 / ATCC MYA-2876) OX=237561 GN=CAALFM_CR01410CA PE=4 SV=1	High	10	4	4	4	428	48.8	6.49	72	99.8	96.1	95.1	102.5	105.4	101.1
A0A1D8PTA8	CAALFM_CR06780WA	Uncharacterized protein OS=Candida albicans (strain SC5314 / ATCC MYA-2876) OX=237561 GN=CAALFM_CR06780WA PE=4 SV=1	High	16	5	7	5	340	38.4	8.73	150	98.6	100.1	99.8	98.3	102.9	100.2
A0A1D8PGM1	orf19.1576	Uncharacterized protein OS=Candida albicans (strain SC5314 / ATCC MYA-2876) OX=237561 GN=orf19.1576 PE=4 SV=1	Medium	5	2	2	2	622	70.1	5.83	20	83.4	92.3	104.3	97.1	112.4	110.5
A0A1D8PQ03	orf19.5564	Ribonuclease H OS=Candida albicans (strain SC5314 / ATCC MYA-2876) OX=237561 GN=orf19.5564 PE=3 SV=1	High	45	9	11	9	232	27	5.3	277	94.8	100.3	95.5	105.1	99.4	104.8
Q5AHD3	orf19.863	Mitochondrial 54S ribosomal protein YmL35 OS=Candida albicans (strain SC5314 / ATCC MYA-2876) OX=237561 GN=orf19.863 PE=4 SV=1	High	40	13	25	13	378	43.9	6.68	589	96.8	99.5	100.7	100.5	103	99.5
A0A1D8PT24	CAALFM_CR05770WA	Uncharacterized protein OS=Candida albicans (strain SC5314 / ATCC MYA-2876) OX=237561 GN=CAALFM_CR05770WA PE=4 SV=1	Low	2	1	1	1	504	59.1	8.38	0	87.7	98.7	96.1	93.1	113.1	111.2
A0A1D8PRG2	orf19.7204	Putative nitronate monooxygenase OS=Candida albicans (strain SC5314 / ATCC MYA-2876) OX=237561 GN=orf19.7204 PE=4 SV=1	High	9	4	4	4	453	51.6	6.23	83	104.4	104.6	111.4	92.6	91.6	95.4
A0A1D8PF40	orf19.8278	Uncharacterized protein OS=Candida albicans (strain SC5314 / ATCC MYA-2876) OX=237561 GN=orf19.8278 PE=4 SV=1	Medium	7	1	1	1	113	12.7	9.89	46	107.8	104.4	108.7	91	102.7	85.4
A0A1D8PTC5	CAALFM_CR06970CA	U5 snRNP complex subunit OS=Candida albicans (strain SC5314 / ATCC MYA-2876) OX=237561 GN=CAALFM_CR06970CA PE=4 SV=1	High	3	2	2	2	414	48.7	4.44	33	104.6	107.3	99.6	97.7	96.1	94.6
A0A1D8PGS6	orf19.5817	Trafficking protein particle complex subunit BET3 OS=Candida albicans (strain SC5314 / ATCC MYA-2876) OX=237561 GN=orf19.5817 PE=3 SV=1	High	8	2	2	2	191	21.8	5.19	56	105.3	88.2	105.4	114.6	90.8	95.6
A0A1D8PMI1	SEC3	GTP-Rho binding exocyst subunit OS=Candida albicans (strain SC5314 / ATCC MYA-2876) OX=237561 GN=SEC3 PE=3 SV=1	High	8	6	7	6	790	88.1	8.75	129	104.6	98.3	99.7	99.2	102.1	96.1
Q9HEW1	BCY1	cAMP-dependent protein kinase regulatory subunit OS=Candida albicans (strain SC5314 / ATCC MYA-2876) OX=237561 GN=BCY1 PE=3 SV=1	High	68	25	46	25	459	50.3	5.48	1486	102.5	104.2	102.8	98.9	95.1	96.6
Q59WK2	URM1	Ubiquitin-related modifier 1 OS=Candida albicans (strain SC5314 / ATCC MYA-2876) OX=237561 GN=URM1 PE=3 SV=2	Medium	7	1	2	1	101	11.2	4.37	35	99.5	95.6	101.6	103.7	97.5	101.9
A0A1D8PU67	PUP1	Proteasome endopeptidase complex OS=Candida albicans (strain SC5314 / ATCC MYA-2876) OX=237561 GN=PUP1 PE=4 SV=1	High	22	8	13	8	272	29.4	6.77	344	99.5	101.2	98	96.9	101.9	102.5
A0A1D8PU24	BET2	Geranylgeranyl transferase type-2 subunit beta OS=Candida albicans (strain SC5314 / ATCC MYA-2876) OX=237561 GN=BET2 PE=3 SV=1	High	18	7	8	7	341	38.5	5.44	178	106	91.9	106	99.7	105.3	91.1
A0A1D8PJQ9	orf19.6951	Sphinganine-1-phosphate aldolase OS=Candida albicans (strain SC5314 / ATCC MYA-2876) OX=237561 GN=orf19.6951 PE=3 SV=1	High	20	10	15	10	589	64.8	7.5	299	101.5	99.1	99.9	104.3	95.2	100
Q5ADL4	SLU7	Pre-mRNA-splicing factor SLU7 OS=Candida albicans (strain SC5314 / ATCC MYA-2876) OX=237561 GN=SLU7 PE=3 SV=1	High	8	3	3	3	350	41	6.68	14	100.3	97	106.8	91.8	105.5	98.6
A0A1D8PP89	EST1	Est1p OS=Candida albicans (strain SC5314 / ATCC MYA-2876) OX=237561 GN=EST1 PE=4 SV=1	High	11	8	11	8	612	71.8	8.56	140	99.7	98.6	102.2	99.3	99.4	100.8
Q59S72	ALG11	GDP-Man:Man(3)GlcNAc(2)-PP-Dol alpha-1,2-mannosyltransferase OS=Candida albicans (strain SC5314 / ATCC MYA-2876) OX=237561 GN=ALG11 PE=3 SV=2	High	15	10	12	10	609	70.9	8.53	174	101.4	101.5	103	102.8	92.9	98.4
Q59RA2	orf19.6860	CDP-diacylglycerol--inositol 3-phosphatidyltransferase OS=Candida albicans (strain SC5314 / ATCC MYA-2876) OX=237561 GN=orf19.6860 PE=3 SV=1	High	26	7	7	7	230	26.2	8.72	87	96.8	85	120.4	116.3	85.8	95.8
A0A1D8PK00	CUP5	V-type proton ATPase proteolipid subunit OS=Candida albicans (strain SC5314 / ATCC MYA-2876) OX=237561 GN=CUP5 PE=3 SV=1	High	11	1	2	1	160	16.2	7.66	62	108.6	107.2	107.7	107.8	80.3	88.4
Q5AD47	HGT6	Hexose transporter OS=Candida albicans (strain SC5314 / ATCC MYA-2876) OX=237561 GN=HGT6 PE=3 SV=1	High	20	10	30	5	550	61.5	6.1	510	112	104.2	99.1	101.8	82.4	100.6
Q5AK64	HER2	Glutamyl-tRNA(Gln) amidotransferase subunit A, mitochondrial OS=Candida albicans (strain SC5314 / ATCC MYA-2876) OX=237561 GN=HER2 PE=3 SV=2	High	12	4	5	4	450	49	5.8	125	95.2	96.6	109.3	101.4	100.2	97.4
Q5A8M9	orf19.5719	Uncharacterized protein OS=Candida albicans (strain SC5314 / ATCC MYA-2876) OX=237561 GN=orf19.5719 PE=4 SV=1	Medium	6	1	1	1	133	15.5	5.14	20
A0A1D8PMP1	GUT2	Glycerol-3-phosphate dehydrogenase OS=Candida albicans (strain SC5314 / ATCC MYA-2876) OX=237561 GN=GUT2 PE=3 SV=1	High	55	34	55	34	650	72.4	6.92	1364	99.8	103.2	95.4	98	100.4	103.2
A0A1D8PP45	orf19.4001	Uncharacterized protein OS=Candida albicans (strain SC5314 / ATCC MYA-2876) OX=237561 GN=orf19.4001 PE=4 SV=1	High	14	5	5	5	421	48.5	7.05	101	96.9	97.9	97.8	100.6	100.6	106.1
Q5AMP2	TYR1	Prephenate dehydrogenase [NADP(+)] OS=Candida albicans (strain SC5314 / ATCC MYA-2876) OX=237561 GN=TYR1 PE=3 SV=1	High	17	6	10	6	439	49.9	6.25	239	97.2	96.9	100.4	98.5	101.4	105.7
A0A1D8PSW7	CAALFM_CR05030WA	Uncharacterized protein OS=Candida albicans (strain SC5314 / ATCC MYA-2876) OX=237561 GN=CAALFM_CR05030WA PE=4 SV=1	High	15	17	19	17	970	112.5	4.2	189	100.5	106.3	103.6	96.2	96.4	97
A0A1D8PRH8	MED9	Mediator of RNA polymerase II transcription subunit 9 OS=Candida albicans (strain SC5314 / ATCC MYA-2876) OX=237561 GN=MED9 PE=3 SV=1	High	8	2	2	2	218	24.8	4.48	44	100.3	100.6	104.3	96.2	98.8	99.8
Q5ADU7	orf19.6744	Putative endodeoxyribonuclease OS=Candida albicans (strain SC5314 / ATCC MYA-2876) OX=237561 GN=orf19.6744 PE=4 SV=1	High	5	1	1	1	323	37.5	6.65	52	101.8	90.7	97	102.7	104.7	103.2
Q5AJX0	HTS1	Histidine--tRNA ligase OS=Candida albicans (strain SC5314 / ATCC MYA-2876) OX=237561 GN=HTS1 PE=3 SV=1	High	54	30	49	30	501	55.6	6.28	1257	98.7	99.2	96.6	100.4	104.1	101
Q5A927	orf19.3307	N,N-dimethylaniline monooxygenase OS=Candida albicans (strain SC5314 / ATCC MYA-2876) OX=237561 GN=orf19.3307 PE=4 SV=1	High	12	5	7	5	463	53	6.37	210	99.7	96.8	100.3	100.2	100	103.1
Q59UY8	RAD51	DNA repair protein RAD51 homolog OS=Candida albicans (strain SC5314 / ATCC MYA-2876) OX=237561 GN=RAD51 PE=3 SV=1	High	16	4	5	4	361	39.5	5.07	65	103.1	103.6	105.6	95.3	95.7	96.8
A0A1D8PJW6	orf19.5876	Uncharacterized protein OS=Candida albicans (strain SC5314 / ATCC MYA-2876) OX=237561 GN=orf19.5876 PE=4 SV=1	High	23	2	2	2	130	14.4	4.09	66	92.3	90.1	87.7	107.2	115.1	107.6
A0A1D8PSD9	CAALFM_CR03240CA	Uncharacterized protein OS=Candida albicans (strain SC5314 / ATCC MYA-2876) OX=237561 GN=CAALFM_CR03240CA PE=4 SV=1	High	13	7	8	7	582	68.2	4.97	85	101.2	96.4	98.9	101.3	103.4	98.9
Q5ABV6	SHE3	SWI5-dependent HO expression protein 3 OS=Candida albicans (strain SC5314 / ATCC MYA-2876) OX=237561 GN=SHE3 PE=3 SV=2	High	20	9	13	9	519	59.2	9.2	197	101.8	103.4	103.3	93.6	100.9	96.9
A0A1D8PLS0	orf19.2671	Pyr_redox_2 domain-containing protein OS=Candida albicans (strain SC5314 / ATCC MYA-2876) OX=237561 GN=orf19.2671 PE=4 SV=1	High	15	7	11	7	447	50.5	5.4	122	99.3	96	100.4	98.3	104.1	101.9
A0A1D8PPW9	GCV1	Aminomethyltransferase OS=Candida albicans (strain SC5314 / ATCC MYA-2876) OX=237561 GN=GCV1 PE=3 SV=1	High	53	16	37	16	394	43.7	7.61	1016	92.7	93.2	92.4	104.1	111.5	106.2
A0A1D8PMR2	TRP4	Anthranilate phosphoribosyltransferase OS=Candida albicans (strain SC5314 / ATCC MYA-2876) OX=237561 GN=TRP4 PE=4 SV=1	High	40	14	24	14	369	39.5	6.14	459	92.7	90.7	93.4	109.5	108.6	105.1
A0A1D8PI59	SMC2	Structural maintenance of chromosomes protein OS=Candida albicans (strain SC5314 / ATCC MYA-2876) OX=237561 GN=SMC2 PE=3 SV=1	High	10	12	12	12	1171	133.9	7.18	221	96.6	97	101.6	99.8	103.4	101.5
Q5AHB1	PAN1	Actin cytoskeleton-regulatory complex protein PAN1 OS=Candida albicans (strain SC5314 / ATCC MYA-2876) OX=237561 GN=PAN1 PE=3 SV=2	High	30	40	61	40	1396	152.3	6.23	1296	98.7	97.4	102.6	98.1	104.1	99.1
A0A1D8PRH4	orf19.7194	Uncharacterized protein OS=Candida albicans (strain SC5314 / ATCC MYA-2876) OX=237561 GN=orf19.7194 PE=4 SV=1	High	17	7	7	7	308	36.4	9.57	65	101.6	104.2	104.3	97.7	98.1	94.1
Q5AMH1	ASK1	Associated with spindles and kinetochores protein 1 OS=Candida albicans (strain SC5314 / ATCC MYA-2876) OX=237561 GN=ASK1 PE=3 SV=1	High	7	3	3	3	594	67.2	6.39	45	93.6	102.7	102.3	91.9	100.8	108.7
Q5A4G9	FYV10	Protein FYV10 OS=Candida albicans (strain SC5314 / ATCC MYA-2876) OX=237561 GN=FYV10 PE=3 SV=1	High	6	4	4	4	572	66.1	6.43	67	99.1	97	101.2	95.7	106.4	100.6
Q5AH87	STP4	Transcriptional regulator STP4 OS=Candida albicans (strain SC5314 / ATCC MYA-2876) OX=237561 GN=STP4 PE=2 SV=2	High	3	1	2	1	376	42.4	8.94	48	111.8	109.4	118.3	85.7	87.5	87.3
Q5AHZ1	IMP1	Mitochondrial inner membrane protease subunit OS=Candida albicans (strain SC5314 / ATCC MYA-2876) OX=237561 GN=IMP1 PE=3 SV=1	High	17	2	3	2	183	20.6	6.71	28	99.9	94.7	98.5	98.8	104.2	104
A0A1D8PRG8	orf19.7202	Protein RER1 OS=Candida albicans (strain SC5314 / ATCC MYA-2876) OX=237561 GN=orf19.7202 PE=3 SV=1	High	34	6	7	6	204	24.5	5.16	159	100.6	87.3	104.3	125	94.4	88.5
A0A1D8PJN1	orf19.325	Cleavage and polyadenylation specificity factor subunit 2 OS=Candida albicans (strain SC5314 / ATCC MYA-2876) OX=237561 GN=orf19.325 PE=3 SV=1	High	17	16	20	16	931	104.5	6.73	398	95.2	94.3	98.6	104	100	108
A0A1D8PJR3	orf19.332.1	Uncharacterized protein OS=Candida albicans (strain SC5314 / ATCC MYA-2876) OX=237561 GN=orf19.332.1 PE=3 SV=1	High	39	3	9	3	94	10.9	7.05	216	101.2	109.6	100.3	112.2	85.2	91.7
A0A1D8PF54	PHO84	Phosphate transporter OS=Candida albicans (strain SC5314 / ATCC MYA-2876) OX=237561 GN=PHO84 PE=3 SV=1	High	19	8	13	8	545	59.4	6.77	420	117.1	111.1	109.2	86.4	83.7	92.5
Q5A7M1	GLO3	ADP-ribosylation factor GTPase-activating protein OS=Candida albicans (strain SC5314 / ATCC MYA-2876) OX=237561 GN=GLO3 PE=4 SV=1	High	50	28	39	28	451	49.3	9.07	947	100.7	102.3	101.8	98.3	98.9	97.9
Q59PT7	CAALFM_CR05860WA	DUF2470 domain-containing protein OS=Candida albicans (strain SC5314 / ATCC MYA-2876) OX=237561 GN=CAALFM_CR05860WA PE=4 SV=1	High	24	4	5	4	226	26	8.72	109	114.4	95	110.5	98.7	89.1	92.3
A0A1D8PHL1	FAA2-1	Faa2-1p OS=Candida albicans (strain SC5314 / ATCC MYA-2876) OX=237561 GN=FAA2-1 PE=4 SV=1	High	9	7	11	4	717	80.3	7.06	152	98.6	99.3	102.1	96.3	94.1	109.6
A0A1D8PLY8	orf19.5311	GCR1_C domain-containing protein OS=Candida albicans (strain SC5314 / ATCC MYA-2876) OX=237561 GN=orf19.5311 PE=4 SV=1	High	6	5	5	5	842	93.3	9.47	88	97.1	97.9	100.7	97.8	104.8	101.7
A0A1D8PHG8	orf19.3572	Uncharacterized protein OS=Candida albicans (strain SC5314 / ATCC MYA-2876) OX=237561 GN=orf19.3572 PE=4 SV=1	High	4	2	4	2	430	49.3	6.65	82	102.1	94.9	99.6	96.9	102.9	103.6
Q59PZ6	SOL3	6-phosphogluconolactonase-like protein OS=Candida albicans (strain SC5314 / ATCC MYA-2876) OX=237561 GN=SOL3 PE=3 SV=1	High	56	16	32	16	259	28.5	5.53	761	101.1	93.4	101.5	102.9	103.7	97.5
A0A1D8PTK4	CAALFM_CR07690WA	Uncharacterized protein OS=Candida albicans (strain SC5314 / ATCC MYA-2876) OX=237561 GN=CAALFM_CR07690WA PE=4 SV=1	High	16	2	2	2	111	12.5	5.73	48	95.1	111.6	102.2	92	103	96.2
Q5A355	CAALFM_CR08420WA	Uncharacterized protein OS=Candida albicans (strain SC5314 / ATCC MYA-2876) OX=237561 GN=CAALFM_CR08420WA PE=4 SV=1	High	9	3	4	3	539	60.3	7.69	102	97.9	100.1	102.2	92.3	103.9	103.6
A0A1D8PEY9	RPS17B	Ribosomal 40S subunit protein S17B OS=Candida albicans (strain SC5314 / ATCC MYA-2876) OX=237561 GN=RPS17B PE=3 SV=1	High	60	9	36	9	137	15.7	10.46	780	88.8	97.7	90.6	113.5	108.8	100.6
A0A1D8PUC4	CAALFM_CR10810CA	Derlin OS=Candida albicans (strain SC5314 / ATCC MYA-2876) OX=237561 GN=CAALFM_CR10810CA PE=3 SV=1	High	14	4	5	4	331	37.1	8.78	147	103.8	96.6	100.3	106	99.2	94.1
G1UB61	CDC11	Septin CDC11 OS=Candida albicans (strain SC5314 / ATCC MYA-2876) OX=237561 GN=CDC11 PE=1 SV=1	High	47	18	29	18	402	46.7	5.07	702	104.8	105.3	106	96.3	96.3	91.3
A0A1D8PNB2	orf19.3184	Protein transport protein SFT2 OS=Candida albicans (strain SC5314 / ATCC MYA-2876) OX=237561 GN=orf19.3184 PE=3 SV=1	Medium	5	1	1	1	215	24	8.88	25	98.9	98.6	107.5	95	97.9	102.2
Q5A3V6	RIB3	3,4-dihydroxy-2-butanone 4-phosphate synthase OS=Candida albicans (strain SC5314 / ATCC MYA-2876) OX=237561 GN=RIB3 PE=1 SV=2	High	39	7	18	7	204	22.6	5.44	327	99.9	93.3	105.4	88.5	94.6	118.2
Q5ALL3	DUS3	tRNA-dihydrouridine(47) synthase [NAD(P)(+)] OS=Candida albicans (strain SC5314 / ATCC MYA-2876) OX=237561 GN=DUS3 PE=3 SV=2	High	35	19	23	19	613	69.6	7.69	338	99.1	98.5	101.3	101.1	101.8	98.1
Q59ZU1	YPI2	Type 1 phosphatases regulator YPI2 OS=Candida albicans (strain SC5314 / ATCC MYA-2876) OX=237561 GN=YPI2 PE=3 SV=1	Medium	7	1	1	1	147	16.8	6.39	43	101.4	102.5	103.6	95.5	112.4	84.5
Q5AHI7	NOP12	Nucleolar protein 12 OS=Candida albicans (strain SC5314 / ATCC MYA-2876) OX=237561 GN=NOP12 PE=3 SV=2	High	38	17	28	17	455	51.6	9.42	568	101.2	105.2	95.5	96.1	100.4	101.7
A0A1D8PHG9	orf19.6893	GRIP domain-containing protein OS=Candida albicans (strain SC5314 / ATCC MYA-2876) OX=237561 GN=orf19.6893 PE=4 SV=1	High	31	12	13	12	453	51.6	4.88	290	99.8	98.9	100.1	94.6	104.6	102
Q5ANI8	MAK21	RNA-binding ribosome biosynthesis protein OS=Candida albicans (strain SC5314 / ATCC MYA-2876) OX=237561 GN=MAK21 PE=3 SV=1	High	20	23	33	22	1066	121.6	4.74	601	98.5	98.5	98.6	101.7	105.2	97.5
A0A1D8PTU9	PDK2	Protein-serine/threonine kinase OS=Candida albicans (strain SC5314 / ATCC MYA-2876) OX=237561 GN=PDK2 PE=3 SV=1	High	44	20	28	20	511	58	6.64	687	99.8	98.4	103.6	92.4	103.9	101.9
A0A1D8PQU3	orf19.6898.1	L51_S25_CI-B8 domain-containing protein OS=Candida albicans (strain SC5314 / ATCC MYA-2876) OX=237561 GN=orf19.6898.1 PE=3 SV=1	High	59	5	7	5	92	10.4	9.35	166	98.1	86	108.8	117.3	96.2	93.6
A0A1D8PTR1	CAALFM_CR08520CA	Uncharacterized protein OS=Candida albicans (strain SC5314 / ATCC MYA-2876) OX=237561 GN=CAALFM_CR08520CA PE=4 SV=1	High	35	5	7	5	110	12.4	7.25	170	101.3	93.8	100.4	107.3	100.7	96.5
Q5AA38	orf19.2446	Uncharacterized protein OS=Candida albicans (strain SC5314 / ATCC MYA-2876) OX=237561 GN=orf19.2446 PE=3 SV=1	Medium	2	1	1	1	356	40.1	6.46	24	99.4	98.2	97.5	93.4	103.2	108.3
A0A1D8PFM9	orf19.4952.1	Peptidylprolyl isomerase OS=Candida albicans (strain SC5314 / ATCC MYA-2876) OX=237561 GN=orf19.4952.1 PE=4 SV=1	High	13	2	4	2	151	16.5	5.07	47	100.3	102.2	102.8	97.2	105.8	91.7
A0A1D8PQM8	orf19.7058	DUF155 domain-containing protein OS=Candida albicans (strain SC5314 / ATCC MYA-2876) OX=237561 GN=orf19.7058 PE=3 SV=1	High	6	4	4	4	596	67.6	8.63	41	99	101.6	102.5	98.8	90.1	108.1
A0A1D8PUA9	VPS52	Vps52p OS=Candida albicans (strain SC5314 / ATCC MYA-2876) OX=237561 GN=VPS52 PE=3 SV=1	High	8	4	4	4	523	60.8	6.2	64	100.8	88.4	96	107.6	108.4	98.7
A0A1D8PIL6	CAALFM_C209910CA	Uncharacterized protein OS=Candida albicans (strain SC5314 / ATCC MYA-2876) OX=237561 GN=CAALFM_C209910CA PE=3 SV=1	High	38	2	3	2	60	6.7	7.42	135	101.1	86.5	111.2	102.8	110.2	88.1
Q59M30	ATP20	F1F0 ATP synthase subunit g OS=Candida albicans (strain SC5314 / ATCC MYA-2876) OX=237561 GN=ATP20 PE=3 SV=1	High	46	7	13	7	114	12.6	9.54	105	100.4	88.7	99.5	101.5	103.8	106.1
A0A1D8PMH0	orf19.2923	Uncharacterized protein OS=Candida albicans (strain SC5314 / ATCC MYA-2876) OX=237561 GN=orf19.2923 PE=4 SV=1	High	4	1	1	1	475	51.9	8.19	49	92.3	92.7	99.7	105	100.4	109.8
Q59RK9	OCT1	Mitochondrial intermediate peptidase OS=Candida albicans (strain SC5314 / ATCC MYA-2876) OX=237561 GN=OCT1 PE=3 SV=2	High	15	11	14	11	783	89.3	6.44	279	100.3	100.5	104.6	92.6	100.5	101.5
A0A1D8PRN4	REP1	Rep1p OS=Candida albicans (strain SC5314 / ATCC MYA-2876) OX=237561 GN=REP1 PE=4 SV=1	Low	1	1	1	1	693	78.6	5.39	0	100.4	94.6	109.1	87.4	110.4	98.1
A0A1D8PGL1	orf19.1564	Endoplasmic reticulum transmembrane protein OS=Candida albicans (strain SC5314 / ATCC MYA-2876) OX=237561 GN=orf19.1564 PE=3 SV=1	High	44	8	15	8	189	21.4	7.91	465	102.8	80.1	106.6	134	89.5	87.1
A0A1D8PCS2	orf19.2928	Uncharacterized protein OS=Candida albicans (strain SC5314 / ATCC MYA-2876) OX=237561 GN=orf19.2928 PE=4 SV=1	Medium	3	1	1	1	357	40.2	9.17	41	105.4	94.6	99.5	100.2	105.1	95.2
Q59YF0	SSO2	Protein transport protein SSO2 OS=Candida albicans (strain SC5314 / ATCC MYA-2876) OX=237561 GN=SSO2 PE=3 SV=1	High	36	8	13	8	295	34.3	5.36	462	105.7	99.7	107.5	91.3	100	95.8
A0A1D8PR24	WHI3	mRNA-binding protein OS=Candida albicans (strain SC5314 / ATCC MYA-2876) OX=237561 GN=WHI3 PE=4 SV=1	High	5	4	5	4	704	76.1	8.53	76	102.5	97	105.5	95.7	102.9	96.5
Q5A862	CAALFM_CR00880WA	Uncharacterized protein OS=Candida albicans (strain SC5314 / ATCC MYA-2876) OX=237561 GN=CAALFM_CR00880WA PE=4 SV=1	High	13	4	4	4	361	40.8	7.64	118	100.2	95.4	105.3	93.6	106	99.5
Q59WK1	orf19.2301	Uncharacterized protein OS=Candida albicans (strain SC5314 / ATCC MYA-2876) OX=237561 GN=orf19.2301 PE=3 SV=1	High	47	9	10	9	231	26.4	5.02	247	98.6	94	102.1	103.1	104.1	98.1
A0A1D8PFM7	orf19.4959	Uncharacterized protein OS=Candida albicans (strain SC5314 / ATCC MYA-2876) OX=237561 GN=orf19.4959 PE=4 SV=1	High	26	14	22	14	573	64	6.86	475	100	99.4	102.9	95.7	101	101
A0A1D8PDF5	orf19.55	PAQR-type receptor OS=Candida albicans (strain SC5314 / ATCC MYA-2876) OX=237561 GN=orf19.55 PE=4 SV=1	Low	2	1	1	1	324	37.9	7.23	0
Q59TA2	orf19.4529	Signal recognition particle subunit OS=Candida albicans (strain SC5314 / ATCC MYA-2876) OX=237561 GN=orf19.4529 PE=4 SV=1	High	60	9	13	9	168	18.6	9.74	230	95.9	102.5	99.6	97.9	102.7	101.5
A0A1D8PFX4	orf19.7256	RNA-binding protein OS=Candida albicans (strain SC5314 / ATCC MYA-2876) OX=237561 GN=orf19.7256 PE=3 SV=1	Low	9	1	1	1	77	8.4	4.75	0	115.4	86	107.3	93.7	94.3	103.1
A0A1D8PHF5	orf19.3572.3	Ribosomal 60S subunit protein L31B OS=Candida albicans (strain SC5314 / ATCC MYA-2876) OX=237561 GN=orf19.3572.3 PE=3 SV=1	High	79	16	63	16	112	13	9.82	723	88.6	102.3	90.7	110.5	101.1	106.8
A0A1D8PTK2	CAALFM_CR07680CA	RRM domain-containing protein OS=Candida albicans (strain SC5314 / ATCC MYA-2876) OX=237561 GN=CAALFM_CR07680CA PE=4 SV=1	High	6	5	5	5	814	92	5.82	32	107.4	109.5	115.2	89.5	88.7	89.7
A0A1D8PSM5	NAT5	Peptide alpha-N-acetyltransferase subunit OS=Candida albicans (strain SC5314 / ATCC MYA-2876) OX=237561 GN=NAT5 PE=4 SV=1	High	10	2	3	2	175	20	7.59	36	84.8	70.7	84.7	95.6	93	171.3
A0A1D8PDL7	orf19.2489	Uncharacterized protein OS=Candida albicans (strain SC5314 / ATCC MYA-2876) OX=237561 GN=orf19.2489 PE=4 SV=1	High	32	34	65	34	1109	122.1	4.61	1756	99.7	92	95.7	102.8	109.2	100.6
A0A1D8PP61	orf19.4006	2-dehydropantoate 2-reductase OS=Candida albicans (strain SC5314 / ATCC MYA-2876) OX=237561 GN=orf19.4006 PE=3 SV=1	High	20	7	8	7	352	39.6	8.9	166	99.3	97.6	100.3	96.9	106.2	99.6
Q5A1C7	orf19.2892	Uncharacterized protein OS=Candida albicans (strain SC5314 / ATCC MYA-2876) OX=237561 GN=orf19.2892 PE=4 SV=1	Low	1	1	1	1	878	99.2	7.06	0	106.9	94.9	99.5	96.7	106.1	95.9
Q5A5F3	orf19.5129	Uncharacterized protein OS=Candida albicans (strain SC5314 / ATCC MYA-2876) OX=237561 GN=orf19.5129 PE=4 SV=1	High	11	3	3	3	228	26.5	9.54	43	103.9	82.1	108.8	110.7	102.1	92.5
A0A1D8PS50	RSR1	Ras family GTPase OS=Candida albicans (strain SC5314 / ATCC MYA-2876) OX=237561 GN=RSR1 PE=4 SV=1	High	47	11	18	11	248	27.6	5.21	375	104.2	104.5	101.8	100.6	90.9	98
O74161	CHS5	Chitin biosynthesis protein CHS5 OS=Candida albicans (strain SC5314 / ATCC MYA-2876) OX=237561 GN=CHS5 PE=3 SV=2	High	34	17	24	17	562	62.1	4.59	560	101.2	103.6	101.5	96.7	98.8	98.2
Q59UG4	SQS1	Protein SQS1 OS=Candida albicans (strain SC5314 / ATCC MYA-2876) OX=237561 GN=SQS1 PE=3 SV=1	Low	1	1	1	1	705	80.4	4.84	15
A0A1D8PEE8	orf19.4734	Uncharacterized protein OS=Candida albicans (strain SC5314 / ATCC MYA-2876) OX=237561 GN=orf19.4734 PE=4 SV=1	Low	3	1	1	1	349	40.8	9.01	16	97.3	101.7	97.1	89.7	104.4	109.8
A0A1D8PNI6	CKB2	Casein kinase II subunit beta OS=Candida albicans (strain SC5314 / ATCC MYA-2876) OX=237561 GN=CKB2 PE=3 SV=1	High	30	7	8	7	267	30.9	6.24	214	96.7	96.7	108.3	98.8	107	92.4
A0A1D8PD78	IFD6	Ifd6p OS=Candida albicans (strain SC5314 / ATCC MYA-2876) OX=237561 GN=IFD6 PE=3 SV=1	High	41	14	32	7	344	39.2	5.64	608	105.2	95.6	93.4	104.9	101.4	99.4
A0A1D8PRF8	orf19.7200	Uncharacterized protein OS=Candida albicans (strain SC5314 / ATCC MYA-2876) OX=237561 GN=orf19.7200 PE=4 SV=1	High	12	3	4	3	174	20.5	4.53	54	106.5	98.1	103.2	98.9	95.8	97.4
A0A1D8PR87	BCK1	Mitogen-activated protein kinase kinase kinase OS=Candida albicans (strain SC5314 / ATCC MYA-2876) OX=237561 GN=BCK1 PE=4 SV=1	High	2	3	3	3	1319	147.9	8.84	14	91.7	103.1	114.3	89.4	104.2	97.3
A0A1D8PS74	CAALFM_CR02380CA	Uncharacterized protein OS=Candida albicans (strain SC5314 / ATCC MYA-2876) OX=237561 GN=CAALFM_CR02380CA PE=3 SV=1	High	16	2	3	2	135	15.8	6.27	83	99.1	87.6	107	106.9	97.4	102
A0A1D8PU90	CAALFM_CR10530WA	Uncharacterized protein OS=Candida albicans (strain SC5314 / ATCC MYA-2876) OX=237561 GN=CAALFM_CR10530WA PE=4 SV=1	High	13	6	6	6	495	56	6.95	113	99	104.1	103.6	94.3	97.8	101.2
A0A1D8PME5	orf19.1259	DNA-binding E3 ubiquitin-protein ligase OS=Candida albicans (strain SC5314 / ATCC MYA-2876) OX=237561 GN=orf19.1259 PE=4 SV=1	High	2	3	3	3	1443	164	8.21	23	100.6	101.8	100.2	96.7	102.4	98.4
Q5ABS1	QCR7	Cytochrome b-c1 complex subunit 7 OS=Candida albicans (strain SC5314 / ATCC MYA-2876) OX=237561 GN=QCR7 PE=3 SV=1	High	83	11	21	11	127	14.4	5.96	430	109.4	96	108.9	95.1	99	91.5
Q59L46	orf19.1917	Uncharacterized protein OS=Candida albicans (strain SC5314 / ATCC MYA-2876) OX=237561 GN=orf19.1917 PE=4 SV=1	High	7	3	4	3	381	43.2	5.86	95	96.5	96.4	95.1	110.2	95.5	106.4
Q5AJB7	CDC53	Cullin OS=Candida albicans (strain SC5314 / ATCC MYA-2876) OX=237561 GN=CDC53 PE=3 SV=1	High	41	27	36	27	752	87.1	8.5	795	99.2	95.9	101.9	102.5	100.6	99.9
Q5AEF2	SEC13	Protein transport protein SEC13 OS=Candida albicans (strain SC5314 / ATCC MYA-2876) OX=237561 GN=SEC13 PE=1 SV=2	High	46	11	16	11	298	33	5.62	443	105.2	106	102	95.9	96.5	94.4
A0A1D8PPE5	orf19.4203	Uncharacterized protein OS=Candida albicans (strain SC5314 / ATCC MYA-2876) OX=237561 GN=orf19.4203 PE=3 SV=1	High	15	9	11	9	662	77.5	9.31	166	100.8	96.2	102.3	104.8	98.5	97.3
A0A1D8PU04	CAALFM_CR09670CA	S-formylglutathione hydrolase OS=Candida albicans (strain SC5314 / ATCC MYA-2876) OX=237561 GN=CAALFM_CR09670CA PE=3 SV=1	High	50	10	21	10	303	34.2	6.54	618	94.8	95.5	101.2	101.7	105.9	100.9
Q5AAR0	IWS1	Transcription factor IWS1 OS=Candida albicans (strain SC5314 / ATCC MYA-2876) OX=237561 GN=IWS1 PE=3 SV=2	High	44	19	25	19	400	45.8	8.12	423	98.5	99.8	101.9	97.3	102.5	100
A0A1D8PKR8	orf19.6753	RING-type domain-containing protein OS=Candida albicans (strain SC5314 / ATCC MYA-2876) OX=237561 GN=orf19.6753 PE=4 SV=1	High	30	6	6	6	192	21.8	4.79	73	101.3	100.2	94.8	109.3	94.3	100.2
A0A1D8PJR4	orf19.6952	Uncharacterized protein OS=Candida albicans (strain SC5314 / ATCC MYA-2876) OX=237561 GN=orf19.6952 PE=4 SV=1	High	3	3	3	3	669	77	5.11	54	103.7	107.6	106.1	94.4	94.1	94.1
A0A1D8PN03	FOL1	Folic acid synthesis protein fol1 OS=Candida albicans (strain SC5314 / ATCC MYA-2876) OX=237561 GN=FOL1 PE=3 SV=1	High	22	16	18	16	788	88.3	5.9	335	104	101.6	105	94.4	97.2	97.8
A0A1D8PFE5	RAX2	Rax2p OS=Candida albicans (strain SC5314 / ATCC MYA-2876) OX=237561 GN=RAX2 PE=4 SV=1	High	7	9	10	9	1393	154.3	4.79	146	103	102.8	104.3	93.1	98.8	97.9
Q59YF9	MTW1	MIND complex subunit OS=Candida albicans (strain SC5314 / ATCC MYA-2876) OX=237561 GN=MTW1 PE=3 SV=1	High	10	3	3	3	314	36.3	5.11	85	102.7	98.6	103.5	91.8	101.8	101.6
Q5A390	CAALFM_CR08130WA	Uncharacterized protein OS=Candida albicans (strain SC5314 / ATCC MYA-2876) OX=237561 GN=CAALFM_CR08130WA PE=4 SV=1	High	24	8	11	8	376	44.2	9.29	206	93.9	93.8	96	100.1	103.2	113
A0A1D8PLJ3	SOD1	Superoxide dismutase [Cu-Zn] OS=Candida albicans (strain SC5314 / ATCC MYA-2876) OX=237561 GN=SOD1 PE=3 SV=1	High	13	3	6	3	154	16.1	6.13	124	70.4	74.4	73	148.8	125.7	107.8
Q5AJA6	orf19.1686	FGGY_C domain-containing protein OS=Candida albicans (strain SC5314 / ATCC MYA-2876) OX=237561 GN=orf19.1686 PE=4 SV=1	High	6	3	3	3	569	63.7	4.97	96	99.2	100.7	99.1	95	104.4	101.6
Q5AHY9	HFL1	DNA polymerase epsilon noncatalytic subunit OS=Candida albicans (strain SC5314 / ATCC MYA-2876) OX=237561 GN=HFL1 PE=4 SV=1	High	34	6	7	6	237	26	5.08	215	104.4	101.9	107.2	92.5	98.1	95.9
A0A1D8PMA2	USO1	Uso1p OS=Candida albicans (strain SC5314 / ATCC MYA-2876) OX=237561 GN=USO1 PE=4 SV=1	High	18	41	46	40	2142	246	5.12	608	96.1	96	99.6	98.3	104.4	105.6
A0A1D8PJI7	FAA21	Medium-chain fatty acid-CoA ligase OS=Candida albicans (strain SC5314 / ATCC MYA-2876) OX=237561 GN=FAA21 PE=4 SV=1	High	39	23	34	20	718	80.3	6.67	677	99.4	99.6	96.4	101.7	100.1	102.8
A0A1D8PF32	CHO1	CDP-diacylglycerol--serine O-phosphatidyltransferase OS=Candida albicans (strain SC5314 / ATCC MYA-2876) OX=237561 GN=CHO1 PE=3 SV=1	High	15	4	6	4	273	30.7	7.01	75	103.2	99	105.3	103.1	97.3	92.1
Q5A6R5	DAP1	Dap1p OS=Candida albicans (strain SC5314 / ATCC MYA-2876) OX=237561 GN=DAP1 PE=4 SV=1	High	38	5	7	5	155	17.3	4.79	304	111.2	100.6	114.4	96.4	90.8	86.6
A0A1D8PSI3	CAALFM_CR03520CA	WD_REPEATS_REGION domain-containing protein OS=Candida albicans (strain SC5314 / ATCC MYA-2876) OX=237561 GN=CAALFM_CR03520CA PE=4 SV=1	High	40	23	38	23	613	67.3	6.6	760	100.9	101.6	101.3	98.7	94.7	102.8
A0A1D8PNZ9	TIP41	Tip41p OS=Candida albicans (strain SC5314 / ATCC MYA-2876) OX=237561 GN=TIP41 PE=3 SV=1	High	10	4	4	4	393	44.7	7.24	84	99.7	100	100	100.6	98.7	101
A0A1D8PMZ0	orf19.928	Uncharacterized protein OS=Candida albicans (strain SC5314 / ATCC MYA-2876) OX=237561 GN=orf19.928 PE=4 SV=1	High	2	2	2	2	620	69.6	5.33	18	98.1	99.1	101.8	96.4	97	107.6
A0A1D8PH87	FGR51	Fgr51p OS=Candida albicans (strain SC5314 / ATCC MYA-2876) OX=237561 GN=FGR51 PE=4 SV=1	High	4	2	2	2	493	56.1	6.07	35	100.1	104.6	106.4	100.5	85	103.3
A0A1D8PJM5	ECM18	Alpha/beta hydrolase family protein OS=Candida albicans (strain SC5314 / ATCC MYA-2876) OX=237561 GN=ECM18 PE=4 SV=1	Medium	2	1	1	1	506	58.9	9.09	34	94.9	94.9	91.1	107.8	106.5	104.9
A0A1D8PGN5	ZRT2	Low-affinity Zn(2+) transporter OS=Candida albicans (strain SC5314 / ATCC MYA-2876) OX=237561 GN=ZRT2 PE=3 SV=1	High	4	1	3	1	370	41.2	5.73	63	117.9	118.8	102.5	98	76	86.8
A0A1D8PIE7	CDC47	DNA replication licensing factor MCM7 OS=Candida albicans (strain SC5314 / ATCC MYA-2876) OX=237561 GN=CDC47 PE=3 SV=1	High	44	31	39	31	781	87.5	6.04	758	105.1	108.1	107	88.2	94.8	96.9
A0A1D8PTG0	CAALFM_CR07250CA	Long-chain-alcohol oxidase OS=Candida albicans (strain SC5314 / ATCC MYA-2876) OX=237561 GN=CAALFM_CR07250CA PE=3 SV=1	High	6	3	3	3	704	77.4	7.65	27	99.7	84.4	100.3	104	109.8	101.9
Q59TU4	orf19.1150	GATA-type domain-containing protein OS=Candida albicans (strain SC5314 / ATCC MYA-2876) OX=237561 GN=orf19.1150 PE=4 SV=1	High	10	3	3	3	472	52.4	7.91	95	85.3	95.1	104.5	90.9	104.6	119.7
Q59WW7	orf19.86	Glutathione peroxidase OS=Candida albicans (strain SC5314 / ATCC MYA-2876) OX=237561 GN=orf19.86 PE=3 SV=1	High	53	10	21	7	161	18.1	7.08	382	109.8	103.7	111.3	96.1	93	86.1
A0A1D8PNY3	orf19.3928	Uncharacterized protein OS=Candida albicans (strain SC5314 / ATCC MYA-2876) OX=237561 GN=orf19.3928 PE=4 SV=1	High	16	6	9	6	380	44.6	7.65	157	93.2	96.3	100.3	101.7	104.2	104.2
A0A1D8PRE8	ENP2	Ribosome biosynthesis protein OS=Candida albicans (strain SC5314 / ATCC MYA-2876) OX=237561 GN=ENP2 PE=3 SV=1	High	24	14	19	14	750	84.9	6.74	482	99.9	99	100.1	101.9	99.8	99.2
Q59Z14	LIA1	Deoxyhypusine hydroxylase OS=Candida albicans (strain SC5314 / ATCC MYA-2876) OX=237561 GN=LIA1 PE=3 SV=1	High	63	18	41	18	318	35.8	4.74	911	95.1	87.1	94.9	120.7	100.8	101.3
Q5AB99	NAA25	Uncharacterized protein OS=Candida albicans (strain SC5314 / ATCC MYA-2876) OX=237561 GN=NAA25 PE=3 SV=1	High	23	15	17	15	745	87	6.73	287	101	92.5	100.3	97.8	104.9	103.4
A0A1D8PTX1	ARP2	Actin-related protein 2 OS=Candida albicans (strain SC5314 / ATCC MYA-2876) OX=237561 GN=ARP2 PE=3 SV=1	High	37	14	27	14	391	44.3	6.38	613	100.9	100.4	97.6	99.7	100.3	101.1
P0C8K9	COX1	Cytochrome c oxidase subunit 1 OS=Candida albicans (strain SC5314 / ATCC MYA-2876) OX=237561 GN=COX1 PE=3 SV=1	High	5	2	2	2	531	58.7	6.37	71	131.9	71.3	106.9	125.2	93.6	71.1
A0A1D8PFV6	orf19.7244	FAA_hydrolase domain-containing protein OS=Candida albicans (strain SC5314 / ATCC MYA-2876) OX=237561 GN=orf19.7244 PE=3 SV=1	High	51	12	15	12	231	25.7	8.05	150	92.6	99.9	96.6	106.6	99.9	104.5
Q5A8P6	orf19.5702	Uncharacterized protein OS=Candida albicans (strain SC5314 / ATCC MYA-2876) OX=237561 GN=orf19.5702 PE=4 SV=1	High	12	19	21	19	1600	177.8	7.28	239	99.5	97.1	103.2	100.6	100.5	99
A0A1D8PDT1	orf19.6269	Uncharacterized protein OS=Candida albicans (strain SC5314 / ATCC MYA-2876) OX=237561 GN=orf19.6269 PE=4 SV=1	High	2	2	2	2	861	99.2	7.9	46	100.8	98.1	107.4	96	102.1	95.7
Q5A3P1	orf19.5229	Exosome catalytic subunit OS=Candida albicans (strain SC5314 / ATCC MYA-2876) OX=237561 GN=orf19.5229 PE=3 SV=1	High	30	26	31	26	1004	113.7	6.76	506	100	100.2	99.1	100.6	100.3	99.7
Q5A1M4	TRY3	Transcriptional regulator of yeast form adherence 3 OS=Candida albicans (strain SC5314 / ATCC MYA-2876) OX=237561 GN=TRY3 PE=2 SV=2	High	4	2	2	2	494	57.3	6	46	92.1	90.2	99	100.7	122.2	95.9
A0A1D8PH42	BAT21	Branched-chain-amino-acid aminotransferase OS=Candida albicans (strain SC5314 / ATCC MYA-2876) OX=237561 GN=BAT21 PE=3 SV=1	High	31	12	15	12	393	43.8	7.47	345	94.6	97	94.2	104.7	104.9	104.7
A0A1D8PD47	STR2	Cystathionine gamma-synthase OS=Candida albicans (strain SC5314 / ATCC MYA-2876) OX=237561 GN=STR2 PE=3 SV=1	High	18	10	12	10	595	67.1	5.97	276	98.7	93.3	96.1	102.7	104.2	104.9
A0A1D8PPL1	TRA1	Histone acetyltransferase OS=Candida albicans (strain SC5314 / ATCC MYA-2876) OX=237561 GN=TRA1 PE=4 SV=1	High	10	40	46	40	3821	437.7	6.28	687	101.3	96.8	101.9	98.8	103.2	98
Q5AH00	VMA11	V-type proton ATPase proteolipid subunit OS=Candida albicans (strain SC5314 / ATCC MYA-2876) OX=237561 GN=VMA11 PE=3 SV=1	High	11	1	2	1	163	16.7	5.77	45	110.8	91.2	108.3	102.1	87.7	99.8
Q5AH42	TRS33	Trs33p OS=Candida albicans (strain SC5314 / ATCC MYA-2876) OX=237561 GN=TRS33 PE=3 SV=1	High	17	3	3	3	212	23.9	5.63	76	93.6	90	94.6	101.9	101.4	118.4
Q5ADM5	orf19.6816	Aldo-keto reductase superfamily protein OS=Candida albicans (strain SC5314 / ATCC MYA-2876) OX=237561 GN=orf19.6816 PE=3 SV=1	High	65	15	31	15	282	32	6.54	724	97.6	96.7	94.6	107.7	102.6	100.9
Q5A940	MBF1	Multiprotein-bridging factor 1 OS=Candida albicans (strain SC5314 / ATCC MYA-2876) OX=237561 GN=MBF1 PE=3 SV=1	High	62	13	33	13	151	16.3	10.07	718	91.8	95.1	95.4	101.5	108	108.2
Q59Z65	PRE2	Proteasome endopeptidase complex OS=Candida albicans (strain SC5314 / ATCC MYA-2876) OX=237561 GN=PRE2 PE=4 SV=1	High	35	9	16	9	285	31.3	6.28	527	100.2	100.1	99.6	102.2	91.8	106.3
A0A1D8PEH5	AOX2	Alternative oxidase OS=Candida albicans (strain SC5314 / ATCC MYA-2876) OX=237561 GN=AOX2 PE=3 SV=1	High	22	7	10	5	365	41.9	8.57	230	120.7	112.4	121.2	78.3	84.8	82.6
Q59Q79	ALG1	Chitobiosyldiphosphodolichol beta-mannosyltransferase OS=Candida albicans (strain SC5314 / ATCC MYA-2876) OX=237561 GN=ALG1 PE=3 SV=1	High	7	3	3	3	456	52.3	7.71	77	98.8	106.7	100.5	96.3	102.2	95.6
A0A1D8PT80	CAALFM_CR06520CA	Rab family GTPase OS=Candida albicans (strain SC5314 / ATCC MYA-2876) OX=237561 GN=CAALFM_CR06520CA PE=4 SV=1	High	41	10	13	9	219	24.8	5.76	263	98.3	98.7	96.1	99.2	104.6	103.1
Q5AML2	NCS6	Cytoplasmic tRNA 2-thiolation protein 1 OS=Candida albicans (strain SC5314 / ATCC MYA-2876) OX=237561 GN=NCS6 PE=3 SV=2	High	15	5	6	5	395	44.4	8.98	187	100.1	101.8	97.3	99.1	102.5	99.2
A0A1D8PDK7	orf19.2485	Uncharacterized protein OS=Candida albicans (strain SC5314 / ATCC MYA-2876) OX=237561 GN=orf19.2485 PE=3 SV=1	High	22	30	39	30	1426	161.6	5.76	624	101.9	101.1	103.8	104.2	91.5	97.6
Q5A889	CTF18	Ctf18p OS=Candida albicans (strain SC5314 / ATCC MYA-2876) OX=237561 GN=CTF18 PE=4 SV=1	Low	2	2	2	2	853	95.9	7.69	0	101.2	95.5	107.2	88.4	98.5	109.2
A0A1D8PG88	orf19.2041	Uncharacterized protein OS=Candida albicans (strain SC5314 / ATCC MYA-2876) OX=237561 GN=orf19.2041 PE=4 SV=1	High	36	21	28	21	636	71.9	5.55	634	99.5	97.7	100.4	99.7	100	102.8
A0A1D8PU27	CAALFM_CR09800CA	Uncharacterized protein OS=Candida albicans (strain SC5314 / ATCC MYA-2876) OX=237561 GN=CAALFM_CR09800CA PE=4 SV=1	High	15	13	16	13	872	100.5	4.98	239	101.1	103.2	98.6	96.6	101.2	99.3
A0A1D8PFU8	orf19.7215.3	Uncharacterized protein OS=Candida albicans (strain SC5314 / ATCC MYA-2876) OX=237561 GN=orf19.7215.3 PE=3 SV=1	High	74	7	20	7	106	11.5	8.97	532	103.5	108	108.5	97.2	92.7	90.1
A0A1D8PQ11	orf19.5575	Uncharacterized protein OS=Candida albicans (strain SC5314 / ATCC MYA-2876) OX=237561 GN=orf19.5575 PE=4 SV=1	High	6	3	3	3	539	62.3	9.25	87	94.3	93.1	101.7	102.6	105.4	102.9
Q5ADL1	orf19.6830	Uncharacterized protein OS=Candida albicans (strain SC5314 / ATCC MYA-2876) OX=237561 GN=orf19.6830 PE=4 SV=1	High	6	2	2	2	265	29	5.48	27	94.3	86	113.8	106.1	102.2	97.8
A0A1D8PRN8	KIN2	Non-specific serine/threonine protein kinase OS=Candida albicans (strain SC5314 / ATCC MYA-2876) OX=237561 GN=KIN2 PE=4 SV=1	High	24	25	29	25	1212	133.8	9.11	548	101.5	98.5	103.1	98	100.3	98.6
A0A1D8PC56	orf19.6082	Uncharacterized protein OS=Candida albicans (strain SC5314 / ATCC MYA-2876) OX=237561 GN=orf19.6082 PE=4 SV=1	High	47	19	30	19	384	44.4	5.86	459	101.3	101.6	96.9	108.3	91.9	100.1
A0A1D8PHP4	orf19.36	Component of oligomeric Golgi complex 8 OS=Candida albicans (strain SC5314 / ATCC MYA-2876) OX=237561 GN=orf19.36 PE=3 SV=1	High	9	4	4	4	425	49.7	5.17	42	96	86.9	97.3	108.5	111.1	100.3
Q5A386	TRM9	tRNA (Carboxymethyluridine(34)-5-O)-methyltransferase OS=Candida albicans (strain SC5314 / ATCC MYA-2876) OX=237561 GN=TRM9 PE=4 SV=1	High	8	2	2	2	265	30.1	6.05	62	95	99.3	99	112.3	103.9	90.5
A0A1D8PC73	orf19.6062.3	Uncharacterized protein OS=Candida albicans (strain SC5314 / ATCC MYA-2876) OX=237561 GN=orf19.6062.3 PE=4 SV=1	High	71	12	19	12	150	16.6	5.01	318	95.7	97.7	104.6	105.3	99.5	97.3
Q59Z33	RFA2	Rfa2p OS=Candida albicans (strain SC5314 / ATCC MYA-2876) OX=237561 GN=RFA2 PE=3 SV=1	High	39	8	16	8	272	29.4	4.86	459	105.4	107.2	105.1	91.8	95.9	94.5
Q5ALN5	HEX3	SUMO-targeted ubiquitin ligase complex subunit OS=Candida albicans (strain SC5314 / ATCC MYA-2876) OX=237561 GN=HEX3 PE=4 SV=1	Low	1	1	1	1	602	68.1	5.49	0	99.4	97.8	96	101.6	105.2	100.1
Q5ABQ7	ATG3	Autophagy-related protein 3 OS=Candida albicans (strain SC5314 / ATCC MYA-2876) OX=237561 GN=ATG3 PE=3 SV=1	High	8	4	4	4	333	38.6	4.77	81	103.5	99	102.6	102.8	98.4	93.8
Q5AJC5	orf19.1666	Uncharacterized protein OS=Candida albicans (strain SC5314 / ATCC MYA-2876) OX=237561 GN=orf19.1666 PE=4 SV=1	High	5	3	3	3	531	58.2	9.16	35	99.9	102.5	113	87.4	103.3	93.8
A0A1D8PR80	orf19.5184	Ran guanyl-nucleotide exchange factor OS=Candida albicans (strain SC5314 / ATCC MYA-2876) OX=237561 GN=orf19.5184 PE=4 SV=1	High	33	15	26	15	492	53.9	5.47	598	99.3	101.4	101.7	98	100.7	98.9
A0A1D8PGA2	REG1	Protein phosphatase regulator OS=Candida albicans (strain SC5314 / ATCC MYA-2876) OX=237561 GN=REG1 PE=4 SV=1	High	16	13	14	13	1011	110.6	4.73	354	101.1	93.8	103.4	100.1	103.3	98.4
A0A1D8PM29	SEC15	Exocyst complex component SEC15 OS=Candida albicans (strain SC5314 / ATCC MYA-2876) OX=237561 GN=SEC15 PE=3 SV=1	High	14	14	16	14	892	103.4	5.15	276	102.2	101.2	102.2	96.3	98.5	99.6
A0A1D8PG13	orf19.2111	Transcription initiation factor IIF subunit beta OS=Candida albicans (strain SC5314 / ATCC MYA-2876) OX=237561 GN=orf19.2111 PE=3 SV=1	High	24	11	11	11	381	44.1	8.38	71	105	93.6	109.3	101.1	101	90
P42800	INO1	Inositol-3-phosphate synthase OS=Candida albicans (strain SC5314 / ATCC MYA-2876) OX=237561 GN=INO1 PE=3 SV=1	High	45	22	65	22	520	57.7	5.54	1447	116.1	113.9	121.2	75.2	84.6	88.9
A0A1D8PPI1	orf19.102	Uncharacterized protein OS=Candida albicans (strain SC5314 / ATCC MYA-2876) OX=237561 GN=orf19.102 PE=4 SV=1	High	27	12	12	12	416	48	7.56	136	95.7	93.9	99.5	103.1	102.4	105.3
A0A1D8PEA9	orf19.5085	TOG domain-containing protein OS=Candida albicans (strain SC5314 / ATCC MYA-2876) OX=237561 GN=orf19.5085 PE=4 SV=1	High	26	24	36	24	1091	120.5	4.68	725	96.9	93.7	99.9	101.2	108.3	100.1
A0A1D8PCQ5	orf19.3690.2	Ribosomal 60S subunit protein L26B OS=Candida albicans (strain SC5314 / ATCC MYA-2876) OX=237561 GN=orf19.3690.2 PE=3 SV=1	High	42	8	35	8	127	14.2	10.48	468	90	97.2	92.5	105.9	105.6	108.8
A0A1D8PF50	NEP1	18S rRNA pseudouridine methyltransferase OS=Candida albicans (strain SC5314 / ATCC MYA-2876) OX=237561 GN=NEP1 PE=3 SV=1	High	61	15	26	15	267	29.5	8.43	555	99.6	100.4	97.6	101.5	99	101.9
Q5A942	orf19.3292	Peptide-methionine (R)-S-oxide reductase OS=Candida albicans (strain SC5314 / ATCC MYA-2876) OX=237561 GN=orf19.3292 PE=3 SV=1	High	28	5	8	5	147	16.7	8	62	96.5	90.1	106.4	108.8	98.4	99.8
Q5ABE5	ALG13	UDP-N-acetylglucosamine transferase subunit ALG13 OS=Candida albicans (strain SC5314 / ATCC MYA-2876) OX=237561 GN=ALG13 PE=3 SV=2	Medium	5	1	1	1	293	34.3	5.86	35	101.4	99	104.2	96.5	103	95.9
A0A1D8PT68	CAALFM_CR06290CA	Uncharacterized protein OS=Candida albicans (strain SC5314 / ATCC MYA-2876) OX=237561 GN=CAALFM_CR06290CA PE=4 SV=1	High	14	4	4	4	359	41.2	9.35	81	98.4	97.9	100.2	101.1	101.9	100.6
Q5A431	orf19.1276	Uncharacterized protein OS=Candida albicans (strain SC5314 / ATCC MYA-2876) OX=237561 GN=orf19.1276 PE=4 SV=1	High	22	2	3	2	168	19.8	6.54	147	102.2	93.6	103.3	95.3	106.7	99
A0A1D8PP95	orf19.6319	Ubiquitin carboxyl-terminal hydrolase OS=Candida albicans (strain SC5314 / ATCC MYA-2876) OX=237561 GN=orf19.6319 PE=3 SV=1	High	20	12	14	12	660	75.1	6.77	349	99.3	99	98.9	101.2	101.7	100
A0A1D8PSB9	SRP40	Srp40p OS=Candida albicans (strain SC5314 / ATCC MYA-2876) OX=237561 GN=SRP40 PE=4 SV=1	High	12	6	10	6	428	46.9	4.7	309	98.2	97.4	99.4	102.5	108.9	93.6
Q5ALK3	PRS1	Ribose-phosphate diphosphokinase OS=Candida albicans (strain SC5314 / ATCC MYA-2876) OX=237561 GN=PRS1 PE=3 SV=1	High	39	10	13	9	320	35	6.79	368	100	90.1	119.9	93	93.6	103.3
A0A1D8PD32	orf19.1037	Uncharacterized protein OS=Candida albicans (strain SC5314 / ATCC MYA-2876) OX=237561 GN=orf19.1037 PE=4 SV=1	High	27	14	19	14	590	68.8	4.94	374	96.1	97.2	107	95.5	100.9	103.3
A0A1D8PNQ3	orf19.6679	Aldolase_II domain-containing protein OS=Candida albicans (strain SC5314 / ATCC MYA-2876) OX=237561 GN=orf19.6679 PE=4 SV=1	Medium	4	1	1	1	286	31.4	6.32	30	100.6	94	105.1	93.7	99.7	106.9
Q5A943	HMT1	Protein-arginine omega-N methyltransferase OS=Candida albicans (strain SC5314 / ATCC MYA-2876) OX=237561 GN=HMT1 PE=4 SV=1	High	42	11	15	11	339	39.3	5.33	424	104.3	102	97.5	101.8	95.7	98.6
A0A1D8PRZ3	PRS	Prolyl-tRNA synthetase OS=Candida albicans (strain SC5314 / ATCC MYA-2876) OX=237561 GN=PRS PE=3 SV=1	High	27	15	16	15	575	66.2	6.06	336	100.3	100.5	103.7	96.6	99	99.9
A0A1D8PKX5	orf19.374	FXNA-related family protease 1 OS=Candida albicans (strain SC5314 / ATCC MYA-2876) OX=237561 GN=orf19.374 PE=3 SV=1	High	9	8	8	8	792	90.2	5.8	84	101.2	108.5	112.2	95.1	88.6	94.5
A0A1D8PQT7	orf19.6916	Uncharacterized protein OS=Candida albicans (strain SC5314 / ATCC MYA-2876) OX=237561 GN=orf19.6916 PE=3 SV=1	High	44	13	17	13	319	36.9	8.53	415	101	103.2	101.8	95.3	101.6	97
A0A1D8PU73	CAALFM_CR10290CA	Uncharacterized protein OS=Candida albicans (strain SC5314 / ATCC MYA-2876) OX=237561 GN=CAALFM_CR10290CA PE=4 SV=1	High	4	6	6	6	1274	143.1	7.81	58	100.3	97.8	103.4	95.4	97.7	105.4
A0A1D8PRH1	SSQ1	Hsp70 family ATPase OS=Candida albicans (strain SC5314 / ATCC MYA-2876) OX=237561 GN=SSQ1 PE=3 SV=1	High	31	21	32	21	638	70.5	5.69	484	102.3	102.4	103.3	92.5	99.7	99.8
Q5AMM6	TIM12	Tim12p OS=Candida albicans (strain SC5314 / ATCC MYA-2876) OX=237561 GN=TIM12 PE=3 SV=1	High	43	4	6	4	109	12.4	8.16	106	97.3	106.8	103.5	97.2	101.5	93.7
A0A1D8PLR2	orf19.2677	GPI-anchor transamidase subunit OS=Candida albicans (strain SC5314 / ATCC MYA-2876) OX=237561 GN=orf19.2677 PE=4 SV=1	High	12	6	8	6	621	70.6	5.95	221	100.7	106.5	101	98.1	94.3	99.5
A0A1D8PEL3	NUP188	Nup188p OS=Candida albicans (strain SC5314 / ATCC MYA-2876) OX=237561 GN=NUP188 PE=4 SV=1	High	7	13	17	13	1642	185.9	5.59	240	103.2	96.8	99.8	101.8	97.2	101.2
A0A1D8PF08	RPL2	Ribosomal 60S subunit protein L2A OS=Candida albicans (strain SC5314 / ATCC MYA-2876) OX=237561 GN=RPL2 PE=4 SV=1	High	68	19	86	19	254	27.3	10.71	1461	90.9	99.8	91.1	106.5	105.8	105.8
A0A1D8PRF3	orf19.7199	Uncharacterized protein OS=Candida albicans (strain SC5314 / ATCC MYA-2876) OX=237561 GN=orf19.7199 PE=4 SV=1	High	36	5	7	5	168	19.1	7.56	195	101	87.6	105.5	121	92.3	92.7
A0A1D8PD97	orf19.5201.1	Uncharacterized protein OS=Candida albicans (strain SC5314 / ATCC MYA-2876) OX=237561 GN=orf19.5201.1 PE=3 SV=1	High	59	11	26	11	83	9.6	9.48	283	100.9	106.8	109.6	93.3	99.2	90.3
A0A1D8PKD0	orf19.7368	Uncharacterized protein OS=Candida albicans (strain SC5314 / ATCC MYA-2876) OX=237561 GN=orf19.7368 PE=4 SV=1	High	16	7	14	7	510	56.6	5.78	300	100.8	102.2	105.6	98.4	97.6	95.4
A0A1D8PI35	orf19.2222	Casein kinase OS=Candida albicans (strain SC5314 / ATCC MYA-2876) OX=237561 GN=orf19.2222 PE=3 SV=1	High	5	2	2	1	378	43	9.35	22	91.1	91.6	90.5	91.2	132	103.6
A0A1D8PLX3	orf19.1300	Putative RNA methyltransferase OS=Candida albicans (strain SC5314 / ATCC MYA-2876) OX=237561 GN=orf19.1300 PE=4 SV=1	High	32	15	22	15	444	52.1	9.33	557	100.9	100.9	104.6	95.7	96.4	101.4
A0A1D8PPJ8	CAALFM_C601090CA	Uncharacterized protein OS=Candida albicans (strain SC5314 / ATCC MYA-2876) OX=237561 GN=CAALFM_C601090CA PE=4 SV=1	Low	3	1	1	1	279	32.4	6.55	0
Q5ADN7	orf19.6804	Signal recognition particle subunit SRP68 OS=Candida albicans (strain SC5314 / ATCC MYA-2876) OX=237561 GN=orf19.6804 PE=3 SV=1	High	27	14	20	14	606	70	5.82	568	99.3	98	98.6	103.4	101.7	98.9
P82611	ACO1	Aconitate hydratase, mitochondrial OS=Candida albicans (strain SC5314 / ATCC MYA-2876) OX=237561 GN=ACO1 PE=1 SV=2	High	57	39	145	37	777	84.2	6.39	3312	96.5	98.7	99.5	96.1	103.7	105.4
A0A1D8PQM9	GLN4	Glutaminyl-tRNA synthetase OS=Candida albicans (strain SC5314 / ATCC MYA-2876) OX=237561 GN=GLN4 PE=3 SV=1	High	50	40	72	40	799	91.3	7.17	1595	97.4	101.4	96.7	101.5	102.8	100.2
Q5A3J5	orf19.5275	Uncharacterized protein OS=Candida albicans (strain SC5314 / ATCC MYA-2876) OX=237561 GN=orf19.5275 PE=3 SV=1	High	38	12	16	12	407	46.1	4.87	414	102.9	101.2	104.1	95.1	100.4	96.2
Q5A6R2	ADE17	5-aminoimidazole-4-carboxamide ribonucleotide formyltransferase OS=Candida albicans (strain SC5314 / ATCC MYA-2876) OX=237561 GN=ADE17 PE=3 SV=1	High	76	35	82	35	592	64.9	6.55	2590	98.5	97.3	98.3	100.9	105.4	99.6
Q5A8J1	orf19.5757	MoCF_biosynth domain-containing protein OS=Candida albicans (strain SC5314 / ATCC MYA-2876) OX=237561 GN=orf19.5757 PE=4 SV=1	High	23	6	9	6	316	35.8	6.27	231	100.3	101	105.1	97.7	100.3	95.6
Q5AI87	orf19.2966	Carboxymethylenebutenolidase OS=Candida albicans (strain SC5314 / ATCC MYA-2876) OX=237561 GN=orf19.2966 PE=4 SV=1	High	42	9	14	9	252	28.4	6.23	216	98.7	104.9	100.3	97.9	96.2	102.1
A0A1D8PQ55	orf19.5627	Uncharacterized protein OS=Candida albicans (strain SC5314 / ATCC MYA-2876) OX=237561 GN=orf19.5627 PE=4 SV=1	High	51	15	28	15	368	40.6	6.65	1138	103.9	99.9	103.5	97.8	100.3	94.5
A0A1D8PEI4	CRP1	Crp1p OS=Candida albicans (strain SC5314 / ATCC MYA-2876) OX=237561 GN=CRP1 PE=3 SV=1	High	25	21	28	21	1197	131.6	6.05	694	79.4	81.4	73.5	132.4	114	119.2
Q5A9Z6	FAL1	ATP-dependent RNA helicase FAL1 OS=Candida albicans (strain SC5314 / ATCC MYA-2876) OX=237561 GN=FAL1 PE=3 SV=1	High	30	12	12	12	399	45.5	8.02	222	100	98.9	96	97.6	102.1	105.4
Q59SU5	HTA1	Histone H2A.1 OS=Candida albicans (strain SC5314 / ATCC MYA-2876) OX=237561 GN=HTA1 PE=3 SV=3	High	40	6	17	2	132	14	10.29	320	99	112.4	108.6	96.9	94.1	89
Q59NN4	FAT1	Long-chain fatty acid transporter OS=Candida albicans (strain SC5314 / ATCC MYA-2876) OX=237561 GN=FAT1 PE=3 SV=1	High	30	17	21	17	650	73.2	7.31	455	95.8	92.9	94.6	99.2	103.9	113.6
Q5A6P2	NAT10	RNA cytidine acetyltransferase OS=Candida albicans (strain SC5314 / ATCC MYA-2876) OX=237561 GN=NAT10 PE=3 SV=1	High	27	27	39	27	1042	117.3	7.78	904	97.1	100.1	98.4	101.1	103.2	100
A0A1D8PLQ7	orf19.2680	Phospholipid-transporting ATPase OS=Candida albicans (strain SC5314 / ATCC MYA-2876) OX=237561 GN=orf19.2680 PE=3 SV=1	High	4	7	7	7	1746	197.5	6.84	48	98.1	96.5	103.9	103.8	93.8	104
Q5A328	CAALFM_CR08610WA	Mitochondrial pyruvate carrier OS=Candida albicans (strain SC5314 / ATCC MYA-2876) OX=237561 GN=CAALFM_CR08610WA PE=3 SV=1	High	39	5	5	5	132	14.7	10.08	59	101.5	92.7	101.4	104.8	101.4	98.3
A0A1D8PHJ4	orf19.4122	Uncharacterized protein OS=Candida albicans (strain SC5314 / ATCC MYA-2876) OX=237561 GN=orf19.4122 PE=3 SV=1	High	21	5	6	5	326	37.5	6.16	94	101.8	101.5	101.5	91.9	99	104.3
A0A1D8PJ04	orf19.5376	Serine/threonine protein kinase OS=Candida albicans (strain SC5314 / ATCC MYA-2876) OX=237561 GN=orf19.5376 PE=4 SV=1	Medium	1	1	1	1	811	91	7.05	0	105.3	97.9	100.9	98.2	97.1	100.5
A0A1D8PLH0	ERG8	Phosphomevalonate kinase OS=Candida albicans (strain SC5314 / ATCC MYA-2876) OX=237561 GN=ERG8 PE=3 SV=1	High	26	11	16	11	432	48.3	5.44	268	98.4	97.8	99.9	101.5	100.3	102.1
A0A1D8PHT4	orf19.2265	SWIB domain-containing protein OS=Candida albicans (strain SC5314 / ATCC MYA-2876) OX=237561 GN=orf19.2265 PE=4 SV=1	High	29	15	21	15	469	53.6	5.33	383	98.8	102.7	103.6	95.4	101.3	98.3
A0A1D8PSA3	CAALFM_CR02690WA	CAP-Gly domain-containing protein OS=Candida albicans (strain SC5314 / ATCC MYA-2876) OX=237561 GN=CAALFM_CR02690WA PE=4 SV=1	High	15	4	6	4	282	32.7	4.59	83	96.1	97.6	101	100.2	101.2	103.9
Q5AL49	SEC2	Rab guanine nucleotide exchange factor SEC2 OS=Candida albicans (strain SC5314 / ATCC MYA-2876) OX=237561 GN=SEC2 PE=1 SV=2	High	21	16	21	16	751	85.3	5.59	354	101.8	100.5	103.8	98.3	98.8	96.8
Q5AJ71	NCE103	Carbonic anhydrase OS=Candida albicans (strain SC5314 / ATCC MYA-2876) OX=237561 GN=NCE103 PE=1 SV=1	High	21	5	5	5	281	31.6	6.15	87	100.5	102.1	103.8	95.9	104.6	93
A0A1D8PCM3	PTR3	Ptr3p OS=Candida albicans (strain SC5314 / ATCC MYA-2876) OX=237561 GN=PTR3 PE=4 SV=1	Low	2	1	1	1	775	87.1	7.97	0	94.4	98.1	88.8	103.8	112.4	102.4
A0A1D8PG18	HMA1	tRNA threonylcarbamoyladenosine dehydratase OS=Candida albicans (strain SC5314 / ATCC MYA-2876) OX=237561 GN=HMA1 PE=4 SV=1	High	24	11	12	11	434	48.9	7.47	254	96.9	94.1	99.5	102	101	106.4
A0A1D8PHJ3	COX8	Cytochrome c oxidase subunit VIII OS=Candida albicans (strain SC5314 / ATCC MYA-2876) OX=237561 GN=COX8 PE=3 SV=1	High	11	1	2	1	93	10.9	10.83	28	111.3	91.8	96.3	101.3	104.1	95.1
Q59QN6	FDH1	Formate dehydrogenase OS=Candida albicans (strain SC5314 / ATCC MYA-2876) OX=237561 GN=FDH1 PE=3 SV=1	High	53	17	33	17	379	41.8	5.76	760	122.2	114.5	132.9	67.5	81.3	81.6
Q5AD28	MSF1	Phenylalanyl-tRNA synthetase OS=Candida albicans (strain SC5314 / ATCC MYA-2876) OX=237561 GN=MSF1 PE=3 SV=1	High	34	16	21	16	446	52.5	6	284	101.2	98.4	100.4	95.1	99.5	105.4
Q59X38	NOP7	Pescadillo homolog OS=Candida albicans (strain SC5314 / ATCC MYA-2876) OX=237561 GN=NOP7 PE=1 SV=2	High	30	18	30	18	587	67.8	6.19	731	98.9	105.2	95.5	101.7	101.5	97.3
Q5AP68	orf19.4895	Uncharacterized protein OS=Candida albicans (strain SC5314 / ATCC MYA-2876) OX=237561 GN=orf19.4895 PE=4 SV=1	High	38	10	11	10	273	31.2	8.18	234	102.5	102.9	109.9	90.3	99	95.4
A0A1D8PRB3	SHM1	Serine hydroxymethyltransferase OS=Candida albicans (strain SC5314 / ATCC MYA-2876) OX=237561 GN=SHM1 PE=3 SV=1	High	57	30	57	29	493	54.3	8.85	1207	97.8	97.3	96.2	100.5	104	104.2
Q5AAW5	orf19.6195	Exonuclease domain-containing protein OS=Candida albicans (strain SC5314 / ATCC MYA-2876) OX=237561 GN=orf19.6195 PE=3 SV=1	High	7	6	7	6	744	84.4	6.24	173	100.1	101.4	97.7	94.9	102.4	103.6
Q5AML1	NIP1	Eukaryotic translation initiation factor 3 subunit C OS=Candida albicans (strain SC5314 / ATCC MYA-2876) OX=237561 GN=NIP1 PE=3 SV=2	High	47	41	73	41	874	99.8	5.15	1642	97.2	95.6	98	105.5	104	99.7
A0A1D8PLW5	orf19.1309	Uncharacterized protein OS=Candida albicans (strain SC5314 / ATCC MYA-2876) OX=237561 GN=orf19.1309 PE=4 SV=1	Medium	9	1	1	1	137	15.2	5.25	28	103.7	99.2	96	98.3	100.3	102.5
A0A1D8PRN1	CAALFM_CR00290WA	Uncharacterized protein OS=Candida albicans (strain SC5314 / ATCC MYA-2876) OX=237561 GN=CAALFM_CR00290WA PE=4 SV=1	High	13	4	5	4	309	33.6	9.88	162	103.6	104.1	109.6	86.3	100.3	96.1
Q59UE6	CAALFM_CR03080CA	Uncharacterized protein OS=Candida albicans (strain SC5314 / ATCC MYA-2876) OX=237561 GN=CAALFM_CR03080CA PE=4 SV=1	Low	4	1	1	1	191	21.7	9.96	0
Q59T49	orf19.6868	Epimerase domain-containing protein OS=Candida albicans (strain SC5314 / ATCC MYA-2876) OX=237561 GN=orf19.6868 PE=4 SV=1	High	40	12	20	11	338	37.3	5.63	466	96.4	94.1	98.7	96.2	102.3	112.2
A0A1D8PGU1	AVT7	Avt7p OS=Candida albicans (strain SC5314 / ATCC MYA-2876) OX=237561 GN=AVT7 PE=3 SV=1	Medium	4	1	1	1	440	48.1	6	14
Q5AMR0	HGH1	Hgh1p OS=Candida albicans (strain SC5314 / ATCC MYA-2876) OX=237561 GN=HGH1 PE=3 SV=1	High	30	10	13	10	362	41.6	4.82	370	100.1	97.3	97.3	101.6	102.5	101.3
Q9Y872	MET3	Sulfate adenylyltransferase OS=Candida albicans (strain SC5314 / ATCC MYA-2876) OX=237561 GN=MET3 PE=3 SV=2	High	36	17	25	17	527	58.8	6.4	506	89.8	94.5	94.5	98.5	110.6	112.1
A0A1D8PHU3	orf19.2260	HIT-type domain-containing protein OS=Candida albicans (strain SC5314 / ATCC MYA-2876) OX=237561 GN=orf19.2260 PE=4 SV=1	Medium	2	1	1	1	362	41.1	5.06	26	99.6	101.6	97	91.1	100.3	110.4
A0A1D8PL97	orf19.4677	HIT-type domain-containing protein OS=Candida albicans (strain SC5314 / ATCC MYA-2876) OX=237561 GN=orf19.4677 PE=4 SV=1	High	14	5	5	5	236	26.1	9.5	75	99.2	98.7	107.4	99.7	100.3	94.7
A0A1D8PEC5	MED15	Mediator of RNA polymerase II transcription subunit 15 OS=Candida albicans (strain SC5314 / ATCC MYA-2876) OX=237561 GN=MED15 PE=3 SV=1	High	7	7	8	7	1145	128.2	9.86	110	96.7	90.9	101.2	100.9	104.8	105.4
A0A1D8PI71	ERG9	FPP:FPP farnesyltransferase OS=Candida albicans (strain SC5314 / ATCC MYA-2876) OX=237561 GN=ERG9 PE=3 SV=1	High	40	18	32	18	448	51.2	6.84	619	98.5	94.7	100.5	105.7	99.9	100.7
A0A1D8PU69	TRX1	Thioredoxin OS=Candida albicans (strain SC5314 / ATCC MYA-2876) OX=237561 GN=TRX1 PE=3 SV=1	High	89	7	30	7	103	11.5	5.06	790	102.9	92.8	99.9	97.8	105.8	100.8
A0A1D8PSW6	CAALFM_CR04870CA	Aldedh domain-containing protein OS=Candida albicans (strain SC5314 / ATCC MYA-2876) OX=237561 GN=CAALFM_CR04870CA PE=3 SV=1	High	13	6	7	6	501	54.4	6.23	174	107.7	101.8	113.5	85.6	95.2	96.1
A0A1D8PE78	orf19.1229	Importin-alpha export receptor OS=Candida albicans (strain SC5314 / ATCC MYA-2876) OX=237561 GN=orf19.1229 PE=3 SV=1	High	20	19	33	19	1045	119.1	5.21	764	104.6	95.3	102	100.7	107.8	89.7
A0A1D8PFC8	TRP3	Anthranilate synthase component 2 OS=Candida albicans (strain SC5314 / ATCC MYA-2876) OX=237561 GN=TRP3 PE=4 SV=1	High	29	16	21	16	520	58.2	6.16	293	100.7	102.5	97.2	100.6	97.2	101.9
Q59TN1	TRM5	tRNA (guanine(37)-N1)-methyltransferase OS=Candida albicans (strain SC5314 / ATCC MYA-2876) OX=237561 GN=TRM5 PE=3 SV=2	High	37	18	26	18	449	51.8	7.8	450	98	99	101.1	100.5	100.7	100.8
A0A1D8PQ56	NAM2	Leucyl-tRNA synthetase OS=Candida albicans (strain SC5314 / ATCC MYA-2876) OX=237561 GN=NAM2 PE=3 SV=1	High	22	18	21	18	861	97.2	6.4	488	100.4	102	103.7	94.6	100.3	99
Q5ALV2	SLA1	Actin cytoskeleton-regulatory complex protein SLA1 OS=Candida albicans (strain SC5314 / ATCC MYA-2876) OX=237561 GN=SLA1 PE=1 SV=1	High	25	31	37	31	1257	138.8	6.05	609	96.8	95.2	100.7	103.2	103	101.2
Q5A7P9	DOT5	Thioredoxin peroxidase OS=Candida albicans (strain SC5314 / ATCC MYA-2876) OX=237561 GN=DOT5 PE=4 SV=1	High	82	28	50	28	263	29.1	4.98	1203	111.2	114.2	103.2	91	88.6	91.8
Q5AA12	orf19.2472	Replication termination factor 2 OS=Candida albicans (strain SC5314 / ATCC MYA-2876) OX=237561 GN=orf19.2472 PE=3 SV=1	High	18	4	4	4	230	26.3	9.11	74	103.3	103	100.8	94.5	97.7	100.8
A0A1D8PML6	orf19.2891	Uncharacterized protein OS=Candida albicans (strain SC5314 / ATCC MYA-2876) OX=237561 GN=orf19.2891 PE=3 SV=1	High	13	7	7	7	543	62.7	7.23	101	98.3	96.4	102.6	98.1	99.2	105.3
Q5A948	MET2	Homoserine O-acetyltransferase OS=Candida albicans (strain SC5314 / ATCC MYA-2876) OX=237561 GN=MET2 PE=3 SV=1	High	13	5	6	5	409	45.4	5.39	135	96.8	97.1	95.9	106.1	99	105
A0A1D8PHJ1	orf19.4117	Uncharacterized protein OS=Candida albicans (strain SC5314 / ATCC MYA-2876) OX=237561 GN=orf19.4117 PE=4 SV=1	High	12	6	6	6	477	54.4	6.1	124	96	93.4	104.7	105.3	104.4	96.3
Q5A905	orf19.3329	Sphinganine kinase OS=Candida albicans (strain SC5314 / ATCC MYA-2876) OX=237561 GN=orf19.3329 PE=4 SV=1	High	8	4	4	4	491	55.1	8.68	41	102.4	105.7	104	96.1	96.3	95.5
A0A1D8PDU2	orf19.6247	Chromatin-binding protein OS=Candida albicans (strain SC5314 / ATCC MYA-2876) OX=237561 GN=orf19.6247 PE=4 SV=1	High	11	10	10	10	871	98.1	4.93	244	100.6	102.9	105.9	94.3	95.6	100.6
A0A1D8PGF0	PLB4.5	Lysophospholipase OS=Candida albicans (strain SC5314 / ATCC MYA-2876) OX=237561 GN=PLB4.5 PE=3 SV=1	High	11	8	8	8	702	77	5.29	115	100.1	103.9	106.9	95.9	95.5	97.7
A0A1D8PKE2	PBS2	Mitogen-activated protein kinase kinase OS=Candida albicans (strain SC5314 / ATCC MYA-2876) OX=237561 GN=PBS2 PE=4 SV=1	High	16	9	10	9	545	59.3	8.37	189	104.5	108.5	104.2	90	94	98.9
Q5A4P1	CTA1	Cta1p OS=Candida albicans (strain SC5314 / ATCC MYA-2876) OX=237561 GN=CTA1 PE=4 SV=1	High	12	2	2	2	218	24.3	4.6	58	95.3	97.7	108	88.9	103.5	106.6
A0A1D8PMH5	VPS13	Vacuolar protein sorting-associated protein OS=Candida albicans (strain SC5314 / ATCC MYA-2876) OX=237561 GN=VPS13 PE=3 SV=1	High	12	35	38	35	3083	348.5	5.44	648	102.6	99.7	103.1	96.2	96.7	101.6
A0A1D8PTU4	CAALFM_CR08920WA	Uncharacterized protein OS=Candida albicans (strain SC5314 / ATCC MYA-2876) OX=237561 GN=CAALFM_CR08920WA PE=3 SV=1	High	38	16	33	16	440	49.3	8.6	693	97.7	94.1	102.7	98.8	101.9	104.8
A0A1D8PSI7	CAALFM_CR03690WA	Uncharacterized protein OS=Candida albicans (strain SC5314 / ATCC MYA-2876) OX=237561 GN=CAALFM_CR03690WA PE=4 SV=1	High	5	4	4	4	736	83.5	5.81	38	109.7	103.6	107.3	94.1	91.2	94.1
A0A1D8PMC9	GYP2	Oxidant-induced cell-cycle arrest protein 5 OS=Candida albicans (strain SC5314 / ATCC MYA-2876) OX=237561 GN=GYP2 PE=3 SV=1	High	17	15	19	15	942	108.1	5.57	407	99	101.8	99.7	102.1	95.7	101.6
A0A1D8PH39	orf19.804.1	Uncharacterized protein OS=Candida albicans (strain SC5314 / ATCC MYA-2876) OX=237561 GN=orf19.804.1 PE=4 SV=1	High	30	3	4	3	76	8.7	9.31	58	98.8	92.3	95.2	160.5	72.2	81
A0A1D8PQR7	orf19.7023	PWWP domain-containing protein OS=Candida albicans (strain SC5314 / ATCC MYA-2876) OX=237561 GN=orf19.7023 PE=4 SV=1	High	19	7	8	7	393	44.3	8.59	180	95.9	97.8	103.9	95.2	101.8	105.3
A0A1D8PUD2	ATP16	ATP synthase subunit delta, mitochondrial OS=Candida albicans (strain SC5314 / ATCC MYA-2876) OX=237561 GN=ATP16 PE=3 SV=1	High	35	7	17	7	161	17.6	5.31	340	106.9	101.8	111.4	88.2	93.7	98
Q5A693	orf19.3797	Mitochondrial 54S ribosomal protein YmL11 OS=Candida albicans (strain SC5314 / ATCC MYA-2876) OX=237561 GN=orf19.3797 PE=3 SV=1	High	41	11	19	11	258	29.1	9.45	414	95.6	103.7	95.8	109.5	99.1	96.4
Q5APB4	TFA1	Transcription initiation factor IIE subunit alpha OS=Candida albicans (strain SC5314 / ATCC MYA-2876) OX=237561 GN=TFA1 PE=3 SV=1	High	7	3	4	3	394	44.5	4.73	53	95	97.6	99.1	99	105.2	104.1
A0A1D8PDD8	TCO89	Tco89p OS=Candida albicans (strain SC5314 / ATCC MYA-2876) OX=237561 GN=TCO89 PE=4 SV=1	Medium	1	1	1	1	708	78.3	9.45	27	97.6	99.1	106	103.2	102.2	91.9
Q5AH78	orf19.6455	Iron-sulfur cluster assembly protein OS=Candida albicans (strain SC5314 / ATCC MYA-2876) OX=237561 GN=orf19.6455 PE=3 SV=1	High	14	2	2	2	222	24.2	4.55	59	105.4	98.9	100	105.6	103.7	86.4
Q5A4Y0	DUS4	tRNA-dihydrouridine synthase OS=Candida albicans (strain SC5314 / ATCC MYA-2876) OX=237561 GN=DUS4 PE=3 SV=1	Medium	7	2	2	2	339	38.4	7.66	16	89.5	99.5	100.4	92.7	109.5	108.4
Q5ADX5	ABD1	mRNA cap guanine-N7 methyltransferase OS=Candida albicans (strain SC5314 / ATCC MYA-2876) OX=237561 GN=ABD1 PE=3 SV=1	High	12	6	7	6	474	54.2	7.94	135	98.8	101.8	99.8	96.2	99.1	104.2
A0A1D8PK43	RPL18	Ribosomal 60S subunit protein L18A OS=Candida albicans (strain SC5314 / ATCC MYA-2876) OX=237561 GN=RPL18 PE=3 SV=1	High	56	12	32	12	186	20.8	11.8	535	91.5	98.4	91.3	109.8	105.4	103.5
A0A1D8PDE2	LPG20	Aldo-keto reductase superfamily protein OS=Candida albicans (strain SC5314 / ATCC MYA-2876) OX=237561 GN=LPG20 PE=3 SV=1	High	36	11	19	8	348	39.9	7.09	257	102.8	95.3	104.8	100.9	98.9	97.3
A0A1D8PEM5	IDH1	Isocitrate dehydrogenase [NAD] subunit, mitochondrial OS=Candida albicans (strain SC5314 / ATCC MYA-2876) OX=237561 GN=IDH1 PE=3 SV=1	High	57	19	55	19	364	39.2	8.38	1429	105.2	105.8	103.4	91.8	96.5	97.4
Q5AB94	orf19.6076	Vacuolar protein sorting-associated protein 29 OS=Candida albicans (strain SC5314 / ATCC MYA-2876) OX=237561 GN=orf19.6076 PE=3 SV=1	High	22	5	7	5	261	29.1	4.61	173	100.6	101.3	99.4	97.5	98.1	103.1
Q5ADW1	orf19.6730	Uncharacterized protein OS=Candida albicans (strain SC5314 / ATCC MYA-2876) OX=237561 GN=orf19.6730 PE=4 SV=1	High	37	9	12	9	216	25.3	8.62	190	99.2	102	100	95.7	104.1	99
A0A1D8PJ17	HOS2	Histone deacetylase OS=Candida albicans (strain SC5314 / ATCC MYA-2876) OX=237561 GN=HOS2 PE=3 SV=1	High	12	4	5	4	454	51.8	5.38	96	101.4	99.4	100.4	95.7	99	104
A0A1D8PH91	orf19.185	Mitochondrial 37S ribosomal protein MRP51 OS=Candida albicans (strain SC5314 / ATCC MYA-2876) OX=237561 GN=orf19.185 PE=4 SV=1	High	45	18	25	18	368	41	9.94	405	102.5	101.2	105.3	94.8	100.6	95.7
A0A1D8PFH2	orf19.6355	Ribosome biosynthesis protein OS=Candida albicans (strain SC5314 / ATCC MYA-2876) OX=237561 GN=orf19.6355 PE=4 SV=1	High	26	11	19	11	517	57.7	4.53	390	101.5	102	100.2	98.4	98.1	99.7
Q59ZX6	UTP10	U3 small nucleolar RNA-associated protein 10 OS=Candida albicans (strain SC5314 / ATCC MYA-2876) OX=237561 GN=UTP10 PE=3 SV=1	High	22	36	45	36	1818	204.2	5.87	1151	100.9	92.7	97.9	102.1	106.6	99.8
Q5AI09	orf19.3043	Triglyceride lipase OS=Candida albicans (strain SC5314 / ATCC MYA-2876) OX=237561 GN=orf19.3043 PE=3 SV=1	High	13	4	5	4	351	40.2	8.73	73	96.9	92.9	101.3	98.7	106.3	103.8
Q59MR4	HEM13	Coproporphyrinogen oxidase OS=Candida albicans (strain SC5314 / ATCC MYA-2876) OX=237561 GN=HEM13 PE=3 SV=1	High	55	18	43	18	323	36.9	6.02	649	108.8	112.5	113.9	90.7	87.8	86.4
Q5ANL6	SNU13	13 kDa ribonucleoprotein-associated protein OS=Candida albicans (strain SC5314 / ATCC MYA-2876) OX=237561 GN=SNU13 PE=3 SV=1	High	63	7	14	7	126	13.6	7.97	245	106.2	101.5	101.3	105.2	94.3	91.5
A0A1D8PD05	EHT1	Medium-chain fatty acid ethyl ester synthase/esterase OS=Candida albicans (strain SC5314 / ATCC MYA-2876) OX=237561 GN=EHT1 PE=3 SV=1	High	32	13	18	13	425	48	5.97	452	107.9	102	100.1	99.2	95.7	95
A0A1D8PPB4	orf19.1189	NDC10_II domain-containing protein OS=Candida albicans (strain SC5314 / ATCC MYA-2876) OX=237561 GN=orf19.1189 PE=4 SV=1	High	25	16	18	16	684	78	7.81	307	101.8	102.9	100.8	99.4	96.8	98.4
A0A1D8PHH9	orf19.5213	CID domain-containing protein OS=Candida albicans (strain SC5314 / ATCC MYA-2876) OX=237561 GN=orf19.5213 PE=4 SV=1	High	9	7	7	7	814	92.4	6.34	104	96.9	95.7	103.1	101.7	106.4	96.2
Q5APD2	MLS1	Malate synthase OS=Candida albicans (strain SC5314 / ATCC MYA-2876) OX=237561 GN=MLS1 PE=3 SV=1	High	69	37	138	37	551	62.5	8.57	3017	100.1	97.3	102.2	90.6	104.9	104.8
A0A1D8PS16	FRS1	Phenylalanyl-tRNA synthetase beta subunit OS=Candida albicans (strain SC5314 / ATCC MYA-2876) OX=237561 GN=FRS1 PE=3 SV=1	High	58	33	60	33	592	66.8	5.36	1159	97.2	99.4	95.7	101.9	105	100.8
A0A1D8PJ26	KGD1	Alpha-ketoglutarate dehydrogenase OS=Candida albicans (strain SC5314 / ATCC MYA-2876) OX=237561 GN=KGD1 PE=3 SV=1	High	47	41	98	41	996	112	6.29	2864	104.5	105.6	104.1	90.2	96.8	98.9
A0A1D8PT44	CAALFM_CR06010WA	Uncharacterized protein OS=Candida albicans (strain SC5314 / ATCC MYA-2876) OX=237561 GN=CAALFM_CR06010WA PE=4 SV=1	High	9	3	3	3	430	47.6	4.88	44	91.2	98.5	96.9	91.5	94.4	127.5
A0A1D8PMJ7	orf19.2907.1	Chromatin DNA-binding EKC/KEOPS complex subunit OS=Candida albicans (strain SC5314 / ATCC MYA-2876) OX=237561 GN=orf19.2907.1 PE=3 SV=1	High	29	3	3	3	98	11.1	4.63	36	101.3	93.7	102.4	106	96.2	100.5
A0A1D8PJE0	LAP41	Metalloaminopeptidase OS=Candida albicans (strain SC5314 / ATCC MYA-2876) OX=237561 GN=LAP41 PE=3 SV=1	High	35	16	20	16	517	56.7	5.85	333	99.4	99.2	100.4	102.9	101.6	96.7
A0A1D8PS79	IDP2	Isocitrate dehydrogenase [NADP] OS=Candida albicans (strain SC5314 / ATCC MYA-2876) OX=237561 GN=IDP2 PE=3 SV=1	High	75	34	89	28	412	46.3	5.87	1796	99.8	100.5	104.3	86.2	101.4	107.9
A0A1D8PIN9	orf19.1769	Phosducin domain-containing protein OS=Candida albicans (strain SC5314 / ATCC MYA-2876) OX=237561 GN=orf19.1769 PE=3 SV=1	High	25	6	9	6	265	30.7	4.64	251	102.9	106.3	100.4	102	94.2	94.2
Q59U06	PPZ1	Serine/threonine-protein phosphatase OS=Candida albicans (strain SC5314 / ATCC MYA-2876) OX=237561 GN=PPZ1 PE=3 SV=1	High	15	9	13	7	482	54.2	7.39	111	99	99.6	102.8	95.9	101.4	101.3
A0A1D8PR55	CAALFM_C702610CA	Uncharacterized protein (Fragment) OS=Candida albicans (strain SC5314 / ATCC MYA-2876) OX=237561 GN=CAALFM_C702610CA PE=4 SV=1	High	21	7	9	7	316	36.6	7.75	153	87.2	83.3	75.2	136	109.5	108.9
Q5A0H8	orf19.5833	Polyubiquitin-binding protein OS=Candida albicans (strain SC5314 / ATCC MYA-2876) OX=237561 GN=orf19.5833 PE=3 SV=1	High	40	16	24	16	363	40.4	5.55	367	101.7	103.3	102.3	97.7	98.5	96.6
Q5AI24	EHD3	3-hydroxyisobutyryl-CoA hydrolase, mitochondrial OS=Candida albicans (strain SC5314 / ATCC MYA-2876) OX=237561 GN=EHD3 PE=3 SV=1	High	22	11	14	11	502	56.2	8.37	310	111.8	109	109.5	84.7	92.5	92.7
A0A1D8PNL4	GYP8	Oxidant-induced cell-cycle arrest protein 5 OS=Candida albicans (strain SC5314 / ATCC MYA-2876) OX=237561 GN=GYP8 PE=3 SV=1	Low	2	1	1	1	760	86.5	4.73	0
Q5A9E1	MGE1	GrpE protein homolog OS=Candida albicans (strain SC5314 / ATCC MYA-2876) OX=237561 GN=MGE1 PE=3 SV=1	High	53	12	27	12	242	27.2	5.91	722	105.7	112.3	100.9	91.9	91	98.2
Q59Y46	MFG1	Morphogenetic regulator of filamentous growth protein 1 OS=Candida albicans (strain SC5314 / ATCC MYA-2876) OX=237561 GN=MFG1 PE=3 SV=2	High	8	6	7	6	758	83.4	10.17	102	103.6	108.3	102.7	94	98.8	92.5
A0A1D8PLZ2	orf19.787.1	Uncharacterized protein OS=Candida albicans (strain SC5314 / ATCC MYA-2876) OX=237561 GN=orf19.787.1 PE=4 SV=1	High	31	2	3	2	71	7.9	11.65	40	69.8	72.7	79.4	97.4	97.8	182.9
A0A1D8PR68	orf19.5177	Uncharacterized protein OS=Candida albicans (strain SC5314 / ATCC MYA-2876) OX=237561 GN=orf19.5177 PE=4 SV=1	High	4	2	2	2	644	73.8	5.67	26	97.4	104.8	107.8	93.3	96.5	100.2
A0A1D8PJD5	orf19.1634	ACB domain-containing protein OS=Candida albicans (strain SC5314 / ATCC MYA-2876) OX=237561 GN=orf19.1634 PE=4 SV=1	High	11	4	5	4	376	42.8	9.25	117	99.3	95.6	101	103.3	99.8	100.8
P83779	PDC11	Pyruvate decarboxylase OS=Candida albicans (strain SC5314 / ATCC MYA-2876) OX=237561 GN=PDC11 PE=1 SV=2	High	64	27	249	27	567	62.4	5.58	7414	92.4	94.2	88.2	115.5	104.7	105.1
A0A1D8PF45	RPL37B	Ribosomal protein L37 OS=Candida albicans (strain SC5314 / ATCC MYA-2876) OX=237561 GN=RPL37B PE=3 SV=1	High	49	7	21	7	90	10.1	11.8	233	87.2	100.6	92.9	105.8	111	102.5
A0A1D8PDW7	orf19.6238	DAO domain-containing protein OS=Candida albicans (strain SC5314 / ATCC MYA-2876) OX=237561 GN=orf19.6238 PE=4 SV=1	High	9	4	4	4	400	44.5	6.3	60	104.4	103.8	101.2	92.3	96.1	102.1
Q59SU6	orf19.6923	TAFII28 domain-containing protein OS=Candida albicans (strain SC5314 / ATCC MYA-2876) OX=237561 GN=orf19.6923 PE=3 SV=1	High	9	4	5	4	343	39.7	4.73	102	95	97.9	100.9	93.7	100.8	111.8
A0A1D8PQ62	orf19.5628	Uncharacterized protein OS=Candida albicans (strain SC5314 / ATCC MYA-2876) OX=237561 GN=orf19.5628 PE=3 SV=1	High	29	8	11	8	309	33.6	9.79	252	101.1	92	94.9	105.6	106.6	99.9
A0A1D8PPJ2	orf19.132	Uncharacterized protein OS=Candida albicans (strain SC5314 / ATCC MYA-2876) OX=237561 GN=orf19.132 PE=4 SV=1	High	19	9	11	9	593	66.6	4.97	271	101.5	96.5	102.3	99.2	98.1	102.5
A0A1D8PDZ3	orf19.6198.1	Uncharacterized protein OS=Candida albicans (strain SC5314 / ATCC MYA-2876) OX=237561 GN=orf19.6198.1 PE=4 SV=1	High	11	1	2	1	103	12	8.66	59	99.6	79.1	106	128.8	105.7	80.9
A0A1D8PQ94	SBA1	Hsp90 cochaperone OS=Candida albicans (strain SC5314 / ATCC MYA-2876) OX=237561 GN=SBA1 PE=4 SV=1	High	44	8	16	8	221	23.9	4.45	273	106.1	108.2	97.7	96.7	92.6	98.6
Q59PR1	MTG2	Putative GTPase OS=Candida albicans (strain SC5314 / ATCC MYA-2876) OX=237561 GN=MTG2 PE=4 SV=1	High	9	5	5	5	548	61.2	8.37	140	98.7	99.9	100.4	98	99.8	103.2
Q59VP0	BST1	GPI inositol-deacylase OS=Candida albicans (strain SC5314 / ATCC MYA-2876) OX=237561 GN=BST1 PE=3 SV=2	Medium	3	1	1	1	390	44.3	8.51	38	83.4	93.8	96	111.8	111.5	103.6
A0A1D8PDR9	orf19.6272	Ubiquitin carboxyl-terminal hydrolase OS=Candida albicans (strain SC5314 / ATCC MYA-2876) OX=237561 GN=orf19.6272 PE=3 SV=1	High	47	11	12	11	258	29.4	4.87	410	102.3	95.4	100.7	100	103.5	98
A0A1D8PPG7	ILV5	Ketol-acid reductoisomerase, mitochondrial OS=Candida albicans (strain SC5314 / ATCC MYA-2876) OX=237561 GN=ILV5 PE=3 SV=1	High	59	20	63	20	400	44.8	6.58	1688	97	95.8	96.3	106	101.8	103.1
A0A1D8PDC4	ATP1	ATP synthase subunit alpha OS=Candida albicans (strain SC5314 / ATCC MYA-2876) OX=237561 GN=ATP1 PE=3 SV=1	High	64	34	171	34	546	58.9	9.04	4062	102.6	101.7	102.8	92.4	98.1	102.4
A0A1D8PQE3	orf19.2124	PKS_ER domain-containing protein OS=Candida albicans (strain SC5314 / ATCC MYA-2876) OX=237561 GN=orf19.2124 PE=4 SV=1	High	20	6	8	6	356	38.5	6.74	220	103.5	98.9	104.6	92.9	94.5	105.6
A0A1D8PQ95	SNQ2	ATP-binding cassette transporter OS=Candida albicans (strain SC5314 / ATCC MYA-2876) OX=237561 GN=SNQ2 PE=4 SV=1	High	10	15	18	15	1495	167.6	7.37	358	106.4	110.7	105.3	92.7	84.8	100.1
Q5ANG6	SEN1	Putative DNA/RNA helicase OS=Candida albicans (strain SC5314 / ATCC MYA-2876) OX=237561 GN=SEN1 PE=4 SV=1	High	8	18	20	18	2018	227.7	8.79	193	97.7	92.6	99.9	99.2	107.1	103.5
Q59ZY9	NCS2	Cytoplasmic tRNA 2-thiolation protein 2 OS=Candida albicans (strain SC5314 / ATCC MYA-2876) OX=237561 GN=NCS2 PE=3 SV=2	High	20	8	9	8	452	51	5.52	238	107.2	106.8	96.8	97.3	94.5	97.4
O94083	ANB1	Eukaryotic translation initiation factor 5A OS=Candida albicans (strain SC5314 / ATCC MYA-2876) OX=237561 GN=ANB1 PE=3 SV=2	High	87	15	58	15	158	17.1	5.05	1440	100.4	94.9	96.4	100	101.2	107.1
Q59TA5	HSP30	Hsp30p OS=Candida albicans (strain SC5314 / ATCC MYA-2876) OX=237561 GN=HSP30 PE=3 SV=1	High	8	2	3	2	342	38	4.96	206	79.6	86.6	80.9	139.6	101	112.3
Q5AK26	orf19.3994	Dolichyl-diphosphooligosaccharide--protein glycotransferase OS=Candida albicans (strain SC5314 / ATCC MYA-2876) OX=237561 GN=orf19.3994 PE=3 SV=1	High	16	8	10	8	396	45.6	9.13	93	99.4	97.1	102.1	106.8	98.7	95.8
A0A1D8PQC4	orf19.73	Aminopeptidase OS=Candida albicans (strain SC5314 / ATCC MYA-2876) OX=237561 GN=orf19.73 PE=3 SV=1	High	19	17	20	17	994	114.9	6.4	378	100.7	98	102.5	99.7	104	95.1
Q5A970	MRS2	Mitochondrial inner membrane magnesium transporter MRS2 OS=Candida albicans (strain SC5314 / ATCC MYA-2876) OX=237561 GN=MRS2 PE=3 SV=1	Low	1	1	1	1	468	53.5	8.85	0	103.8	95.5	105.8	106.7	96.2	92
Q5ACU3	PMT5	Dolichyl-phosphate-mannose--protein mannosyltransferase 5 OS=Candida albicans (strain SC5314 / ATCC MYA-2876) OX=237561 GN=PMT5 PE=2 SV=1	High	15	9	10	9	725	84.5	7.8	98	97.6	102.2	99.6	104.5	95.3	100.7
A0A1D8PT00	SUA72	Sua72p OS=Candida albicans (strain SC5314 / ATCC MYA-2876) OX=237561 GN=SUA72 PE=3 SV=1	Medium	2	1	1	1	346	38	8.65	33	100.1	97.4	108.6	93.6	105.2	95.1
A0A1D8PF23	ARL3	Arf family GTPase OS=Candida albicans (strain SC5314 / ATCC MYA-2876) OX=237561 GN=ARL3 PE=4 SV=1	High	36	8	10	8	255	29.2	5.4	235	96.7	94.2	95.2	102.4	110.7	100.8
Q5AJY9	orf19.4031	Hydrolase OS=Candida albicans (strain SC5314 / ATCC MYA-2876) OX=237561 GN=orf19.4031 PE=3 SV=1	Low	1	1	1	1	897	102.5	7.15	0	106.6	86.8	85.3	81.2	91.5	148.6
A0A1D8PIA0	orf19.216	DUF2433 domain-containing protein OS=Candida albicans (strain SC5314 / ATCC MYA-2876) OX=237561 GN=orf19.216 PE=4 SV=1	High	10	4	5	4	508	56.8	6.86	129	99.9	103.6	102.7	95.5	103.6	94.8
A0A1D8PJG1	GPA2	Guanine nucleotide-binding protein subunit alpha OS=Candida albicans (strain SC5314 / ATCC MYA-2876) OX=237561 GN=GPA2 PE=4 SV=1	High	28	13	17	13	503	56.9	5.69	448	102.9	102.2	104.2	99.5	99.8	91.3
A0A1D8PJE6	orf19.1630	RRM domain-containing protein OS=Candida albicans (strain SC5314 / ATCC MYA-2876) OX=237561 GN=orf19.1630 PE=4 SV=1	High	29	18	30	18	760	84.4	9.36	571	101.1	102.2	102.9	96.4	102.2	95.2
A0A1D8PTU3	SLP3	PHB domain-containing protein OS=Candida albicans (strain SC5314 / ATCC MYA-2876) OX=237561 GN=SLP3 PE=3 SV=1	High	20	8	10	8	350	38.8	5.63	160	98.9	98.9	101	103.5	94.8	102.8
Q59P43	GSP1	GTP-binding nuclear protein OS=Candida albicans (strain SC5314 / ATCC MYA-2876) OX=237561 GN=GSP1 PE=3 SV=1	High	81	15	41	15	214	24.3	7.02	881	96.4	100.3	100.5	103.3	99.7	99.8
Q59VY4	GAL102	Gal102p OS=Candida albicans (strain SC5314 / ATCC MYA-2876) OX=237561 GN=GAL102 PE=4 SV=1	Low	2	1	1	1	320	36.5	6.87	0	95.9	89.3	131.4	86.5	105.5	91.5
A0A1D8PQ49	orf19.5619	Uncharacterized protein OS=Candida albicans (strain SC5314 / ATCC MYA-2876) OX=237561 GN=orf19.5619 PE=4 SV=1	High	5	3	3	3	705	80.6	5.34	21	103.6	92.6	98.4	107.2	98.9	99.3
A0A1D8PPB3	DNA2	Bifunctional ATP-dependent DNA helicase/ssDNA endodeoxyribonuclease OS=Candida albicans (strain SC5314 / ATCC MYA-2876) OX=237561 GN=DNA2 PE=4 SV=1	Low	1	1	1	1	1426	163.3	6.49	0	97.3	103.1	106.8	88.5	106.8	97.5
A0A1D8PTV0	RPN7	Proteasome regulatory particle lid subunit OS=Candida albicans (strain SC5314 / ATCC MYA-2876) OX=237561 GN=RPN7 PE=4 SV=1	High	42	18	29	18	400	46.2	5.48	546	96.5	93.6	99.4	104.9	105.1	100.5
Q5A1M0	orf19.1975	Spliceosomal protein DIB1 OS=Candida albicans (strain SC5314 / ATCC MYA-2876) OX=237561 GN=orf19.1975 PE=3 SV=1	Medium	5	1	1	1	148	17.4	5.59	32	105.1	97.8	95	117.2	85.2	99.7
A0A1D8PLE6	orf19.4639	Uncharacterized protein OS=Candida albicans (strain SC5314 / ATCC MYA-2876) OX=237561 GN=orf19.4639 PE=4 SV=1	High	28	6	9	6	224	25.2	6.13	211	100.1	94.1	96.5	98.8	107.2	103.3
Q59ZI9	CKA2	Casein kinase 2 catalytic subunit OS=Candida albicans (strain SC5314 / ATCC MYA-2876) OX=237561 GN=CKA2 PE=3 SV=1	High	33	11	13	11	329	38.5	8.78	133	100.5	93.9	99.6	104.8	99.3	101.9
A0A1D8PHG7	MKK2	Mitogen-activated protein kinase kinase OS=Candida albicans (strain SC5314 / ATCC MYA-2876) OX=237561 GN=MKK2 PE=3 SV=1	High	11	4	4	4	446	50.3	7.5	93	96.3	138.3	96.4	88.9	86.8	93.2
Q59X47	KIS1	Kis1p OS=Candida albicans (strain SC5314 / ATCC MYA-2876) OX=237561 GN=KIS1 PE=3 SV=1	High	29	10	14	10	412	46.7	5.33	420	100.3	102.1	99.6	97.4	101.1	99.4
A0A1D8PI24	ARA1	D-arabinose 1-dehydrogenase (NAD(P)(+)) OS=Candida albicans (strain SC5314 / ATCC MYA-2876) OX=237561 GN=ARA1 PE=3 SV=1	High	61	18	33	17	326	37.3	5.62	670	102.5	102.1	102	98.9	98.3	96.2
A0A1D8PJF3	orf19.1609	Kri1_C domain-containing protein OS=Candida albicans (strain SC5314 / ATCC MYA-2876) OX=237561 GN=orf19.1609 PE=3 SV=1	High	10	7	8	7	667	76.9	5.07	201	94.6	101.2	93.9	110.3	103.1	96.9
Q5ALW6	orf19.1460	Glutamine-dependent NAD(+) synthetase OS=Candida albicans (strain SC5314 / ATCC MYA-2876) OX=237561 GN=orf19.1460 PE=3 SV=1	High	35	22	32	22	714	81.1	6.58	804	95.9	99.4	95.2	101.7	102.7	105.1
Q5AH99	VPS20	ESCRT-III subunit protein OS=Candida albicans (strain SC5314 / ATCC MYA-2876) OX=237561 GN=VPS20 PE=4 SV=1	High	27	5	5	5	216	25	5.17	51	93.7	98.2	99.1	102.2	103.7	103.1
A0A1D8PHU5	orf19.3151	Epimerase domain-containing protein OS=Candida albicans (strain SC5314 / ATCC MYA-2876) OX=237561 GN=orf19.3151 PE=4 SV=1	Low	2	1	1	1	389	42.8	8.81	29	90.1	88.4	105.8	94.6	100.4	120.6
Q59UI3	CAALFM_CR03410WA	Uncharacterized protein OS=Candida albicans (strain SC5314 / ATCC MYA-2876) OX=237561 GN=CAALFM_CR03410WA PE=4 SV=1	High	9	4	4	4	312	36.8	6.76	38	110.8	88.1	93.8	98.7	98.7	109.9
O42825	RHO1	GTP-binding protein RHO1 OS=Candida albicans (strain SC5314 / ATCC MYA-2876) OX=237561 GN=RHO1 PE=3 SV=1	High	45	10	24	8	198	22	5.73	475	102.2	99.1	101	101.2	98.3	98.2
Q5A6M9	NHP2	Ribonucloprotein OS=Candida albicans (strain SC5314 / ATCC MYA-2876) OX=237561 GN=NHP2 PE=3 SV=1	High	35	7	14	7	159	17.2	9.5	246	98.6	104.6	94.1	100.8	106.7	95.2
Q5A0H4	orf19.5837	Aminodeoxychorismate lyase OS=Candida albicans (strain SC5314 / ATCC MYA-2876) OX=237561 GN=orf19.5837 PE=4 SV=1	Medium	2	1	1	1	297	33.7	5.39	20	107	106.1	100.2	91.8	94.7	100.3
A0A1D8PCN0	GAL10	Bifunctional UDP-glucose 4-epimerase/aldose 1-epimerase OS=Candida albicans (strain SC5314 / ATCC MYA-2876) OX=237561 GN=GAL10 PE=4 SV=1	High	46	29	46	29	675	75.4	5.66	1190	93.9	92.4	90.6	118.1	103.3	101.8
Q59ZE2	COQ5	2-methoxy-6-polyprenyl-1,4-benzoquinol methylase, mitochondrial OS=Candida albicans (strain SC5314 / ATCC MYA-2876) OX=237561 GN=COQ5 PE=3 SV=1	High	24	7	9	7	306	34.2	6.81	192	108.7	99.3	107.4	94.9	96.6	93.2
A0A1D8PHH7	IDP1	Isocitrate dehydrogenase [NADP] OS=Candida albicans (strain SC5314 / ATCC MYA-2876) OX=237561 GN=IDP1 PE=3 SV=1	High	71	31	60	25	433	48.6	6.96	1318	99.2	97.1	98	101.3	103.6	100.8
A0A1D8PQ12	orf19.5572	Uncharacterized protein OS=Candida albicans (strain SC5314 / ATCC MYA-2876) OX=237561 GN=orf19.5572 PE=4 SV=1	High	3	2	2	2	432	50	6.98	26	100.3	100	97.9	97.3	97	107.6
Q59LX0	FCY23	Fcy23p OS=Candida albicans (strain SC5314 / ATCC MYA-2876) OX=237561 GN=FCY23 PE=3 SV=1	Low	1	1	1	1	597	65.9	7.25	0
Q5AD17	orf19.2050	AB hydrolase-1 domain-containing protein OS=Candida albicans (strain SC5314 / ATCC MYA-2876) OX=237561 GN=orf19.2050 PE=4 SV=1	High	8	5	7	5	540	62.2	6.7	98	99.3	98.9	95	101.9	95.6	109.2
Q96W54	RPS22A	40S ribosomal protein S22-A OS=Candida albicans (strain SC5314 / ATCC MYA-2876) OX=237561 GN=RPS22A PE=3 SV=3	High	70	9	45	9	130	14.8	9.88	1350	90.2	97	94.9	105.9	108.4	103.5
A0A1D8PNJ4	orf19.4307	Uncharacterized protein OS=Candida albicans (strain SC5314 / ATCC MYA-2876) OX=237561 GN=orf19.4307 PE=4 SV=1	High	24	6	6	6	292	33.4	9.48	150	89.8	93	96.5	109.3	107.9	103.4
Q5AH56	YPS7	Putative aspartic endopeptidase OS=Candida albicans (strain SC5314 / ATCC MYA-2876) OX=237561 GN=YPS7 PE=4 SV=1	High	4	3	3	3	701	75.8	4.82	60	107.2	93.9	98.1	97.1	103.4	100.4
Q5A5N6	ALG14	UDP-N-acetylglucosamine transferase subunit ALG14 OS=Candida albicans (strain SC5314 / ATCC MYA-2876) OX=237561 GN=ALG14 PE=3 SV=1	Medium	4	1	1	1	219	24.4	9.61	28	114	105.6	106.5	100.6	79.1	94.2
A0A1D8PCU5	orf19.2954	Uncharacterized protein OS=Candida albicans (strain SC5314 / ATCC MYA-2876) OX=237561 GN=orf19.2954 PE=4 SV=1	High	43	8	17	8	200	22.6	9.09	408	104.2	99.3	104.7	96.4	96.4	98.9
Q59X53	orf19.4078	Exosome non-catalytic core subunit OS=Candida albicans (strain SC5314 / ATCC MYA-2876) OX=237561 GN=orf19.4078 PE=3 SV=1	High	27	6	7	6	337	37.8	5.35	193	104.1	105	103.3	98.2	95.3	94
A0A1D8PQD6	NOP8	Nop8p OS=Candida albicans (strain SC5314 / ATCC MYA-2876) OX=237561 GN=NOP8 PE=4 SV=1	High	11	9	11	9	688	79.4	5.27	120	100.3	98.7	99.5	102.5	104	95
A0A1D8PTG5	SMX4	U6 snRNA-associated Sm-like protein LSm3 OS=Candida albicans (strain SC5314 / ATCC MYA-2876) OX=237561 GN=SMX4 PE=3 SV=1	High	29	2	5	2	96	10.9	4.51	170	92.8	95.5	96.2	96	107.6	111.9
Q5AI21	SEC62	Translocation protein SEC62 OS=Candida albicans (strain SC5314 / ATCC MYA-2876) OX=237561 GN=SEC62 PE=3 SV=1	High	30	9	15	9	293	33.3	9.51	323	101.2	101.6	97.7	99.9	103.7	95.9
Q59MI8	TIM8	Mitochondrial import inner membrane translocase subunit TIM8 OS=Candida albicans (strain SC5314 / ATCC MYA-2876) OX=237561 GN=TIM8 PE=3 SV=2	High	61	4	6	4	88	9.9	7.05	207	89.7	94.7	98.7	121.2	97	98.7
Q5AHK0	HYM1	Hym1p OS=Candida albicans (strain SC5314 / ATCC MYA-2876) OX=237561 GN=HYM1 PE=3 SV=1	High	23	9	9	9	337	39.2	8.5	160	99.4	85.8	99.9	112.4	99.2	103.2
Q5ADX2	HIR3	Histone transcription regulator 3 homolog OS=Candida albicans (strain SC5314 / ATCC MYA-2876) OX=237561 GN=HIR3 PE=3 SV=2	High	2	4	4	3	1591	182.8	5.73	90	101.2	96.6	101.5	96.2	105.9	98.6
A0A1D8PFP3	KEM1	5'-3' exoribonuclease 1 OS=Candida albicans (strain SC5314 / ATCC MYA-2876) OX=237561 GN=KEM1 PE=3 SV=1	High	19	31	43	31	1504	172.6	7.28	990	100.2	103.7	99.1	98.6	98.6	99.7
A0A1D8PDI8	orf19.446	Uncharacterized protein OS=Candida albicans (strain SC5314 / ATCC MYA-2876) OX=237561 GN=orf19.446 PE=4 SV=1	Low	2	1	1	1	297	34.1	7.91	0
Q5ALV5	COX4	Cytochrome c oxidase subunit IV OS=Candida albicans (strain SC5314 / ATCC MYA-2876) OX=237561 GN=COX4 PE=4 SV=1	High	69	9	42	9	157	17.3	8.56	1072	102.7	105	92.3	101	101.7	97.3
A0A1D8PPT0	SLM2	Phosphatidylinositol 4,5-bisphosphate-binding protein OS=Candida albicans (strain SC5314 / ATCC MYA-2876) OX=237561 GN=SLM2 PE=4 SV=1	High	12	9	10	9	798	90.2	8.91	183	96.7	99.7	100.9	102.2	102.2	98.2
Q5ACV4	orf19.2113	Peroxisome biogenesis protein OS=Candida albicans (strain SC5314 / ATCC MYA-2876) OX=237561 GN=orf19.2113 PE=4 SV=1	High	36	13	18	13	462	51.8	8.31	554	104.2	106.4	98.9	101.7	91.2	97.6
A0A1D8PJD1	RAD50	MRX complex DNA-binding subunit OS=Candida albicans (strain SC5314 / ATCC MYA-2876) OX=237561 GN=RAD50 PE=4 SV=1	High	18	25	26	25	1332	152	5.33	387	98.1	98.8	99.3	97.6	101.2	105
Q59MV6	YHB5	Nitric oxide dioxygenase OS=Candida albicans (strain SC5314 / ATCC MYA-2876) OX=237561 GN=YHB5 PE=3 SV=1	High	5	2	2	2	400	46.6	8.72	50	94.5	93.9	97.3	89.4	98.1	126.8
Q59Z38	orf19.2262	NADPH:quinone reductase OS=Candida albicans (strain SC5314 / ATCC MYA-2876) OX=237561 GN=orf19.2262 PE=3 SV=1	High	28	9	12	9	384	42.9	6.29	392	102	100.3	101.9	97.2	99	99.7
A0A1D8PDS9	orf19.2436	Serine/threonine protein kinase OS=Candida albicans (strain SC5314 / ATCC MYA-2876) OX=237561 GN=orf19.2436 PE=4 SV=1	High	2	2	2	2	882	99.8	6.46	72	103.6	102.6	99.2	90.2	102	102.4
Q5ALX3	SPT5	Transcription elongation factor SPT5 OS=Candida albicans (strain SC5314 / ATCC MYA-2876) OX=237561 GN=SPT5 PE=3 SV=1	High	37	34	48	34	956	105.8	5.16	1224	98.2	102	100.6	101.1	95.9	102.1
A0A1D8PDT6	orf19.6260	Ubiquitinyl hydrolase 1 OS=Candida albicans (strain SC5314 / ATCC MYA-2876) OX=237561 GN=orf19.6260 PE=4 SV=1	High	13	16	16	16	1372	157.5	4.82	191	101.3	97.3	99.3	96.1	104.1	101.9
A0A1D8PGU0	LHS1	Hsp70 family chaperone OS=Candida albicans (strain SC5314 / ATCC MYA-2876) OX=237561 GN=LHS1 PE=4 SV=1	High	36	33	51	33	932	104.7	5.05	1134	101.4	104.2	100.6	96.3	97.1	100.4
A0A1D8PQI3	orf19.7101	Telomere_reg-2 domain-containing protein OS=Candida albicans (strain SC5314 / ATCC MYA-2876) OX=237561 GN=orf19.7101 PE=3 SV=1	Medium	1	1	1	1	788	89.3	5.24	36
A0A1D8PS56	ECM4	Omega-class glutathione transferase OS=Candida albicans (strain SC5314 / ATCC MYA-2876) OX=237561 GN=ECM4 PE=4 SV=1	High	54	21	42	21	334	39	7.01	933	107	102.7	105.5	93.7	95.9	95.1
A0A1D8PQ54	orf19.5620	Uncharacterized protein OS=Candida albicans (strain SC5314 / ATCC MYA-2876) OX=237561 GN=orf19.5620 PE=4 SV=1	High	41	9	16	9	309	33.6	5.66	536	97.4	93.6	98.3	107.3	102.2	101.3
A0A1D8PLZ5	ECM1	Ecm1p OS=Candida albicans (strain SC5314 / ATCC MYA-2876) OX=237561 GN=ECM1 PE=4 SV=1	High	32	6	6	6	197	22.5	7.46	185	95.1	101.2	96.2	99.1	106	102.4
A0A1D8PQH1	orf19.7116	Uncharacterized protein OS=Candida albicans (strain SC5314 / ATCC MYA-2876) OX=237561 GN=orf19.7116 PE=4 SV=1	High	41	13	17	13	317	37.2	4.97	304	96.1	100.6	101	102.1	99.8	100.5
A0A1D8PFW9	NCR1	Sphingolipid transporter OS=Candida albicans (strain SC5314 / ATCC MYA-2876) OX=237561 GN=NCR1 PE=3 SV=1	High	11	13	13	13	1256	141	5.76	180	106.8	102.3	106.9	97.5	89.2	97.3
Q5AMN5	orf19.4611	Ribose-phosphate diphosphokinase OS=Candida albicans (strain SC5314 / ATCC MYA-2876) OX=237561 GN=orf19.4611 PE=3 SV=1	High	30	7	13	6	324	35.8	6.64	244	101.7	94.5	97.6	102.5	104.6	99
A0A1D8PF73	orf19.1163	EngB-type G domain-containing protein OS=Candida albicans (strain SC5314 / ATCC MYA-2876) OX=237561 GN=orf19.1163 PE=4 SV=1	High	30	10	11	10	363	41.5	9.16	183	97.2	94	101.4	102.4	107.8	97.3
A0A1D8PEF8	orf19.4726	Frequenin OS=Candida albicans (strain SC5314 / ATCC MYA-2876) OX=237561 GN=orf19.4726 PE=4 SV=1	High	23	5	6	5	191	22.4	7.87	140	97.2	96.2	96.8	110.1	102.2	97.5
A0A1D8PLN4	MED20	Mediator of RNA polymerase II transcription subunit 20 OS=Candida albicans (strain SC5314 / ATCC MYA-2876) OX=237561 GN=MED20 PE=3 SV=1	High	11	2	2	2	237	26.9	6.21	70	103.7	102.9	105.6	97.4	99.3	91
Q59KZ1	APE2	Aminopeptidase 2 OS=Candida albicans (strain SC5314 / ATCC MYA-2876) OX=237561 GN=APE2 PE=1 SV=3	High	58	58	128	58	924	104.3	5.36	3306	99.3	97.6	98.3	102.8	98.8	103.3
A0A1D8PT49	CAALFM_CR06040WA	Serine/threonine protein kinase OS=Candida albicans (strain SC5314 / ATCC MYA-2876) OX=237561 GN=CAALFM_CR06040WA PE=4 SV=1	High	18	10	11	10	630	69.6	8.85	188	97.9	99.5	98.8	109.5	94.3	100
Q5A6A8	orf19.3782	Uncharacterized protein OS=Candida albicans (strain SC5314 / ATCC MYA-2876) OX=237561 GN=orf19.3782 PE=4 SV=1	Medium	2	1	1	1	553	62.2	9.07	23	110.8	109.7	104.6	93.7	87.1	94.1
A0A1D8PMM0	orf19.3140.1	Uncharacterized protein OS=Candida albicans (strain SC5314 / ATCC MYA-2876) OX=237561 GN=orf19.3140.1 PE=4 SV=1	High	16	2	2	2	149	16.6	5.57	33	108.7	103.3	96.8	91.3	99.8	100.2
A0A1D8PGV7	NSP1	FG-nucleoporin OS=Candida albicans (strain SC5314 / ATCC MYA-2876) OX=237561 GN=NSP1 PE=3 SV=1	High	58	27	42	27	718	74.6	5.31	1242	98.7	96.9	101.7	99.3	106	97.3
Q59MF9	COG6	Conserved oligomeric Golgi complex subunit 6 OS=Candida albicans (strain SC5314 / ATCC MYA-2876) OX=237561 GN=COG6 PE=3 SV=2	High	14	11	11	11	771	88.4	5.03	226	99	99.3	102.4	98	100.2	101.1
A0A1D8PMZ3	RMT2	Arginine N-methyltransferase 2 OS=Candida albicans (strain SC5314 / ATCC MYA-2876) OX=237561 GN=RMT2 PE=3 SV=1	High	14	6	8	6	451	52.3	4.55	147	101.9	97.7	100	98.7	104.2	97.5
Q5AF44	AHP1	Thioredoxin peroxidase OS=Candida albicans (strain SC5314 / ATCC MYA-2876) OX=237561 GN=AHP1 PE=3 SV=1	High	67	7	35	7	176	19.2	5.34	1291	98.7	96.8	96.7	111.3	98.5	98
A0A1D8PP39	orf19.3982	Aamy domain-containing protein OS=Candida albicans (strain SC5314 / ATCC MYA-2876) OX=237561 GN=orf19.3982 PE=4 SV=1	High	54	31	84	30	582	67.9	5.15	1616	145.5	142.2	136.2	54.1	61.3	60.7
Q59L42	RRN3	rDNA-binding RNA polymerase I transcriptional factor OS=Candida albicans (strain SC5314 / ATCC MYA-2876) OX=237561 GN=RRN3 PE=3 SV=1	High	3	2	2	2	556	63.9	5.03	33	99.2	98.3	96.8	102.7	100.6	102.4
A0A1D8PN68	orf19.4153	NEDD8-activating enzyme E1 regulatory subunit OS=Candida albicans (strain SC5314 / ATCC MYA-2876) OX=237561 GN=orf19.4153 PE=3 SV=1	High	12	5	8	5	533	60.9	5.71	223	104.8	103.7	106.8	92.9	96.3	95.5
A0A1D8PLK4	orf19.2749	BTB_2 domain-containing protein OS=Candida albicans (strain SC5314 / ATCC MYA-2876) OX=237561 GN=orf19.2749 PE=4 SV=1	High	5	2	3	2	491	57.3	6.87	26	99	89.1	100	102.3	104.7	104.9
Q59T42	VPS35	Vacuolar protein sorting-associated protein 35 OS=Candida albicans (strain SC5314 / ATCC MYA-2876) OX=237561 GN=VPS35 PE=3 SV=1	High	16	15	18	15	944	109	5.3	326	98.6	97.6	97.8	101.5	104.5	100
A0A1D8PH93	orf19.4503	Uncharacterized protein OS=Candida albicans (strain SC5314 / ATCC MYA-2876) OX=237561 GN=orf19.4503 PE=3 SV=1	High	56	10	13	10	225	25.1	9.48	288	97.6	98.6	105.6	95.9	104.4	97.9
Q5ANA9	RHB1	Putative GTPase OS=Candida albicans (strain SC5314 / ATCC MYA-2876) OX=237561 GN=RHB1 PE=4 SV=1	High	15	3	5	3	184	21.1	5.64	116	92.7	90.3	101.5	104	106.3	105.1
Q5A297	orf19.444	RRM domain-containing protein OS=Candida albicans (strain SC5314 / ATCC MYA-2876) OX=237561 GN=orf19.444 PE=4 SV=1	Medium	6	1	1	1	145	16.2	10.27	20	102.9	98.3	97.8	94.1	106	100.9
A0A1D8PRX4	FTH2	Fth2p OS=Candida albicans (strain SC5314 / ATCC MYA-2876) OX=237561 GN=FTH2 PE=3 SV=1	Medium	2	1	1	1	511	58.4	5.5	34	105.1	107.8	99.1	110.8	92	85.2
A0A1D8PDN2	orf19.2455	Glutamine amidotransferase subunit OS=Candida albicans (strain SC5314 / ATCC MYA-2876) OX=237561 GN=orf19.2455 PE=3 SV=1	High	13	12	14	12	1131	126.9	6.76	337	96.9	100	100.5	101.6	99.2	101.9
Q5ANE0	orf19.5963	Ditrans,polycis-polyprenyl diphosphate synthase ((2E,6E)-farnesyldiphosphate specific) OS=Candida albicans (strain SC5314 / ATCC MYA-2876) OX=237561 GN=orf19.5963 PE=3 SV=1	High	6	2	2	2	349	40	5.27	17	98.5	101.8	108	100.7	92.1	98.9
A0A1D8PG36	orf19.2089	V-SNARE coiled-coil homology domain-containing protein OS=Candida albicans (strain SC5314 / ATCC MYA-2876) OX=237561 GN=orf19.2089 PE=3 SV=1	High	13	4	4	4	281	32	8.13	108	98.6	96.4	96.7	100.9	103.1	104.3
A0A1D8PFH4	SPA2	Spa2p OS=Candida albicans (strain SC5314 / ATCC MYA-2876) OX=237561 GN=SPA2 PE=4 SV=1	High	27	35	40	35	1466	164.4	6	673	101.3	102.1	102.7	93.4	100.7	99.7
Q5A026	CAALFM_CR03640CA	AAA domain-containing protein OS=Candida albicans (strain SC5314 / ATCC MYA-2876) OX=237561 GN=CAALFM_CR03640CA PE=3 SV=1	High	22	8	11	8	369	41.1	5.88	222	94.3	100.2	100.8	105.2	101.2	98.4
Q9HFQ7	RPP1A	60S acidic ribosomal protein P1-A OS=Candida albicans (strain SC5314 / ATCC MYA-2876) OX=237561 GN=RPP1A PE=3 SV=1	High	21	2	5	2	106	11	4.02	198	102.2	101.2	96.8	104.9	98.3	96.5
A0A1D8PUB4	XYL2	L-iditol 2-dehydrogenase OS=Candida albicans (strain SC5314 / ATCC MYA-2876) OX=237561 GN=XYL2 PE=3 SV=1	High	78	21	77	21	360	38.7	5.97	2155	96.6	99.3	96.1	109	99.6	99.5
A0A1D8PJP3	orf19.349	Uncharacterized protein OS=Candida albicans (strain SC5314 / ATCC MYA-2876) OX=237561 GN=orf19.349 PE=4 SV=1	High	17	12	13	12	701	80.8	8.72	265	100.8	94.7	103.3	103.5	101.7	96
Q59YG6	orf19.1360	Required for respiratory growth protein 9, mitochondrial OS=Candida albicans (strain SC5314 / ATCC MYA-2876) OX=237561 GN=orf19.1360 PE=3 SV=1	Medium	4	1	1	1	162	19	10.07	19	94.5	100.4	98.9	96.1	104	106.1
A0A1D8PDK6	RIB4	6,7-dimethyl-8-ribityllumazine synthase OS=Candida albicans (strain SC5314 / ATCC MYA-2876) OX=237561 GN=RIB4 PE=3 SV=1	High	23	6	8	6	206	23.1	8.72	178	104.2	90.7	100	106.7	101.7	96.8
A0A1D8PG06	NAT2	Nat2p OS=Candida albicans (strain SC5314 / ATCC MYA-2876) OX=237561 GN=NAT2 PE=4 SV=1	High	31	7	15	7	212	23.8	9.6	322	107.8	104.5	106.6	97.2	92.6	91.4
A0A1D8PNL9	orf19.4326	U4/U6-U5 snRNP complex subunit OS=Candida albicans (strain SC5314 / ATCC MYA-2876) OX=237561 GN=orf19.4326 PE=3 SV=1	High	11	6	6	6	673	76.8	5.63	193	100.4	97.7	98.9	95	103.9	104.1
A0A1D8PTX6	CAALFM_CR09110CA	NADH-cytochrome b5 reductase OS=Candida albicans (strain SC5314 / ATCC MYA-2876) OX=237561 GN=CAALFM_CR09110CA PE=3 SV=1	High	52	13	24	13	285	32.5	6.42	399	102.6	101.1	100.3	100.9	94.5	100.6
Q59ZV5	TIF35	Eukaryotic translation initiation factor 3 subunit G OS=Candida albicans (strain SC5314 / ATCC MYA-2876) OX=237561 GN=TIF35 PE=3 SV=1	High	60	13	22	13	279	30.7	9.06	663	96.2	96.3	99.4	102.2	104.8	101
Q59PV3	SWD2	WD-repeat containing protein OS=Candida albicans (strain SC5314 / ATCC MYA-2876) OX=237561 GN=SWD2 PE=4 SV=1	High	4	2	2	2	364	39.8	7.83	40	96.1	99.5	102.2	97.8	102.4	102.1
Q5AEL8	SLC1	1-acyl-sn-glycerol-3-phosphate acyltransferase OS=Candida albicans (strain SC5314 / ATCC MYA-2876) OX=237561 GN=SLC1 PE=3 SV=1	High	22	7	9	7	293	32.2	9.13	179	100.9	89.5	96.6	105	109.8	98.3
Q59NQ5	GLR1	Glutathione reductase OS=Candida albicans (strain SC5314 / ATCC MYA-2876) OX=237561 GN=GLR1 PE=3 SV=1	High	51	26	45	26	516	56.4	7.53	1032	107.3	108.2	101.7	97.1	89	96.7
A0A1D8PEK6	orf19.4801	tRNA dimethylallyltransferase OS=Candida albicans (strain SC5314 / ATCC MYA-2876) OX=237561 GN=orf19.4801 PE=3 SV=1	High	8	3	3	3	465	54.2	6.68	78	96.5	106.8	101.2	99.6	97.9	98
A0A1D8PNB5	CDC24	Rho family guanine nucleotide exchange factor OS=Candida albicans (strain SC5314 / ATCC MYA-2876) OX=237561 GN=CDC24 PE=4 SV=1	High	11	8	9	8	844	94.8	6.14	131	100.8	100.7	101.2	94.6	100.6	102.1
A0A1D8PKQ4	orf19.7441	Brr6_like_C_C domain-containing protein OS=Candida albicans (strain SC5314 / ATCC MYA-2876) OX=237561 GN=orf19.7441 PE=4 SV=1	Medium	4	1	1	1	308	35.3	5.07	0
A0A1D8PFA3	orf19.1159	AB hydrolase-1 domain-containing protein OS=Candida albicans (strain SC5314 / ATCC MYA-2876) OX=237561 GN=orf19.1159 PE=3 SV=1	High	12	6	6	6	506	56.6	8.29	148	100.2	99.8	95.5	101	102.2	101.3
Q59Z24	orf19.2276	DNA-directed RNA polymerase subunit OS=Candida albicans (strain SC5314 / ATCC MYA-2876) OX=237561 GN=orf19.2276 PE=3 SV=1	High	33	2	2	2	112	12.9	6.49	96	93.6	84.9	95.6	109.2	108	108.5
A0A1D8PLT6	orf19.3367	Mitochondrial 54S ribosomal protein YmL22 OS=Candida albicans (strain SC5314 / ATCC MYA-2876) OX=237561 GN=orf19.3367 PE=3 SV=1	High	38	12	24	12	291	34.4	9.94	474	98	101.9	98.2	99.8	101.6	100.5
Q5APA2	TVP23	Golgi apparatus membrane protein TVP23 OS=Candida albicans (strain SC5314 / ATCC MYA-2876) OX=237561 GN=TVP23 PE=3 SV=1	High	9	2	2	2	267	29.9	6.19	82	97.9	93.5	102	102.9	104.4	99.2
Q8TG40	HBR1	Adenylate kinase isoenzyme 6 homolog HBR1 OS=Candida albicans (strain SC5314 / ATCC MYA-2876) OX=237561 GN=HBR1 PE=2 SV=1	High	41	12	17	12	248	28.7	4.21	313	101.9	106.4	99.4	96.7	94.6	101.1
A0A1D8PCB0	LRO1	Phospholipid:diacylglycerol acyltransferase OS=Candida albicans (strain SC5314 / ATCC MYA-2876) OX=237561 GN=LRO1 PE=4 SV=1	High	15	11	13	11	698	78.6	6.84	168	105.6	105.9	100.9	98.5	95.1	94
Q59KQ3	CAALFM_CR05200CA	Uncharacterized protein OS=Candida albicans (strain SC5314 / ATCC MYA-2876) OX=237561 GN=CAALFM_CR05200CA PE=4 SV=1	Medium	6	1	1	1	139	16.2	6.98	15	77.9	100.6	87.4	112.7	102.5	118.9
A0A1D8PEK0	orf19.4795	Uncharacterized protein OS=Candida albicans (strain SC5314 / ATCC MYA-2876) OX=237561 GN=orf19.4795 PE=4 SV=1	High	13	14	15	14	1166	135	6.09	244	102.2	101.5	108	97.5	95.7	95
Q5A7K3	SEC6	Exocyst complex component Sec6 OS=Candida albicans (strain SC5314 / ATCC MYA-2876) OX=237561 GN=SEC6 PE=3 SV=1	High	15	12	13	12	819	94.7	5.01	300	102.9	97	102.3	99.3	101.4	97.1
A0A1D8PHQ5	orf19.1296	U4/U6-U5 snRNP complex subunit OS=Candida albicans (strain SC5314 / ATCC MYA-2876) OX=237561 GN=orf19.1296 PE=3 SV=1	High	5	3	3	3	569	64	5.73	30	90.2	91	87	97.1	95.6	139
Q5AK42	CAALFM_C504910WA	rRNA-processing protein EFG1 OS=Candida albicans (strain SC5314 / ATCC MYA-2876) OX=237561 GN=CAALFM_C504910WA PE=3 SV=1	High	32	6	10	6	237	27.7	9.76	286	97.3	100.5	97.8	99	103.5	101.8
A0A1D8PPJ3	orf19.107	RNA helicase OS=Candida albicans (strain SC5314 / ATCC MYA-2876) OX=237561 GN=orf19.107 PE=4 SV=1	High	11	9	9	9	831	94.1	5.74	140	96.5	97.7	96.1	101	106.7	102
A0A1D8PI61	MSU1	Msu1p OS=Candida albicans (strain SC5314 / ATCC MYA-2876) OX=237561 GN=MSU1 PE=4 SV=1	High	11	13	13	13	1146	131.5	6.83	172	102.7	101.4	103.5	95.2	100.5	96.8
A0A1D8PQ78	CDC50	Aminophospholipid translocase regulatory protein OS=Candida albicans (strain SC5314 / ATCC MYA-2876) OX=237561 GN=CDC50 PE=3 SV=1	High	14	5	5	5	396	45.6	7.2	96	103.6	93	107.2	96.1	106.5	93.6
A0A1D8PG90	VPS24	ESCRT-III subunit protein OS=Candida albicans (strain SC5314 / ATCC MYA-2876) OX=237561 GN=VPS24 PE=4 SV=1	High	10	3	3	3	223	26.1	5.07	26	94.1	99.1	92.3	103.1	106	105.3
A0A1D8PRI4	KAP120	Kap120p OS=Candida albicans (strain SC5314 / ATCC MYA-2876) OX=237561 GN=KAP120 PE=4 SV=1	High	7	7	10	7	980	113.9	5.15	176	96.3	89	103.8	104.1	108.8	98
A0A1D8PNU5	orf19.3213	Uncharacterized protein OS=Candida albicans (strain SC5314 / ATCC MYA-2876) OX=237561 GN=orf19.3213 PE=4 SV=1	High	13	9	10	9	825	91.7	8.34	177	96.2	100.8	103.2	94.1	103	102.6
A0A1D8PFG3	orf19.6351	EAF domain-containing protein OS=Candida albicans (strain SC5314 / ATCC MYA-2876) OX=237561 GN=orf19.6351 PE=4 SV=1	High	10	5	5	5	467	52.8	5.03	105	99.7	94.6	103.8	97.5	99.1	105.3
A0A1D8PRP8	LEU1	3-isopropylmalate dehydratase OS=Candida albicans (strain SC5314 / ATCC MYA-2876) OX=237561 GN=LEU1 PE=3 SV=1	High	51	38	62	38	776	86	5.81	1287	95.5	92.7	94	107.4	106.2	104.2
A0A1D8PL84	orf19.4686	PINc domain-containing protein OS=Candida albicans (strain SC5314 / ATCC MYA-2876) OX=237561 GN=orf19.4686 PE=4 SV=1	High	10	12	12	12	1200	137	6.15	178	98.7	96.8	98.2	100.6	103.4	102.3
A0A1D8PFX8	GDI1	Rab GDP dissociation inhibitor OS=Candida albicans (strain SC5314 / ATCC MYA-2876) OX=237561 GN=GDI1 PE=3 SV=1	High	65	22	34	22	449	50.1	5.27	766	100	100.5	98.7	99.9	99.9	101.1
A0A1D8PHY0	orf19.1872	Uncharacterized protein OS=Candida albicans (strain SC5314 / ATCC MYA-2876) OX=237561 GN=orf19.1872 PE=4 SV=1	High	36	7	11	7	211	23.5	5.07	269	102.4	108.9	110.1	95.7	89.1	93.9
Q5AK98	orf19.3922	Nucleotidase OS=Candida albicans (strain SC5314 / ATCC MYA-2876) OX=237561 GN=orf19.3922 PE=4 SV=1	High	32	7	8	7	287	33.2	5.66	192	93.9	93.5	93.4	111.9	101	106.4
Q5A9X7	ARP9	Arp9p OS=Candida albicans (strain SC5314 / ATCC MYA-2876) OX=237561 GN=ARP9 PE=3 SV=1	High	38	16	22	16	484	54.6	4.96	448	102.9	101.9	101.8	95.7	100.1	97.7
Q5ANH5	RPP2B	Ribosomal protein P2B OS=Candida albicans (strain SC5314 / ATCC MYA-2876) OX=237561 GN=RPP2B PE=3 SV=1	High	21	3	13	3	111	11.2	4.07	353	87.5	98.3	97.6	100.3	112.3	104
Q5A0M7	AMO1	Amine oxidase OS=Candida albicans (strain SC5314 / ATCC MYA-2876) OX=237561 GN=AMO1 PE=3 SV=1	High	4	2	2	2	709	79.8	6.74	26	94.8	109.6	119.1	83.5	96.1	96.8
A0A1D8PP72	orf19.4014	Metallophos domain-containing protein OS=Candida albicans (strain SC5314 / ATCC MYA-2876) OX=237561 GN=orf19.4014 PE=4 SV=1	High	7	4	4	4	482	55.8	8.56	31	101.8	99	101	92.3	92.7	113.2
Q5AHY8	MRPL27	Mitochondrial 54S ribosomal protein YmL27 OS=Candida albicans (strain SC5314 / ATCC MYA-2876) OX=237561 GN=MRPL27 PE=3 SV=1	High	66	12	18	12	168	19.3	9.42	304	99.9	101.4	105.5	96.6	99.5	97.2
A0A1D8PQM1	GBP2	Single-stranded telomeric DNA-binding/mRNA-binding protein OS=Candida albicans (strain SC5314 / ATCC MYA-2876) OX=237561 GN=GBP2 PE=4 SV=1	High	31	16	29	16	436	49.2	6.13	581	97.8	100.3	100.3	100.5	101.3	99.9
A0A1D8PHX6	orf19.2261	U2 snRNP complex subunit OS=Candida albicans (strain SC5314 / ATCC MYA-2876) OX=237561 GN=orf19.2261 PE=4 SV=1	Low	3	1	1	1	259	29.4	9.69	0	99.3	84	92.3	91.2	106.7	126.6
A0A1D8PM93	EDC3	Enhancer of mRNA-decapping protein 3 OS=Candida albicans (strain SC5314 / ATCC MYA-2876) OX=237561 GN=EDC3 PE=3 SV=1	High	27	13	18	13	512	57	6.49	270	101.4	101.3	101.5	98.5	98.2	99.1
P30418	NMT1	Glycylpeptide N-tetradecanoyltransferase OS=Candida albicans (strain SC5314 / ATCC MYA-2876) OX=237561 GN=NMT1 PE=1 SV=2	High	25	11	14	11	451	51.8	6.48	314	100.3	100.8	97.4	100	103.2	98.3
A0A1D8PTV7	CAALFM_CR09010CA	Putative cystathionine beta-lyase OS=Candida albicans (strain SC5314 / ATCC MYA-2876) OX=237561 GN=CAALFM_CR09010CA PE=3 SV=1	High	33	10	22	10	383	42.4	6.06	695	103.5	99.4	99.4	99.7	100.2	97.8
Q5A360	SIL1	Nucleotide exchange factor SIL1 OS=Candida albicans (strain SC5314 / ATCC MYA-2876) OX=237561 GN=SIL1 PE=3 SV=1	High	21	6	9	6	414	47	5.07	245	99.7	98.6	102.7	100.8	102.2	96
A0A1D8PUA1	BPL1	Biotin--[acetyl-CoA-carboxylase] ligase OS=Candida albicans (strain SC5314 / ATCC MYA-2876) OX=237561 GN=BPL1 PE=3 SV=1	High	25	13	17	13	665	73.5	7.43	276	98.4	98.9	97.1	103.8	99.4	102.3
Q59RR5	CAALFM_CR07470WA	Guanine nucleotide exchange factor OS=Candida albicans (strain SC5314 / ATCC MYA-2876) OX=237561 GN=CAALFM_CR07470WA PE=4 SV=1	High	18	3	3	3	150	17.1	5.16	35	89.6	94	100.3	98.8	103.7	113.6
Q5ANF0	SFP1	Zinc-coordinating transcription factor OS=Candida albicans (strain SC5314 / ATCC MYA-2876) OX=237561 GN=SFP1 PE=4 SV=1	High	9	3	3	3	445	50.6	7.01	37	101.2	92.8	102.8	100.4	101.9	100.8
A0A1D8PM98	orf19.6861	Anaphase-promoting complex subunit 5 OS=Candida albicans (strain SC5314 / ATCC MYA-2876) OX=237561 GN=orf19.6861 PE=3 SV=1	Medium	1	1	1	1	798	92.5	6.38	21	92	87.9	109.8	107.8	107.4	95.1
A0A1D8PIJ4	orf19.1381	VHS domain-containing protein OS=Candida albicans (strain SC5314 / ATCC MYA-2876) OX=237561 GN=orf19.1381 PE=4 SV=1	High	20	8	10	8	464	51.9	5.62	217	97.7	102.5	97.3	103.6	101.9	97.1
A0A1D8PFI5	orf19.6348	USP domain-containing protein OS=Candida albicans (strain SC5314 / ATCC MYA-2876) OX=237561 GN=orf19.6348 PE=4 SV=1	High	8	8	9	8	940	107.2	7.34	124	103.5	100.1	95.3	105.7	99.3	96.1
A0A1D8PLA9	HAP3	Hap3p OS=Candida albicans (strain SC5314 / ATCC MYA-2876) OX=237561 GN=HAP3 PE=4 SV=1	Medium	3	1	1	1	329	38.8	4.54	27	101.1	92.3	112.2	90.8	107.5	96.2
Q59VG1	LYS21	Homocitrate synthase OS=Candida albicans (strain SC5314 / ATCC MYA-2876) OX=237561 GN=LYS21 PE=3 SV=1	High	39	17	23	8	428	47.5	6.06	458	105	91.9	103.6	109.7	102.2	87.6
A0A1D8PJA8	TOS1	Tos1p OS=Candida albicans (strain SC5314 / ATCC MYA-2876) OX=237561 GN=TOS1 PE=3 SV=1	High	9	5	7	5	467	49.2	4.94	82	98	100.7	95.9	96.5	104.6	104.4
A0A1D8PTM6	FGR32	Fgr32p OS=Candida albicans (strain SC5314 / ATCC MYA-2876) OX=237561 GN=FGR32 PE=4 SV=1	High	13	10	10	10	773	86.3	8.38	193	102	98.4	97.6	100.3	100.2	101.5
Q59MA3	PSF2	DNA replication complex GINS protein PSF2 OS=Candida albicans (strain SC5314 / ATCC MYA-2876) OX=237561 GN=PSF2 PE=3 SV=2	High	10	2	2	2	203	23.4	4.97	55	94.4	93.8	98.9	98.8	101.5	112.7
Q5AG89	TRR1	Thioredoxin reductase OS=Candida albicans (strain SC5314 / ATCC MYA-2876) OX=237561 GN=TRR1 PE=3 SV=1	High	57	11	25	11	320	34.7	5.57	1167	103.8	101.1	102.9	95.5	100.9	95.8
A0A1D8PPG1	orf19.3660	Uncharacterized protein OS=Candida albicans (strain SC5314 / ATCC MYA-2876) OX=237561 GN=orf19.3660 PE=4 SV=1	Low	2	1	1	1	508	59.1	9.11	0
A0A1D8PEE1	orf19.4728	ANK_REP_REGION domain-containing protein OS=Candida albicans (strain SC5314 / ATCC MYA-2876) OX=237561 GN=orf19.4728 PE=4 SV=1	High	13	16	16	16	1381	154.9	6.84	237	97.2	100.9	103.1	96.9	99.8	102
Q5AL59	orf19.4918	HTH CENPB-type domain-containing protein OS=Candida albicans (strain SC5314 / ATCC MYA-2876) OX=237561 GN=orf19.4918 PE=4 SV=1	Low	2	1	1	1	519	60.2	8.47	0	106.4	101.3	103.7	88.9	103.9	95.8
A0A1D8PR36	orf19.6464	Uncharacterized protein OS=Candida albicans (strain SC5314 / ATCC MYA-2876) OX=237561 GN=orf19.6464 PE=4 SV=1	High	10	6	6	6	617	70.3	6.96	59	98	97.2	103	100	98.2	103.7
Q5A2Y7	NSA2	Ribosome biogenesis protein NSA2 OS=Candida albicans (strain SC5314 / ATCC MYA-2876) OX=237561 GN=NSA2 PE=3 SV=1	High	39	9	14	9	261	29.6	10.18	187	103.1	102.1	93.1	92.5	104.3	104.9
A0A1D8PJK2	DTD2	D-aminoacyl-tRNA deacylase OS=Candida albicans (strain SC5314 / ATCC MYA-2876) OX=237561 GN=DTD2 PE=3 SV=1	High	45	7	12	7	163	17.9	7.49	249	100.8	101.3	93.2	98.7	103	103
P83783	SAH1	Adenosylhomocysteinase OS=Candida albicans (strain SC5314 / ATCC MYA-2876) OX=237561 GN=SAH1 PE=1 SV=2	High	57	26	132	26	450	49	5.59	2847	102.3	99.9	101.7	97.8	97.9	100.4
A0A1D8PS22	CAALFM_CR01770CA	Uncharacterized protein OS=Candida albicans (strain SC5314 / ATCC MYA-2876) OX=237561 GN=CAALFM_CR01770CA PE=3 SV=1	High	6	6	6	6	906	100.8	5.12	83	104.1	101.8	101.8	99.2	94.7	98.4
A0A1D8PJ25	ERG4	Delta(24(24(1)))-sterol reductase OS=Candida albicans (strain SC5314 / ATCC MYA-2876) OX=237561 GN=ERG4 PE=3 SV=1	High	18	7	9	7	469	54.8	7.06	262	113.9	105.1	113.3	100.3	77.9	89.6
Q59L72	PGA52	GPI-anchored protein 52 OS=Candida albicans (strain SC5314 / ATCC MYA-2876) OX=237561 GN=PGA52 PE=1 SV=2	High	24	8	12	8	384	41.5	4.91	234	105.1	101.8	104.9	93.9	98	96.3
Q5AMP8	PHO89	Phosphate transporter OS=Candida albicans (strain SC5314 / ATCC MYA-2876) OX=237561 GN=PHO89 PE=3 SV=1	High	9	5	5	5	600	65.3	8.84	79	97.6	97.8	103.3	94.8	96.5	109.9
Q5AEK8	SLD1	Delta 8-(E)-sphingolipid desaturase OS=Candida albicans (strain SC5314 / ATCC MYA-2876) OX=237561 GN=SLD1 PE=1 SV=2	High	16	9	11	9	584	67.3	6.96	262	106.2	105.2	107.5	102.5	87.4	91.2
Q92210	ADE2	Phosphoribosylaminoimidazole carboxylase OS=Candida albicans (strain SC5314 / ATCC MYA-2876) OX=237561 GN=ADE2 PE=3 SV=2	High	48	21	28	21	568	62.4	6.49	662	98.6	99.3	97.5	99.6	102.3	102.8
Q9B1P9	COX3A	Cytochrome c oxidase subunit 3 OS=Candida albicans (strain SC5314 / ATCC MYA-2876) OX=237561 GN=COX3A PE=3 SV=2	High	6	1	1	1	269	30.4	6.43	44	104.7	87.2	96.5	102.4	106	103.1
A0A1D8PQN0	RPS28B	Ribosomal 40S subunit protein S28B OS=Candida albicans (strain SC5314 / ATCC MYA-2876) OX=237561 GN=RPS28B PE=3 SV=1	High	48	4	20	4	67	7.5	10.36	307	96.3	86.4	93.8	105.9	113.2	104.4
Q5AK51	SFL2	Transcription factor SFL2 OS=Candida albicans (strain SC5314 / ATCC MYA-2876) OX=237561 GN=SFL2 PE=1 SV=2	High	5	3	3	3	714	78.2	9.25	45	108.6	105.2	110.8	85.4	98.1	92
A0A1D8PRX5	SFT1	Sft1p OS=Candida albicans (strain SC5314 / ATCC MYA-2876) OX=237561 GN=SFT1 PE=4 SV=1	High	53	3	3	3	98	11.4	6.95	58	90.6	83.2	96.8	108.4	121.2	99.7
Q5A4E3	OCH1	Initiation-specific alpha-1,6-mannosyltransferase OS=Candida albicans (strain SC5314 / ATCC MYA-2876) OX=237561 GN=OCH1 PE=3 SV=1	High	15	4	4	4	385	44.8	8.44	54	99.6	100.6	96.6	99.2	98.8	105
A0A1D8PCW6	RPS16A	Ribosomal 40S subunit protein S16A OS=Candida albicans (strain SC5314 / ATCC MYA-2876) OX=237561 GN=RPS16A PE=3 SV=1	High	74	16	57	16	142	15.7	10.29	1152	90.5	99	91.2	109.1	103.9	106.2
A0A1D8PP00	CAR1	Arginase OS=Candida albicans (strain SC5314 / ATCC MYA-2876) OX=237561 GN=CAR1 PE=3 SV=1	High	41	14	22	14	317	34.3	5.25	394	114.3	111.1	115.5	80.1	89.1	89.9
Q5AAP7	orf19.6264	DUF2012 domain-containing protein OS=Candida albicans (strain SC5314 / ATCC MYA-2876) OX=237561 GN=orf19.6264 PE=4 SV=1	High	11	3	3	3	238	26.9	6.35	52	95.2	95.6	101	102.1	104.4	101.6
Q5AHC2	MGR1	Mitochondrial inner membrane i-AAA protease complex subunit MGR1 OS=Candida albicans (strain SC5314 / ATCC MYA-2876) OX=237561 GN=MGR1 PE=3 SV=1	High	29	9	11	9	368	41.5	5.41	225	103.8	98.3	102	96.6	98.7	100.5
Q5ANN6	URK1	Uridine kinase OS=Candida albicans (strain SC5314 / ATCC MYA-2876) OX=237561 GN=URK1 PE=3 SV=1	High	12	6	9	6	545	62	7.61	163	96.7	97.4	100.7	101.1	102.9	101.2
Q5AF43	orf19.2763	Uncharacterized protein OS=Candida albicans (strain SC5314 / ATCC MYA-2876) OX=237561 GN=orf19.2763 PE=4 SV=1	High	4	3	4	3	804	91.9	4.93	110	94.9	97.2	96.1	96.9	104.8	110.1
Q5ADU2	KRS1	Lysine--tRNA ligase OS=Candida albicans (strain SC5314 / ATCC MYA-2876) OX=237561 GN=KRS1 PE=3 SV=1	High	49	31	72	31	594	67.7	5.71	1525	95.1	96.4	92.2	107.6	104.6	104.1
Q59ZI3	GNT1	Glucose N-acetyltransferase 1 OS=Candida albicans (strain SC5314 / ATCC MYA-2876) OX=237561 GN=GNT1 PE=3 SV=1	High	12	5	5	5	462	55.3	7.44	126	98.9	102.2	98.6	103.6	96.8	100
Q59KJ7	MNN21	Alpha-1,2-mannosyltransferase MNN21 OS=Candida albicans (strain SC5314 / ATCC MYA-2876) OX=237561 GN=MNN21 PE=3 SV=1	High	16	10	11	10	660	76.9	7.11	166	101.2	104.5	103.4	96.1	98	96.8
A0A1D8PRR7	ACC1	Biotin carboxylase OS=Candida albicans (strain SC5314 / ATCC MYA-2876) OX=237561 GN=ACC1 PE=4 SV=1	High	48	103	220	102	2271	253.3	6.4	5392	102.7	104.3	103	95.1	96.9	97.9
Q5AGV9	orf19.6579	Uncharacterized protein OS=Candida albicans (strain SC5314 / ATCC MYA-2876) OX=237561 GN=orf19.6579 PE=4 SV=1	High	5	2	2	2	436	50.9	5.78	28	97.2	97.3	104.2	100.2	100.2	100.9
A0A1D8PFW3	orf19.7234	Uncharacterized protein OS=Candida albicans (strain SC5314 / ATCC MYA-2876) OX=237561 GN=orf19.7234 PE=4 SV=1	High	45	23	36	23	561	64.3	5.17	715	100.1	102.6	102.1	96.5	101.3	97.5
Q5AH77	orf19.6456	Uncharacterized protein OS=Candida albicans (strain SC5314 / ATCC MYA-2876) OX=237561 GN=orf19.6456 PE=4 SV=1	Low	1	1	1	1	558	64.1	8.75	0	104.1	100.1	102.3	96	101	96.5
Q5AL45	MEF1	Elongation factor G, mitochondrial OS=Candida albicans (strain SC5314 / ATCC MYA-2876) OX=237561 GN=MEF1 PE=3 SV=2	High	42	30	53	30	761	84.3	6.47	798	102.4	104.7	102.4	96	96.1	98.4
Q5AFA6	orf19.2701	Uncharacterized protein OS=Candida albicans (strain SC5314 / ATCC MYA-2876) OX=237561 GN=orf19.2701 PE=4 SV=1	High	22	4	5	4	172	19.7	6.55	84	98.7	100.9	110.6	91.3	98.6	99.8
A0A1D8PNC0	ORC4	Origin recognition complex subunit 4 OS=Candida albicans (strain SC5314 / ATCC MYA-2876) OX=237561 GN=ORC4 PE=3 SV=1	High	8	4	4	4	564	64.1	6.64	49	97.3	98	98.6	103.4	100	102.7
Q5AH74	DPP3	Bifunctional diacylglycerol diphosphate phosphatase/phosphatidate phosphatase OS=Candida albicans (strain SC5314 / ATCC MYA-2876) OX=237561 GN=DPP3 PE=3 SV=1	High	8	3	3	3	306	35.5	8.7	42	102.1	99.3	98.4	103	102.2	95
A0A1D8PDE8	YBN5	Obg-like ATPase 1 OS=Candida albicans (strain SC5314 / ATCC MYA-2876) OX=237561 GN=YBN5 PE=3 SV=1	High	64	31	66	31	396	44.3	5.95	1727	95.9	96.8	94.8	104.9	105.3	102.3
Q5A3Z5	CDG1	Cysteine dioxygenase CDG1 OS=Candida albicans (strain SC5314 / ATCC MYA-2876) OX=237561 GN=CDG1 PE=2 SV=1	Medium	4	1	1	1	265	29.8	6.29	28	95.4	80.1	101	84.9	137.4	101.2
A0A1D8PT27	ACO2	Aconitate hydratase, mitochondrial OS=Candida albicans (strain SC5314 / ATCC MYA-2876) OX=237561 GN=ACO2 PE=3 SV=1	High	32	24	38	22	791	85.9	5.8	687	90.5	89	92.6	108.2	109.8	109.9
Q59S06	NOP58	Nucleolar protein 58 OS=Candida albicans (strain SC5314 / ATCC MYA-2876) OX=237561 GN=NOP58 PE=3 SV=2	High	60	25	49	24	516	57.1	8.31	1552	93.5	101	100.5	102.3	104.2	98.6
A0A1D8PHU1	TPK2	cAMP-dependent protein kinase catalytic subunit OS=Candida albicans (strain SC5314 / ATCC MYA-2876) OX=237561 GN=TPK2 PE=3 SV=1	High	22	10	13	9	413	47.3	6.74	197	98.4	97.5	100.2	100	103.9	100
A0A1D8PQV0	orf19.6918	Uncharacterized protein OS=Candida albicans (strain SC5314 / ATCC MYA-2876) OX=237561 GN=orf19.6918 PE=4 SV=1	High	12	5	5	5	482	56.4	9.19	102	105.4	103.4	100.5	95.2	100	95.5
Q5AI42	orf19.3010	Octanoyltransferase OS=Candida albicans (strain SC5314 / ATCC MYA-2876) OX=237561 GN=orf19.3010 PE=3 SV=1	High	11	3	3	3	287	32.6	9.61	41	98.8	101.2	103.6	95.2	103.1	98.1
A0A1D8PRA8	orf19.5136	Pyridox_oxase_2 domain-containing protein OS=Candida albicans (strain SC5314 / ATCC MYA-2876) OX=237561 GN=orf19.5136 PE=4 SV=1	High	21	5	5	5	228	26.8	6.7	102	98.4	100.4	93.5	100.9	100.9	105.9
A0A1D8PHY7	orf19.1860.1	AB hydrolase-1 domain-containing protein OS=Candida albicans (strain SC5314 / ATCC MYA-2876) OX=237561 GN=orf19.1860.1 PE=3 SV=1	High	36	16	26	16	466	53.7	6.07	407	103.2	103.5	103.2	99.7	95.1	95.2
A0A1D8PLT8	MOH1	Moh1p OS=Candida albicans (strain SC5314 / ATCC MYA-2876) OX=237561 GN=MOH1 PE=3 SV=1	High	11	3	4	3	263	29.9	5.52	82	91	92	95.1	113.7	107.5	100.7
A0A1D8PRJ7	orf19.7157	TBCC domain-containing protein OS=Candida albicans (strain SC5314 / ATCC MYA-2876) OX=237561 GN=orf19.7157 PE=4 SV=1	High	4	1	1	1	255	28.9	6.79	48	94.6	93.5	106.7	98.8	103.1	103.3
A0A1D8PKG1	orf19.7405	Uncharacterized protein OS=Candida albicans (strain SC5314 / ATCC MYA-2876) OX=237561 GN=orf19.7405 PE=4 SV=1	Low	3	1	1	1	234	26.9	4.87	20	104.8	88.9	98.2	103.3	101.2	103.6
Q5AC29	ISA1	Fe-binding Fe/S cluster assembly protein OS=Candida albicans (strain SC5314 / ATCC MYA-2876) OX=237561 GN=ISA1 PE=4 SV=1	Medium	3	1	1	1	269	29.8	9.96	0
A0A1D8PTR7	TPM2	Tropomyosin OS=Candida albicans (strain SC5314 / ATCC MYA-2876) OX=237561 GN=TPM2 PE=4 SV=1	High	71	20	46	20	161	19	4.58	1138	93.6	99.3	95.9	108.6	104.1	98.5
O13318	PHR2	pH-responsive protein 2 OS=Candida albicans (strain SC5314 / ATCC MYA-2876) OX=237561 GN=PHR2 PE=2 SV=2	High	17	7	13	6	544	58.7	4.64	352	92.1	90.7	94.6	113.3	111.6	97.7
Q59P56	ILV1	Threonine dehydratase OS=Candida albicans (strain SC5314 / ATCC MYA-2876) OX=237561 GN=ILV1 PE=3 SV=1	High	33	17	31	17	569	63.1	6.68	834	99.2	100.4	98.2	101.4	98.8	101.9
Q5ABB1	TTR1	Dithiol glutaredoxin OS=Candida albicans (strain SC5314 / ATCC MYA-2876) OX=237561 GN=TTR1 PE=4 SV=1	High	61	8	15	8	119	13.1	7.94	232	93	109.8	92.9	102.7	96.4	105.1
Q9P840	YAE1	Protein YAE1 OS=Candida albicans (strain SC5314 / ATCC MYA-2876) OX=237561 GN=YAE1 PE=3 SV=1	High	22	5	5	5	180	20.2	4.5	115	101.7	98.8	102.7	99.9	100.9	96
A0A1D8PCL9	orf19.3663.1	Uncharacterized protein OS=Candida albicans (strain SC5314 / ATCC MYA-2876) OX=237561 GN=orf19.3663.1 PE=4 SV=1	High	19	1	1	1	88	9.8	8.19	62	109.8	95.9	112.7	107.4	102.4	71.7
Q873N2	GWT1	GPI-anchored wall transfer protein 1 OS=Candida albicans (strain SC5314 / ATCC MYA-2876) OX=237561 GN=GWT1 PE=3 SV=2	High	4	2	2	2	485	55.2	9.36	30	107.1	97.6	107.7	103	88.9	95.7
A0A1D8PS60	CAALFM_CR02300CA	VPS9 domain-containing protein OS=Candida albicans (strain SC5314 / ATCC MYA-2876) OX=237561 GN=CAALFM_CR02300CA PE=4 SV=1	High	7	5	6	5	793	90.2	5.34	81	101	104.9	104.7	96.1	98.5	94.7
Q5AH63	orf19.6474	Uncharacterized protein OS=Candida albicans (strain SC5314 / ATCC MYA-2876) OX=237561 GN=orf19.6474 PE=4 SV=1	Medium	5	1	2	1	167	19.2	9.25	25	114.5	99.7	104.1	93.8	97.8	90.2
A0A1D8PIL9	orf19.1367.1	Uncharacterized protein OS=Candida albicans (strain SC5314 / ATCC MYA-2876) OX=237561 GN=orf19.1367.1 PE=4 SV=1	High	24	2	3	2	80	9.4	10.05	36	97	105.3	96.9	95.4	98.4	107
A0A1D8PJK3	ECM14	Putative metallocarboxypeptidase OS=Candida albicans (strain SC5314 / ATCC MYA-2876) OX=237561 GN=ECM14 PE=3 SV=1	High	15	7	8	7	470	54.2	5.21	84	102.4	97.5	102.5	97.4	101.7	98.6
A0A1D8PNE5	orf19.4246	Uncharacterized protein OS=Candida albicans (strain SC5314 / ATCC MYA-2876) OX=237561 GN=orf19.4246 PE=4 SV=1	High	65	36	85	36	597	66.3	5.59	1604	103.3	106.2	102	94.9	95.5	98.1
Q5A359	GSH2	Glutathione synthetase OS=Candida albicans (strain SC5314 / ATCC MYA-2876) OX=237561 GN=GSH2 PE=3 SV=1	High	36	19	31	19	485	55.2	5.35	555	95.8	96.9	98.9	101.7	101.8	105
Q5AA13	GIM5	Gim5p OS=Candida albicans (strain SC5314 / ATCC MYA-2876) OX=237561 GN=GIM5 PE=4 SV=1	High	37	4	4	4	158	17.7	6.18	147	91.9	98.3	93.2	114.3	101.3	101.1
Q5ANJ0	CMK1	Protein kinase OS=Candida albicans (strain SC5314 / ATCC MYA-2876) OX=237561 GN=CMK1 PE=3 SV=1	High	25	10	11	10	415	46.8	6.9	284	92.6	92.7	89	114.4	105.3	106.1
A0A1D8PM87	SSK2	MAP kinase kinase kinase OS=Candida albicans (strain SC5314 / ATCC MYA-2876) OX=237561 GN=SSK2 PE=3 SV=1	High	11	15	15	15	1483	168	5.97	270	98.3	98	102.7	94.6	103	103.5
A0A1D8PLC1	orf19.4629	Ubiquitin-ubiquitin ligase OS=Candida albicans (strain SC5314 / ATCC MYA-2876) OX=237561 GN=orf19.4629 PE=4 SV=1	Medium	3	2	2	2	965	109.2	6.65	32	98.9	106.5	102	98.3	105.3	88.9
A0A1D8PJ95	MET18	MMS19 nucleotide excision repair protein (Fragment) OS=Candida albicans (strain SC5314 / ATCC MYA-2876) OX=237561 GN=MET18 PE=3 SV=1	High	7	9	12	9	1084	125.1	5	221	98.5	90.6	97.3	108	108.5	97.1
Q59P08	orf19.1796	Glyoxylate reductase OS=Candida albicans (strain SC5314 / ATCC MYA-2876) OX=237561 GN=orf19.1796 PE=3 SV=1	High	49	16	24	16	364	40.7	7.4	572	95.2	96.2	95.2	104.2	102.1	107
A0A1D8PQD1	orf19.1082	Alba domain-containing protein OS=Candida albicans (strain SC5314 / ATCC MYA-2876) OX=237561 GN=orf19.1082 PE=4 SV=1	High	12	2	2	2	171	19.7	8.72	75	99	107	98.7	99.6	99.3	96.4
A0A1D8PMZ8	SPE2	S-adenosylmethionine decarboxylase proenzyme OS=Candida albicans (strain SC5314 / ATCC MYA-2876) OX=237561 GN=SPE2 PE=3 SV=1	Medium	2	1	1	1	381	43.5	5.27	24	91.1	94.3	85.4	118.8	111.2	99
Q5A7R0	orf19.5406	Phosphatase OS=Candida albicans (strain SC5314 / ATCC MYA-2876) OX=237561 GN=orf19.5406 PE=4 SV=1	High	13	4	4	4	441	49.1	4.67	103	101.3	100.1	102.3	93.9	103.9	98.6
A0A1D8PQN3	ACB1	Long-chain fatty acid transporter OS=Candida albicans (strain SC5314 / ATCC MYA-2876) OX=237561 GN=ACB1 PE=4 SV=1	High	73	7	19	7	86	9.9	4.92	289	96.2	107.3	99.5	124.3	85.9	86.7
Q5AAW4	orf19.6196	Uncharacterized protein OS=Candida albicans (strain SC5314 / ATCC MYA-2876) OX=237561 GN=orf19.6196 PE=4 SV=1	High	5	1	1	1	188	21.6	6.37	59	104	101.2	121.9	84.5	94.7	93.6
Q5ACU6	RRP3	ATP-dependent rRNA helicase RRP3 OS=Candida albicans (strain SC5314 / ATCC MYA-2876) OX=237561 GN=RRP3 PE=3 SV=3	High	15	8	12	8	534	59.8	9.73	190	102.2	100.9	96.5	97.7	100.2	102.5
Q5AGV0	NBP2	Nbp2p OS=Candida albicans (strain SC5314 / ATCC MYA-2876) OX=237561 GN=NBP2 PE=4 SV=1	High	5	3	4	3	342	39	4.4	26	106	96.4	105	95.2	95.6	101.9
O93803	CET1	mRNA-capping enzyme subunit beta OS=Candida albicans (strain SC5314 / ATCC MYA-2876) OX=237561 GN=CET1 PE=3 SV=2	High	29	13	15	13	520	58.8	7.87	288	99.8	103	100.3	95.1	100.7	101.1
Q5ADW5	orf19.6726	Uncharacterized protein OS=Candida albicans (strain SC5314 / ATCC MYA-2876) OX=237561 GN=orf19.6726 PE=3 SV=1	High	15	7	7	7	332	38.2	9.63	79	96.7	95.9	101.1	102	104.1	100.2
Q5AAF4	BNR1	Formin BNR1 OS=Candida albicans (strain SC5314 / ATCC MYA-2876) OX=237561 GN=BNR1 PE=1 SV=1	High	4	6	6	6	1485	168.5	8.44	22	93.4	99.6	107	93.4	102	104.6
A0A1D8PTF8	FRE30	Fre30p OS=Candida albicans (strain SC5314 / ATCC MYA-2876) OX=237561 GN=FRE30 PE=4 SV=1	High	17	5	6	5	286	33	9.13	87	109.3	118	111.2	75.4	85.5	100.6
A0A1D8PSF5	KTI12	Kti12p OS=Candida albicans (strain SC5314 / ATCC MYA-2876) OX=237561 GN=KTI12 PE=4 SV=1	High	20	5	7	5	288	32.7	7.78	170	94.8	101.1	96.5	103.8	101.1	102.8
A0A1D8PMH9	CWH41	Cwh41p OS=Candida albicans (strain SC5314 / ATCC MYA-2876) OX=237561 GN=CWH41 PE=3 SV=1	High	20	16	17	16	830	96.2	5.07	339	102.7	97.9	101.3	97.3	99.5	101.3
A0A1D8PNY6	SFC1	Sfc1p OS=Candida albicans (strain SC5314 / ATCC MYA-2876) OX=237561 GN=SFC1 PE=3 SV=1	High	67	18	29	18	303	33.1	9.79	736	100.8	94.3	98.3	98.1	97.1	111.3
A0A1D8PRB6	PUP3	Proteasome endopeptidase complex OS=Candida albicans (strain SC5314 / ATCC MYA-2876) OX=237561 GN=PUP3 PE=4 SV=1	High	40	6	13	6	206	22.6	5.14	450	99	97.9	101	98.3	107.5	96.3
Q5ABA9	orf19.6061	N-acetylphosphatidylethanolamine-hydrolyzing phospholipase D OS=Candida albicans (strain SC5314 / ATCC MYA-2876) OX=237561 GN=orf19.6061 PE=4 SV=1	High	14	6	7	6	441	50.7	7.33	129	102.9	101.4	106.7	98.2	95.1	95.6
A0A1D8PKW1	orf19.6177	Uncharacterized protein OS=Candida albicans (strain SC5314 / ATCC MYA-2876) OX=237561 GN=orf19.6177 PE=4 SV=1	Low	6	1	1	1	108	12.6	9.58	0	95.5	92.3	103.7	110.1	100.3	98.1
A0A1D8PLA4	ZCF27	Zcf27p OS=Candida albicans (strain SC5314 / ATCC MYA-2876) OX=237561 GN=ZCF27 PE=4 SV=1	High	1	2	2	2	1196	137	6.25	37	114.8	145.7	117.7	74.2	78	69.5
Q5A0M4	EFT2	Elongation factor 2 OS=Candida albicans (strain SC5314 / ATCC MYA-2876) OX=237561 GN=EFT2 PE=1 SV=2	High	64	50	264	50	842	93.3	6.47	6026	98.2	98.8	95.3	105.5	100.5	101.8
A0A1D8PGZ1	orf19.879	UNC45-central domain-containing protein OS=Candida albicans (strain SC5314 / ATCC MYA-2876) OX=237561 GN=orf19.879 PE=4 SV=1	High	6	5	5	5	775	88.7	5.9	75	98.8	95.8	102.7	104.3	105.7	92.7
Q5ABG1	SET1	Histone-lysine N-methyltransferase, H3 lysine-4 specific OS=Candida albicans (strain SC5314 / ATCC MYA-2876) OX=237561 GN=SET1 PE=3 SV=1	High	2	2	2	2	1040	119.1	7.75	26	92	103	95.1	99.7	105.4	104.8
A0A1D8PNK4	orf19.4325	Uncharacterized protein OS=Candida albicans (strain SC5314 / ATCC MYA-2876) OX=237561 GN=orf19.4325 PE=4 SV=1	High	2	3	3	3	1143	127.1	8.19	46	106.2	101.1	105.5	90.3	94.3	102.7
A0A1D8PH56	orf19.4516	Folylpolyglutamate synthase OS=Candida albicans (strain SC5314 / ATCC MYA-2876) OX=237561 GN=orf19.4516 PE=3 SV=1	High	33	15	18	15	514	57.8	6.28	402	101.4	100.8	104.1	97	100.2	96.6
A0A1D8PCR2	orf19.2933	Ubiquitinyl hydrolase 1 OS=Candida albicans (strain SC5314 / ATCC MYA-2876) OX=237561 GN=orf19.2933 PE=4 SV=1	High	14	4	4	4	333	37.8	5.08	43	101.5	95.5	99.6	99.4	103.4	100.6
O94069	HEM1	5-aminolevulinate synthase, mitochondrial OS=Candida albicans (strain SC5314 / ATCC MYA-2876) OX=237561 GN=HEM1 PE=3 SV=2	High	32	15	21	15	564	61.3	8.28	483	108.1	107.5	104.3	90.8	95.3	94.1
A0A1D8PFH0	orf19.6341	2,5-diamino-6-(5-phospho-D-ribosylamino)pyrimidin-4(3H)-one reductase OS=Candida albicans (strain SC5314 / ATCC MYA-2876) OX=237561 GN=orf19.6341 PE=3 SV=1	Low	3	1	1	1	304	33.9	7.85	0	92.6	83.1	102.9	110.1	109.7	101.6
A0A1D8PTV2	CAALFM_CR09050CA	HTH CENPB-type domain-containing protein OS=Candida albicans (strain SC5314 / ATCC MYA-2876) OX=237561 GN=CAALFM_CR09050CA PE=4 SV=1	Low	2	1	1	1	586	67.4	9.48	0
A0A1D8PTP9	HSP104	Chaperone ATPase OS=Candida albicans (strain SC5314 / ATCC MYA-2876) OX=237561 GN=HSP104 PE=1 SV=1	High	71	63	175	62	899	99.9	5.57	3457	102.6	98.3	99.2	101.5	100.6	97.8
A0A1D8PD49	orf19.4470	Uncharacterized protein OS=Candida albicans (strain SC5314 / ATCC MYA-2876) OX=237561 GN=orf19.4470 PE=4 SV=1	Medium	6	1	1	1	179	20.3	5.06	18	105.5	89.9	98.5	104.5	101.2	100.4
Q5AJY2	ILV3	Dihydroxy-acid dehydratase OS=Candida albicans (strain SC5314 / ATCC MYA-2876) OX=237561 GN=ILV3 PE=3 SV=1	High	32	15	25	15	589	62.8	6.62	590	95.1	95.2	88.8	112.1	105	103.8
Q59M50	CWT1	Cwt1p OS=Candida albicans (strain SC5314 / ATCC MYA-2876) OX=237561 GN=CWT1 PE=4 SV=1	High	15	7	9	7	578	64.6	8.32	269	103.1	103.9	103.2	96	95.1	98.7
A0A1D8PK28	POL1	DNA polymerase OS=Candida albicans (strain SC5314 / ATCC MYA-2876) OX=237561 GN=POL1 PE=3 SV=1	High	21	30	33	30	1470	167.5	6.84	556	99.3	102.2	103.2	96.3	97.9	101.1
Q5ANN9	KRE9	Kre9p OS=Candida albicans (strain SC5314 / ATCC MYA-2876) OX=237561 GN=KRE9 PE=3 SV=1	High	13	3	5	3	271	29.1	8.18	175	102.4	102.1	100	89	89.4	117.1
Q5ABU8	BMT6	Beta-mannosyltransferase 6 OS=Candida albicans (strain SC5314 / ATCC MYA-2876) OX=237561 GN=BMT6 PE=2 SV=2	Medium	2	2	2	2	646	74.5	7.72	21	99.9	98.8	103.2	96.7	97.6	103.7
Q5AL13	CWC26	Pre-mRNA-splicing factor CWC26 OS=Candida albicans (strain SC5314 / ATCC MYA-2876) OX=237561 GN=CWC26 PE=3 SV=2	High	11	4	5	4	281	32.4	6.84	61	101.3	100.2	105	97.1	101.3	95.2
A0A1D8PLR3	CAALFM_C403080WA	Uncharacterized protein OS=Candida albicans (strain SC5314 / ATCC MYA-2876) OX=237561 GN=CAALFM_C403080WA PE=4 SV=1	High	32	29	29	29	810	93.8	5.5	364	98	98	102.7	92.4	96.2	112.7
A0A1D8PIP0	SLR1	Slr1p OS=Candida albicans (strain SC5314 / ATCC MYA-2876) OX=237561 GN=SLR1 PE=4 SV=1	High	43	12	16	12	263	28.6	9.39	181	95.6	101.9	102.7	98.4	100.7	100.7
A0A1D8PD23	orf19.3062	Uncharacterized protein OS=Candida albicans (strain SC5314 / ATCC MYA-2876) OX=237561 GN=orf19.3062 PE=4 SV=1	High	1	1	1	1	1179	134.5	4.97	44	96.1	98.2	98.6	98.6	102.9	105.7
A0A1D8PQW6	orf19.6559	Transcription factor TFIIIC subunit OS=Candida albicans (strain SC5314 / ATCC MYA-2876) OX=237561 GN=orf19.6559 PE=4 SV=1	High	29	15	22	15	485	54.3	5.34	473	95.3	96	98.8	101.1	106.1	102.7
A0A1D8PQ33	orf19.5607	Uncharacterized protein OS=Candida albicans (strain SC5314 / ATCC MYA-2876) OX=237561 GN=orf19.5607 PE=4 SV=1	High	40	17	25	16	313	36.7	9.63	320	101.1	103.9	105.5	95.9	98	95.6
A0A1D8PEB3	orf19.384	Uncharacterized protein OS=Candida albicans (strain SC5314 / ATCC MYA-2876) OX=237561 GN=orf19.384 PE=4 SV=1	High	8	4	5	4	558	60.7	5.15	143	100.8	106	99	95.6	97.5	101.2
A0A1D8PRY9	CAALFM_CR01490CA	Protein transport protein Sec61 subunit beta OS=Candida albicans (strain SC5314 / ATCC MYA-2876) OX=237561 GN=CAALFM_CR01490CA PE=3 SV=1	High	54	5	23	5	95	9.9	10.7	664	102.5	100.2	99.4	95.7	100.2	102
Q5A312	ALS7	Agglutinin-like protein 7 OS=Candida albicans (strain SC5314 / ATCC MYA-2876) OX=237561 GN=ALS7 PE=1 SV=2	Medium	0	1	1	1	1568	167.6	4.42	19	112.1	100	104.4	86.7	101	95.9
Q59X93	orf19.585	Mitochondrial 54S ribosomal protein YmL17/YmL30 OS=Candida albicans (strain SC5314 / ATCC MYA-2876) OX=237561 GN=orf19.585 PE=3 SV=1	High	57	15	21	15	283	33.2	8.27	359	98.7	101.8	98.2	98.8	100.8	101.6
Q3MPQ4	MVP1	Sorting nexin MVP1 OS=Candida albicans (strain SC5314 / ATCC MYA-2876) OX=237561 GN=MVP1 PE=3 SV=2	High	22	14	15	14	744	84.8	5.16	452	100.2	96.7	101.6	99	105.6	96.9
A0A1D8PHF9	orf19.3583	RanBD1 domain-containing protein OS=Candida albicans (strain SC5314 / ATCC MYA-2876) OX=237561 GN=orf19.3583 PE=4 SV=1	High	39	17	29	17	385	43.1	5.78	601	98.7	97.6	102.6	98	105.4	97.8
A0A1D8PGL7	SAC3	Sac3p OS=Candida albicans (strain SC5314 / ATCC MYA-2876) OX=237561 GN=SAC3 PE=4 SV=1	High	7	9	9	9	1223	139.1	9.29	146	98.5	100.5	101.4	102.9	99.1	97.6
Q5ANJ8	RAX1	Rax1p OS=Candida albicans (strain SC5314 / ATCC MYA-2876) OX=237561 GN=RAX1 PE=4 SV=1	High	12	6	6	6	550	63.5	7.8	130	97.2	102.5	102.3	101.7	97.6	98.8
A0A1D8PTH5	CAALFM_CR07340CA	Uncharacterized protein OS=Candida albicans (strain SC5314 / ATCC MYA-2876) OX=237561 GN=CAALFM_CR07340CA PE=4 SV=1	High	28	8	10	8	357	40.9	5.1	196	97.4	92.5	98.9	100	108.5	102.6
A0A1D8PQ52	orf19.5621	PX domain-containing protein OS=Candida albicans (strain SC5314 / ATCC MYA-2876) OX=237561 GN=orf19.5621 PE=4 SV=1	High	5	5	5	5	921	108.5	6.1	98	95.8	92.5	100.7	100.8	104	106.2
Q5A985	HST2	NAD-dependent protein deacetylase HST2 OS=Candida albicans (strain SC5314 / ATCC MYA-2876) OX=237561 GN=HST2 PE=3 SV=2	High	9	3	3	3	331	37.5	5.73	94	96.6	98	110	93.1	102.8	99.4
P83781	POR1	Mitochondrial outer membrane protein porin OS=Candida albicans (strain SC5314 / ATCC MYA-2876) OX=237561 GN=POR1 PE=1 SV=2	High	84	22	104	22	282	29.7	8.57	3067	104.3	105.5	105.4	95.1	92.9	96.8
Q59R13	orf19.6707	Putative serine/threonine-protein phosphatase OS=Candida albicans (strain SC5314 / ATCC MYA-2876) OX=237561 GN=orf19.6707 PE=4 SV=1	High	3	1	2	1	388	44.3	6.76	72	107.2	104.9	102.9	97.3	89.9	97.8
A0A1D8PFH1	GSG1	Gsg1p OS=Candida albicans (strain SC5314 / ATCC MYA-2876) OX=237561 GN=GSG1 PE=4 SV=1	High	4	4	4	4	759	88.4	7.06	99	93.5	97.8	93	104.5	106.7	104.4
Q59T30	orf19.6887	NADH dehydrogenase [ubiquinone] 1 alpha subcomplex subunit 1 OS=Candida albicans (strain SC5314 / ATCC MYA-2876) OX=237561 GN=orf19.6887 PE=3 SV=1	High	49	6	10	6	110	13.1	5.53	190	103.3	85.3	107.9	102.8	103.2	97.6
Q5AMP3	ARL1	Arf family GTPase OS=Candida albicans (strain SC5314 / ATCC MYA-2876) OX=237561 GN=ARL1 PE=3 SV=1	High	40	4	5	4	185	20.7	5.1	154	102.1	98.6	101.1	100.1	96.7	101.4
A0A1D8PE47	orf19.2778	Npa1 domain-containing protein OS=Candida albicans (strain SC5314 / ATCC MYA-2876) OX=237561 GN=orf19.2778 PE=4 SV=1	High	13	9	9	9	742	86	8.7	131	101.7	93.1	101.2	102.4	105.3	96.3
Q5A925	orf19.3309	Uncharacterized protein OS=Candida albicans (strain SC5314 / ATCC MYA-2876) OX=237561 GN=orf19.3309 PE=4 SV=1	High	8	3	4	3	415	47.8	6.62	43	99.9	101.2	97.8	99	102.3	99.6
Q59P96	IRC6	Increased recombination centers protein 6 OS=Candida albicans (strain SC5314 / ATCC MYA-2876) OX=237561 GN=IRC6 PE=3 SV=1	High	13	2	2	2	275	31.8	4.63	71	97.3	103.1	101.6	97.6	98.5	101.9
Q59N08	LYS5	Holo-[acyl-carrier-protein] synthase OS=Candida albicans (strain SC5314 / ATCC MYA-2876) OX=237561 GN=LYS5 PE=4 SV=1	Low	2	1	1	1	329	38.4	5.02	26	92.4	90	104.4	102.5	94.6	116
A0A1D8PL36	orf19.4184	ENTH domain-containing protein OS=Candida albicans (strain SC5314 / ATCC MYA-2876) OX=237561 GN=orf19.4184 PE=4 SV=1	High	9	7	9	7	668	76.1	9.14	124	98.7	94.2	99.5	97.7	102	107.9
A0A1D8PCC6	TRI1	SWIB domain-containing protein OS=Candida albicans (strain SC5314 / ATCC MYA-2876) OX=237561 GN=TRI1 PE=4 SV=1	High	30	8	10	8	252	29.2	7.93	133	102.1	103	107.5	88.8	99.3	99.3
A0A1D8PR93	HHO1	Histone H1 OS=Candida albicans (strain SC5314 / ATCC MYA-2876) OX=237561 GN=HHO1 PE=3 SV=1	High	60	17	39	17	180	18.5	10.61	618	103.3	110.4	109	87.3	96.5	93.4
Q59TZ8	GLK1	Phosphotransferase OS=Candida albicans (strain SC5314 / ATCC MYA-2876) OX=237561 GN=GLK1 PE=3 SV=1	High	69	30	102	30	472	52.1	6.3	2088	106.3	103.4	101.9	99.4	95.7	93.4
A0A1D8PI07	RCK2	Serine/threonine protein kinase OS=Candida albicans (strain SC5314 / ATCC MYA-2876) OX=237561 GN=RCK2 PE=4 SV=1	High	24	12	17	12	572	65.8	5.97	413	103.6	96.2	98.9	96.2	103.9	101.2
A0A1D8PLY3	RAM1	Protein farnesyltransferase subunit beta OS=Candida albicans (strain SC5314 / ATCC MYA-2876) OX=237561 GN=RAM1 PE=3 SV=1	High	6	3	3	3	585	66.6	5.35	67	92.9	87.4	97.2	90.5	116.2	115.9
A0A1D8PCV3	orf19.2980	mRNA splicing protein OS=Candida albicans (strain SC5314 / ATCC MYA-2876) OX=237561 GN=orf19.2980 PE=4 SV=1	High	5	4	4	4	725	83.8	4.84	71	100.3	100.3	102.6	94.9	104	98
A0A1D8PHT9	OLE2	Acyl-CoA desaturase OS=Candida albicans (strain SC5314 / ATCC MYA-2876) OX=237561 GN=OLE2 PE=3 SV=1	High	12	5	5	5	526	60.8	8.73	55	101.1	97.9	97	101.7	99.6	102.8
Q5AF36	orf19.2770	Uncharacterized protein OS=Candida albicans (strain SC5314 / ATCC MYA-2876) OX=237561 GN=orf19.2770 PE=4 SV=1	High	22	3	4	3	152	18	8.94	66	88.3	93.4	89.6	117.3	103.7	107.7
A0A1D8PRK4	UFE1	Ufe1p OS=Candida albicans (strain SC5314 / ATCC MYA-2876) OX=237561 GN=UFE1 PE=3 SV=1	High	13	4	7	4	306	35.9	5.1	116	100.8	95.3	102.4	100.1	102.3	99.1
Q5AD22	orf19.2045	Diacylglycerol kinase OS=Candida albicans (strain SC5314 / ATCC MYA-2876) OX=237561 GN=orf19.2045 PE=4 SV=1	High	23	6	9	6	345	38.8	4.44	277	99.4	98.7	102.3	100.1	101.2	98.2
A0A1D8PF16	PET127	Pet127p OS=Candida albicans (strain SC5314 / ATCC MYA-2876) OX=237561 GN=PET127 PE=4 SV=1	High	21	16	17	16	705	82.8	9.44	258	98.4	98.9	99.3	98.3	105.4	99.8
A0A1D8PN78	orf19.3204	Uncharacterized protein OS=Candida albicans (strain SC5314 / ATCC MYA-2876) OX=237561 GN=orf19.3204 PE=4 SV=1	High	3	2	2	2	738	87.3	8.53	57	102.8	95.1	106	97.3	99.6	99.2
A0A1D8PL18	orf19.371	Uncharacterized protein OS=Candida albicans (strain SC5314 / ATCC MYA-2876) OX=237561 GN=orf19.371 PE=4 SV=1	Medium	3	1	1	1	282	32.9	8.4	16
Q59UG6	CAALFM_CR03250CA	Uncharacterized protein OS=Candida albicans (strain SC5314 / ATCC MYA-2876) OX=237561 GN=CAALFM_CR03250CA PE=4 SV=1	High	6	2	2	2	287	31.7	5.27	70	90.5	94.8	102.7	99.7	104.7	107.6
P0CY35	TEF1	Elongation factor 1-alpha 1 OS=Candida albicans (strain SC5314 / ATCC MYA-2876) OX=237561 GN=TEF1 PE=3 SV=1	High	79	32	398	32	458	50	9.03	7841	95.9	100.3	95.4	104.5	99.6	104.2
A0A1D8PFK5	CHS3	Chitin synthase OS=Candida albicans (strain SC5314 / ATCC MYA-2876) OX=237561 GN=CHS3 PE=4 SV=1	High	17	20	24	20	1213	136.1	7.17	478	102.5	109.4	102.5	92.6	95.9	97
A0A1D8PPV6	orf19.3475	Uncharacterized protein OS=Candida albicans (strain SC5314 / ATCC MYA-2876) OX=237561 GN=orf19.3475 PE=4 SV=1	High	72	13	27	13	186	19.6	4.81	1060	86.1	94.4	89.7	107.3	116.5	106
A0A1D8PIA5	orf19.3607	AB hydrolase-1 domain-containing protein OS=Candida albicans (strain SC5314 / ATCC MYA-2876) OX=237561 GN=orf19.3607 PE=4 SV=1	Low	2	1	1	1	469	55.3	5.1	0	95.4	94.9	99.7	107.1	106.2	96.7
Q5AAS4	NOP6	Nop6p OS=Candida albicans (strain SC5314 / ATCC MYA-2876) OX=237561 GN=NOP6 PE=4 SV=1	High	11	2	2	2	209	24.1	9.95	80	107.1	114	94.9	93.7	101.6	88.6
A0A1D8PM51	orf19.3833	Transcription factor TFIIIC subunit OS=Candida albicans (strain SC5314 / ATCC MYA-2876) OX=237561 GN=orf19.3833 PE=4 SV=1	High	4	6	7	6	1399	159.9	6.81	75	98.4	93.9	104.9	99.7	105.4	97.6
Q5AA00	orf19.2484	Peptide hydrolase OS=Candida albicans (strain SC5314 / ATCC MYA-2876) OX=237561 GN=orf19.2484 PE=3 SV=1	High	19	7	9	7	417	47.4	6.54	158	101.5	99.8	99.8	102	101	95.9
Q59U10	BCR1	Biofilm and cell wall regulator 1 OS=Candida albicans (strain SC5314 / ATCC MYA-2876) OX=237561 GN=BCR1 PE=1 SV=2	High	3	2	2	2	740	80.9	9.38	73	106.2	103.5	106	87.4	98.5	98.3
A0A1D8PNP8	orf19.6667	SAP30_Sin3_bdg domain-containing protein OS=Candida albicans (strain SC5314 / ATCC MYA-2876) OX=237561 GN=orf19.6667 PE=3 SV=1	High	15	3	4	3	168	19.2	9.79	90	97.9	101.2	102.9	99.2	101.4	97.3
Q5A688	PMT6	Dolichyl-phosphate-mannose--protein mannosyltransferase 6 OS=Candida albicans (strain SC5314 / ATCC MYA-2876) OX=237561 GN=PMT6 PE=2 SV=1	High	7	6	6	6	832	94.9	6.84	118	100.3	101.7	102.2	105.2	90.8	99.8
Q5A4Z7	orf19.949	Uncharacterized protein OS=Candida albicans (strain SC5314 / ATCC MYA-2876) OX=237561 GN=orf19.949 PE=4 SV=1	High	6	5	5	5	811	92.4	5.45	84	105.8	101	107.5	90.1	102.3	93.3
A0A1D8PMC3	orf19.1797	SIS domain-containing protein OS=Candida albicans (strain SC5314 / ATCC MYA-2876) OX=237561 GN=orf19.1797 PE=4 SV=1	Medium	2	1	1	1	394	43.3	6.24	18
A0A1D8PDT3	RPS14B	Ribosomal 40S subunit protein S14B OS=Candida albicans (strain SC5314 / ATCC MYA-2876) OX=237561 GN=RPS14B PE=3 SV=1	High	67	11	53	11	132	14	10.9	1297	93.7	101.3	92.5	108.7	102.8	101
A0A1D8PR21	orf19.6506	PHD-type domain-containing protein OS=Candida albicans (strain SC5314 / ATCC MYA-2876) OX=237561 GN=orf19.6506 PE=4 SV=1	High	8	6	6	6	688	77.3	6.29	150	99.6	98.7	102.9	95.8	104	99
Q5A017	TAL1	Transaldolase OS=Candida albicans (strain SC5314 / ATCC MYA-2876) OX=237561 GN=TAL1 PE=3 SV=1	High	78	27	92	27	323	35.7	5	2554	103.6	97.7	101.7	99.3	102.9	95
A0A1D8PGX7	orf19.880	Uncharacterized protein OS=Candida albicans (strain SC5314 / ATCC MYA-2876) OX=237561 GN=orf19.880 PE=4 SV=1	High	18	17	21	17	1011	113.7	5.88	424	100.6	99.4	101.2	100.4	99.9	98.5
A0A1D8PCD0	RPB11	DNA-directed RNA polymerase II core subunit OS=Candida albicans (strain SC5314 / ATCC MYA-2876) OX=237561 GN=RPB11 PE=3 SV=1	High	56	8	11	8	124	14.2	4.86	171	103.9	101.3	99.8	110	87.9	97.2
A0A1D8PHD2	CDC7	Serine/threonine protein kinase OS=Candida albicans (strain SC5314 / ATCC MYA-2876) OX=237561 GN=CDC7 PE=4 SV=1	Low	1	1	1	1	656	74.9	6.38	0
A0A1D8PQJ1	orf19.7097	RRM domain-containing protein OS=Candida albicans (strain SC5314 / ATCC MYA-2876) OX=237561 GN=orf19.7097 PE=4 SV=1	High	29	7	16	7	187	20.5	9.6	289	98.8	102	98.7	99.6	101.8	99.1
Q5AHH0	MED1	Mediator of RNA polymerase II transcription subunit 1 OS=Candida albicans (strain SC5314 / ATCC MYA-2876) OX=237561 GN=MED1 PE=3 SV=1	High	16	10	11	10	618	69.7	4.96	182	97.4	103.1	100.8	99.2	98.6	100.8
A0A1D8PHN5	RTA3	Rta3p OS=Candida albicans (strain SC5314 / ATCC MYA-2876) OX=237561 GN=RTA3 PE=3 SV=1	High	3	1	1	1	464	52.2	5.9	19	103.2	107.9	120.8	91.7	82.9	93.5
A0A1D8PFL7	RPN1	26S proteasome regulatory subunit RPN1 OS=Candida albicans (strain SC5314 / ATCC MYA-2876) OX=237561 GN=RPN1 PE=3 SV=1	High	42	33	56	33	993	109.8	4.73	1358	99.4	95	98.2	101.4	105.8	100.3
Q59UP4	orf19.5676	RING-type domain-containing protein OS=Candida albicans (strain SC5314 / ATCC MYA-2876) OX=237561 GN=orf19.5676 PE=4 SV=1	High	11	6	6	6	603	69.7	6.93	106	94.9	99.1	102.2	98.6	106.3	98.9
A0A1D8PCK0	SIZ1	SUMO ligase OS=Candida albicans (strain SC5314 / ATCC MYA-2876) OX=237561 GN=SIZ1 PE=3 SV=1	High	4	5	5	5	1545	174.4	6.23	58	101.2	92.7	103.8	97.9	104.4	100.1
Q59T91	UBC8	E2 ubiquitin-conjugating protein OS=Candida albicans (strain SC5314 / ATCC MYA-2876) OX=237561 GN=UBC8 PE=3 SV=1	High	24	5	7	5	190	21.5	4.41	164	101.5	103.5	101	94.4	99.3	100.3
A0A1D8PCM6	ROA1	Roa1p OS=Candida albicans (strain SC5314 / ATCC MYA-2876) OX=237561 GN=ROA1 PE=4 SV=1	High	2	3	4	2	1274	143.7	8.18	69	112.3	117.3	107.6	87.9	78.4	96.6
A0A1D8PDC5	IFE1	Putative dehydrogenase OS=Candida albicans (strain SC5314 / ATCC MYA-2876) OX=237561 GN=IFE1 PE=3 SV=1	High	19	6	6	6	394	43.1	6.15	135	96.5	92.9	95.1	107.2	101.2	107
A0A1D8PQ84	PAD1	Flavin prenyltransferase PAD1, mitochondrial OS=Candida albicans (strain SC5314 / ATCC MYA-2876) OX=237561 GN=PAD1 PE=3 SV=1	Medium	5	1	1	1	229	25.8	9.13	0	93.3	95.1	98.4	97.4	112.6	103.1
Q5AA42	orf19.2442	Uncharacterized protein OS=Candida albicans (strain SC5314 / ATCC MYA-2876) OX=237561 GN=orf19.2442 PE=4 SV=1	High	12	3	3	3	234	27.7	9.47	0	102.6	101.9	99.2	95.7	102.3	98.4
A0A1D8PL68	RPL40B	Rpl40bp OS=Candida albicans (strain SC5314 / ATCC MYA-2876) OX=237561 GN=RPL40B PE=4 SV=1	High	33	2	5	2	52	6.1	10.3	33	102.8	107.1	84.5	111.3	95.4	98.9
A0A1D8PSS1	CAALFM_CR04450CA	Chromatin modification protein OS=Candida albicans (strain SC5314 / ATCC MYA-2876) OX=237561 GN=CAALFM_CR04450CA PE=3 SV=1	High	20	13	15	13	798	89.9	7.3	241	102	101.9	100.2	96.9	95.1	103.8
Q59WW1	orf19.91	Uncharacterized protein OS=Candida albicans (strain SC5314 / ATCC MYA-2876) OX=237561 GN=orf19.91 PE=4 SV=1	High	17	5	6	5	299	34.4	8.72	130	97.2	94	102.1	97.5	99.1	110.1
Q5AJ92	RKI1	Ribose-5-phosphate isomerase OS=Candida albicans (strain SC5314 / ATCC MYA-2876) OX=237561 GN=RKI1 PE=3 SV=2	High	52	12	17	12	240	26	5.82	317	102.2	96.6	102.1	93.2	105.3	100.6
A0A1D8PQ08	RAV2	Rav2p OS=Candida albicans (strain SC5314 / ATCC MYA-2876) OX=237561 GN=RAV2 PE=4 SV=1	Medium	6	2	2	2	355	40.7	5.95	30	106.9	87.5	109.5	105	101.8	89.3
A0A1D8PU09	CAALFM_CR09580CA	Uncharacterized protein OS=Candida albicans (strain SC5314 / ATCC MYA-2876) OX=237561 GN=CAALFM_CR09580CA PE=4 SV=1	High	15	5	7	5	418	47.8	5.72	217	110.4	103.3	113.8	91.5	95.2	85.8
G1UAZ9	orf19.5158	Uncharacterized protein OS=Candida albicans (strain SC5314 / ATCC MYA-2876) OX=237561 GN=orf19.5158 PE=3 SV=1	High	49	9	29	9	172	19.7	6.19	412	109.5	105	107.1	91.6	94.2	92.7
A0A1D8PNZ6	orf19.3940	Uncharacterized protein OS=Candida albicans (strain SC5314 / ATCC MYA-2876) OX=237561 GN=orf19.3940 PE=4 SV=1	High	7	2	2	2	300	35	5.36	55	90.2	87.4	94.4	107.6	116.1	104.3
A0A1D8PNS0	GUK1	Guanylate kinase OS=Candida albicans (strain SC5314 / ATCC MYA-2876) OX=237561 GN=GUK1 PE=3 SV=1	High	66	14	24	14	190	21.2	5.78	727	99	101.3	99.3	103.1	103.7	93.6
A0A1D8PL67	QRI7	tRNA N6-adenosine threonylcarbamoyltransferase, mitochondrial OS=Candida albicans (strain SC5314 / ATCC MYA-2876) OX=237561 GN=QRI7 PE=3 SV=1	High	4	2	2	2	450	50.5	7.18	28	97.8	101.7	107.6	90.7	98.5	103.7
A0A1D8PRB5	orf19.1344	Uncharacterized protein OS=Candida albicans (strain SC5314 / ATCC MYA-2876) OX=237561 GN=orf19.1344 PE=4 SV=1	Low	3	1	1	1	222	24.8	7.61	15	93.3	97.4	98	96.3	111.3	103.8
A0A1D8PK78	orf19.6981	Uncharacterized protein OS=Candida albicans (strain SC5314 / ATCC MYA-2876) OX=237561 GN=orf19.6981 PE=4 SV=1	Low	1	1	1	1	595	68.3	6.89	0	119.2	100.7	93.4	103.2	102.8	80.7
Q59MV1	ASF1	Histone chaperone ASF1 OS=Candida albicans (strain SC5314 / ATCC MYA-2876) OX=237561 GN=ASF1 PE=3 SV=1	High	12	3	4	3	247	28	3.88	111	101.9	110.2	111.2	100.4	92.5	83.8
Q59NX9	DPH5	Diphthine methyl ester synthase 1 OS=Candida albicans (strain SC5314 / ATCC MYA-2876) OX=237561 GN=DPH5 PE=3 SV=2	High	35	7	11	7	299	33.9	4.87	383	107.9	89.3	98.9	109.3	96.1	98.4
Q59YD2	orf19.1394	Uncharacterized protein OS=Candida albicans (strain SC5314 / ATCC MYA-2876) OX=237561 GN=orf19.1394 PE=4 SV=1	High	37	5	8	5	166	18.7	4.75	222	99.8	101.3	94.9	104.1	101.9	98
Q59SD1	VPS28	Vacuolar protein sorting-associated protein 28 OS=Candida albicans (strain SC5314 / ATCC MYA-2876) OX=237561 GN=VPS28 PE=3 SV=1	Low	3	1	1	1	248	28.2	5.01	16	92.3	87.8	105	96.4	116.4	102.1
Q59P95	orf19.1421	Ureidoglycolate hydrolase OS=Candida albicans (strain SC5314 / ATCC MYA-2876) OX=237561 GN=orf19.1421 PE=4 SV=1	Medium	9	2	2	2	213	23.6	6.61	21	97.5	95.8	102.3	96.4	103.7	104.4
A0A1D8PFP2	ROB1	Rob1p OS=Candida albicans (strain SC5314 / ATCC MYA-2876) OX=237561 GN=ROB1 PE=4 SV=1	High	13	13	13	13	991	113.6	4.94	231	98.7	99.3	103	96.5	101.4	101
A0A1D8PGD2	orf19.1991	Uncharacterized protein OS=Candida albicans (strain SC5314 / ATCC MYA-2876) OX=237561 GN=orf19.1991 PE=3 SV=1	High	10	5	7	5	577	65.5	5.22	137	97.8	95.9	100.6	105.2	100.9	99.7
Q5A995	MCI4	Mci4p OS=Candida albicans (strain SC5314 / ATCC MYA-2876) OX=237561 GN=MCI4 PE=3 SV=1	High	32	5	10	5	139	15.6	4.91	118	97.9	99.2	98.8	99	102.9	102.1
A0A1D8PMP9	orf19.3124	Methionine aminopeptidase OS=Candida albicans (strain SC5314 / ATCC MYA-2876) OX=237561 GN=orf19.3124 PE=3 SV=1	High	34	12	18	12	371	41.2	7.43	285	97.1	98.6	99	100.8	101.3	103.2
Q59MV9	YHB1	Flavohemoprotein OS=Candida albicans (strain SC5314 / ATCC MYA-2876) OX=237561 GN=YHB1 PE=2 SV=1	High	54	21	40	21	398	45.8	5.83	1007	117.7	119.9	116.3	79.2	85.8	81.1
A0A1D8PPP5	MED19	Mediator of RNA polymerase II transcription subunit 19 OS=Candida albicans (strain SC5314 / ATCC MYA-2876) OX=237561 GN=MED19 PE=3 SV=1	High	13	2	2	2	168	18.8	9.5	34	101.4	98	105.4	96	101.9	97.2
A0A1D8PIM4	orf19.1777	Ubiquitinyl hydrolase 1 OS=Candida albicans (strain SC5314 / ATCC MYA-2876) OX=237561 GN=orf19.1777 PE=3 SV=1	High	33	40	51	40	1383	159.8	4.97	1356	103.3	102.9	101.7	98.3	95.9	97.9
Q59TN2	orf19.1304	Exosome non-catalytic core subunit OS=Candida albicans (strain SC5314 / ATCC MYA-2876) OX=237561 GN=orf19.1304 PE=4 SV=1	High	27	8	10	8	304	34	5.94	189	100	101	103.6	92.2	105.8	97.5
Q59MC6	BUD16	Pyridoxal kinase OS=Candida albicans (strain SC5314 / ATCC MYA-2876) OX=237561 GN=BUD16 PE=3 SV=1	High	9	3	3	3	349	39.7	6.2	97	100.6	93.5	99.2	102.3	106.2	98.2
A0A1D8PDL6	orf19.2478.1	Ribosomal 60S subunit protein L7A OS=Candida albicans (strain SC5314 / ATCC MYA-2876) OX=237561 GN=orf19.2478.1 PE=3 SV=1	High	53	13	49	13	241	27.4	10.24	1016	97.9	101.3	97.2	108.5	88.1	107
Q59Q46	IMH3	Inosine-5'-monophosphate dehydrogenase OS=Candida albicans (strain SC5314 / ATCC MYA-2876) OX=237561 GN=IMH3 PE=1 SV=2	High	61	25	57	25	521	56.2	6.55	1878	101.5	100.1	97.5	101.1	100.4	99.5
A0A1D8PNA8	RPN8	Proteasome regulatory particle lid subunit OS=Candida albicans (strain SC5314 / ATCC MYA-2876) OX=237561 GN=RPN8 PE=3 SV=1	High	48	13	24	13	330	36.7	5.47	798	98.1	93.7	98.5	102.6	103.5	103.6
A0A1D8PFF9	orf19.6358	E2 ubiquitin-conjugating protein OS=Candida albicans (strain SC5314 / ATCC MYA-2876) OX=237561 GN=orf19.6358 PE=4 SV=1	High	55	10	17	10	137	15.6	6.32	164	104.1	100.1	101.6	98.5	100.1	95.7
A0A1D8PL46	orf19.5675	Translocase OS=Candida albicans (strain SC5314 / ATCC MYA-2876) OX=237561 GN=orf19.5675 PE=3 SV=1	High	5	5	5	5	1102	125	7.14	79	97	102	100.5	99.9	101.4	99.3
Q5ABD9	VPS27	Vacuolar protein sorting-associated protein 27 OS=Candida albicans (strain SC5314 / ATCC MYA-2876) OX=237561 GN=VPS27 PE=3 SV=2	High	12	10	15	10	841	94.9	5.12	274	100.8	98.6	103.9	100.1	100.8	95.9
A0A1D8PSA5	ALG5	Dolichyl-phosphate beta-glucosyltransferase OS=Candida albicans (strain SC5314 / ATCC MYA-2876) OX=237561 GN=ALG5 PE=3 SV=1	High	18	5	5	5	323	36.8	7.91	79	97.3	94.7	98	105.2	100.9	104
A0A1D8PUB3	CAALFM_CR10730CA	CID domain-containing protein OS=Candida albicans (strain SC5314 / ATCC MYA-2876) OX=237561 GN=CAALFM_CR10730CA PE=4 SV=1	High	28	9	10	9	335	38.3	4.86	201	95.2	100.6	102.8	98.6	102.6	100.2
Q5AF54	TIM13	Mitochondrial import inner membrane translocase subunit TIM13 OS=Candida albicans (strain SC5314 / ATCC MYA-2876) OX=237561 GN=TIM13 PE=3 SV=2	High	40	3	6	3	108	12.1	7.21	285	96.3	94.7	97.6	99.6	110.3	101.5
Q59UI0	MTG1	Putative GTPase OS=Candida albicans (strain SC5314 / ATCC MYA-2876) OX=237561 GN=MTG1 PE=4 SV=1	High	16	6	8	6	368	42.1	9.63	96	104.2	104.8	105	91.7	98.8	95.5
A0A1D8PQ89	orf19.5747	Mitochondrial 37S ribosomal protein MRP4 OS=Candida albicans (strain SC5314 / ATCC MYA-2876) OX=237561 GN=orf19.5747 PE=3 SV=1	High	44	20	37	20	460	52	9.04	589	100.7	101.4	101.2	96.3	98.5	101.9
Q59ZI2	orf19.3537	Sulfiredoxin OS=Candida albicans (strain SC5314 / ATCC MYA-2876) OX=237561 GN=orf19.3537 PE=3 SV=1	High	17	2	3	2	132	14.8	7.14	41	104.6	95.2	92.6	100	105	102.6
Q5ADX8	WOR4	Wor4p OS=Candida albicans (strain SC5314 / ATCC MYA-2876) OX=237561 GN=WOR4 PE=4 SV=1	High	15	6	9	6	401	45.3	9.01	89	100.8	101.3	107.9	93.2	103.7	93.1
A0A1D8PL85	AAT22	Aspartate aminotransferase OS=Candida albicans (strain SC5314 / ATCC MYA-2876) OX=237561 GN=AAT22 PE=3 SV=1	High	54	19	36	18	409	46.8	6.15	851	96.7	96	94.8	104.1	103.8	104.5
A0A1D8PKN1	orf19.7426	Dolichyl-diphosphooligosaccharide--protein glycotransferase OS=Candida albicans (strain SC5314 / ATCC MYA-2876) OX=237561 GN=orf19.7426 PE=3 SV=1	High	10	4	4	4	340	38.3	7.39	57	98	101.4	100	99.1	101.7	99.7
A0A1D8PRJ1	orf19.7152	PALP domain-containing protein OS=Candida albicans (strain SC5314 / ATCC MYA-2876) OX=237561 GN=orf19.7152 PE=4 SV=1	High	67	15	26	15	365	39.3	7.17	1091	96.2	96.4	100.2	101.1	100.6	105.5
A0A1D8PDT4	CAALFM_C106470WA	60S ribosomal protein L39 OS=Candida albicans (strain SC5314 / ATCC MYA-2876) OX=237561 GN=CAALFM_C106470WA PE=3 SV=1	Low	20	1	1	1	51	6.3	12.31	14	94	96.2	95.1	106.4	105.8	102.5
Q5AEB4	orf19.354	Aminopeptidase OS=Candida albicans (strain SC5314 / ATCC MYA-2876) OX=237561 GN=orf19.354 PE=3 SV=1	High	20	10	11	10	490	55	7.4	208	99.7	101.1	100.2	97.3	98.3	103.4
Q5ADR3	orf19.6778	Phospholipid-transporting ATPase OS=Candida albicans (strain SC5314 / ATCC MYA-2876) OX=237561 GN=orf19.6778 PE=3 SV=1	High	8	9	9	8	1320	149.2	5.99	169	97.5	101.1	101.3	102	97.9	100.3
A0A1D8PJX3	RIP1	Cytochrome b-c1 complex subunit Rieske, mitochondrial OS=Candida albicans (strain SC5314 / ATCC MYA-2876) OX=237561 GN=RIP1 PE=3 SV=1	High	37	6	18	6	213	23.2	6.92	508	111.4	108.7	106.4	88.2	91.3	94.1
A0A1D8PSH4	NOT4	CCR4-NOT core ubiquitin-protein ligase subunit OS=Candida albicans (strain SC5314 / ATCC MYA-2876) OX=237561 GN=NOT4 PE=4 SV=1	High	34	16	19	16	576	65.3	7.9	494	100.8	102.3	99.9	95.4	98.2	103.4
A0A1D8PLS9	orf19.3366.1	Uncharacterized protein OS=Candida albicans (strain SC5314 / ATCC MYA-2876) OX=237561 GN=orf19.3366.1 PE=4 SV=1	High	48	3	4	3	83	9.7	9.09	44	99.4	102.5	100.9	130.8	71.1	95.3
A0A1D8PQI5	orf19.7102	Uncharacterized protein OS=Candida albicans (strain SC5314 / ATCC MYA-2876) OX=237561 GN=orf19.7102 PE=4 SV=1	Low	3	1	1	1	355	40.6	9.19	0	98.8	85.1	104.1	100.5	103.9	107.6
A0A1D8PTM3	CAALFM_CR07910CA	DNA-dependent ATPase OS=Candida albicans (strain SC5314 / ATCC MYA-2876) OX=237561 GN=CAALFM_CR07910CA PE=4 SV=1	High	4	5	5	5	1055	121.1	6.67	55	101.4	91	97.8	97.8	105.4	106.5
Q5A2V2	RMD9	Protein RMD9, mitochondrial OS=Candida albicans (strain SC5314 / ATCC MYA-2876) OX=237561 GN=RMD9 PE=3 SV=1	High	23	14	20	14	613	70.2	7.17	319	103.9	103.9	102.8	92.6	102.2	94.6
A0A1D8PC43	MVD	Diphosphomevalonate decarboxylase OS=Candida albicans (strain SC5314 / ATCC MYA-2876) OX=237561 GN=MVD PE=3 SV=1	High	58	18	36	18	362	39.5	6.46	992	98.7	101	95.1	102.3	100.8	102.1
Q5AP53	CBK1	Serine/threonine-protein kinase CBK1 OS=Candida albicans (strain SC5314 / ATCC MYA-2876) OX=237561 GN=CBK1 PE=1 SV=2	High	19	14	16	14	732	84.4	6.4	208	101.3	103.1	103.1	96.6	96.3	99.6
Q5A1M3	SET5	Potential protein lysine methyltransferase SET5 OS=Candida albicans (strain SC5314 / ATCC MYA-2876) OX=237561 GN=SET5 PE=3 SV=2	High	5	3	3	3	473	53.8	7.3	65	106.5	114.4	97.8	88.6	89.9	102.9
A0A1D8PCY1	ORC1	Origin recognition complex subunit 1 OS=Candida albicans (strain SC5314 / ATCC MYA-2876) OX=237561 GN=ORC1 PE=3 SV=1	High	15	10	11	10	805	91.1	6.42	119	99.9	101	99.1	98.9	99	102.1
Q5AIR7	ENG1	Endo-1,3(4)-beta-glucanase 1 OS=Candida albicans (strain SC5314 / ATCC MYA-2876) OX=237561 GN=ENG1 PE=1 SV=1	High	9	10	16	10	1145	124	5.4	249	97.8	91.8	99.2	95.5	113.6	102.1
Q5A6T8	WOR3	White-opaque regulator 3 OS=Candida albicans (strain SC5314 / ATCC MYA-2876) OX=237561 GN=WOR3 PE=1 SV=2	Medium	2	1	1	1	641	73.6	8.87	42	105.3	79.5	93.1	92.2	113.2	116.7
A0A1D8PLK1	PRE7	Proteasome endopeptidase complex OS=Candida albicans (strain SC5314 / ATCC MYA-2876) OX=237561 GN=PRE7 PE=4 SV=1	High	37	9	15	9	245	27.3	5.53	275	98	92.9	104.1	102.9	103.2	98.9
Q5AD02	orf19.2065	Allantoicase OS=Candida albicans (strain SC5314 / ATCC MYA-2876) OX=237561 GN=orf19.2065 PE=3 SV=1	High	29	7	11	7	342	38.2	6.34	271	97.5	96.4	96.1	103.6	104.3	102
Q5AH29	orf19.6509	Glutaredoxin domain-containing protein OS=Candida albicans (strain SC5314 / ATCC MYA-2876) OX=237561 GN=orf19.6509 PE=4 SV=1	High	6	1	2	1	156	17.8	9.19	43	88.8	90	96.6	92.6	104.2	127.8
Q5A4H5	CRZ1	Transcriptional regulator CRZ1 OS=Candida albicans (strain SC5314 / ATCC MYA-2876) OX=237561 GN=CRZ1 PE=1 SV=1	High	6	4	4	4	731	81	5.81	86	95.3	100.6	104.4	92.4	100.4	107
Q5A320	CAALFM_CR08670CA	Uncharacterized protein OS=Candida albicans (strain SC5314 / ATCC MYA-2876) OX=237561 GN=CAALFM_CR08670CA PE=4 SV=1	High	30	6	9	6	267	29.3	8.62	253	98.2	91.7	98.8	102.5	105.7	103.1
Q5AI45	orf19.3007	Biogenesis of lysosome-related organelles complex 1 subunit CNL1 OS=Candida albicans (strain SC5314 / ATCC MYA-2876) OX=237561 GN=orf19.3007 PE=3 SV=1	Medium	7	1	1	1	158	18.6	4.53	26	90.6	99.1	95.3	105.8	108.8	100.3
A0A1D8PPA2	orf19.1183	AB hydrolase-1 domain-containing protein OS=Candida albicans (strain SC5314 / ATCC MYA-2876) OX=237561 GN=orf19.1183 PE=4 SV=1	High	6	3	6	3	548	62.7	7.05	119	101.9	102.2	99.7	110.9	86.9	98.3
Q5AH92	orf19.904	PITH domain-containing protein OS=Candida albicans (strain SC5314 / ATCC MYA-2876) OX=237561 GN=orf19.904 PE=4 SV=1	High	34	6	8	6	233	26.3	5.25	245	103.2	103	105.8	97.7	96.8	93.5
Q59RL1	GNP1	Amino acid transporter OS=Candida albicans (strain SC5314 / ATCC MYA-2876) OX=237561 GN=GNP1 PE=3 SV=1	High	15	8	9	8	579	64.1	8.22	186	108.5	105.5	108	95.1	89.4	93.5
A0A1D8PQS6	orf19.6901	5'-(N(7)-methyl 5'-triphosphoguanosine)-(mRNA) diphosphatase OS=Candida albicans (strain SC5314 / ATCC MYA-2876) OX=237561 GN=orf19.6901 PE=3 SV=1	High	30	9	11	9	302	35.1	6.67	182	96.7	96.2	95.8	101.7	105.7	103.9
Q5AHJ5	TBF1	Transcription factor TBF1 OS=Candida albicans (strain SC5314 / ATCC MYA-2876) OX=237561 GN=TBF1 PE=1 SV=2	High	14	12	12	12	886	100.8	4.67	197	98.3	101.3	99.8	96.6	101.4	102.5
Q5AFD2	orf19.2675	mRNA-binding U2 snRNP complex subunit OS=Candida albicans (strain SC5314 / ATCC MYA-2876) OX=237561 GN=orf19.2675 PE=3 SV=1	High	5	6	7	6	1094	125	8.16	106	94.3	93.2	103.6	100.1	109.3	99.6
Q59P53	GUF1	Translation factor GUF1, mitochondrial OS=Candida albicans (strain SC5314 / ATCC MYA-2876) OX=237561 GN=GUF1 PE=3 SV=1	High	7	4	4	4	654	73.8	8.32	67	98.7	95.1	103.4	95.2	102.4	105.2
Q5ANC6	CEM1	3-oxoacyl-[acyl-carrier-protein] synthase OS=Candida albicans (strain SC5314 / ATCC MYA-2876) OX=237561 GN=CEM1 PE=3 SV=1	High	16	6	7	6	441	47.1	6.76	142	100.2	103	101.3	95.6	99.7	100.1
A0A1D8PMU9	AFL1	Inositol hexakisphosphate and diphosphoinositol-pentakisphosphate kinase OS=Candida albicans (strain SC5314 / ATCC MYA-2876) OX=237561 GN=AFL1 PE=3 SV=1	High	28	21	30	21	735	83.8	8.16	429	95.7	100.7	98.7	98.7	104.2	102
A0A1D8PHP1	SCP1	Scp1p OS=Candida albicans (strain SC5314 / ATCC MYA-2876) OX=237561 GN=SCP1 PE=4 SV=1	High	23	5	6	5	194	22.2	7.8	49	90.2	86	93.4	103.1	107.8	119.5
Q5AHZ4	COQ6	Ubiquinone biosynthesis monooxygenase COQ6, mitochondrial OS=Candida albicans (strain SC5314 / ATCC MYA-2876) OX=237561 GN=COQ6 PE=3 SV=1	High	43	20	28	20	480	53.2	5.45	528	105.9	100.8	113.4	94.8	92.8	92.3
A0A1D8PMQ4	RPT5	Proteasome regulatory particle base subunit OS=Candida albicans (strain SC5314 / ATCC MYA-2876) OX=237561 GN=RPT5 PE=3 SV=1	High	58	22	43	22	430	47.7	5.4	1070	102	96.1	97.9	99.2	104.5	100.3
Q59KG2	RGI1	Respiratory growth induced protein 1 OS=Candida albicans (strain SC5314 / ATCC MYA-2876) OX=237561 GN=RGI1 PE=2 SV=1	High	89	18	79	18	201	23.6	5.82	1691	83	88.3	85.3	123.5	107.7	112.2
A0A1D8PPK3	VPS15	Non-specific serine/threonine protein kinase OS=Candida albicans (strain SC5314 / ATCC MYA-2876) OX=237561 GN=VPS15 PE=4 SV=1	Medium	1	1	1	1	1537	175.9	6.9	21	97.7	95.3	106.4	99.7	97.3	103.6
A0A1D8PR30	orf19.6492	Protein kinase domain-containing protein OS=Candida albicans (strain SC5314 / ATCC MYA-2876) OX=237561 GN=orf19.6492 PE=4 SV=1	High	16	6	6	6	408	46.5	8.69	100	94	89.6	94.4	107.7	108.5	105.9
Q92410	TPS1	Alpha,alpha-trehalose-phosphate synthase [UDP-forming] OS=Candida albicans (strain SC5314 / ATCC MYA-2876) OX=237561 GN=TPS1 PE=1 SV=1	High	34	14	26	14	478	54.4	6.23	588	104.2	99.2	96.4	101.8	98.2	100.3
Q59S45	CAALFM_C701270CA	DNA damage-binding protein CMR1 OS=Candida albicans (strain SC5314 / ATCC MYA-2876) OX=237561 GN=CAALFM_C701270CA PE=3 SV=1	High	18	12	15	12	602	69	6.18	238	101.9	98.3	102.7	92.4	100	104.7
Q5AKX6	CUP2	Cup2p OS=Candida albicans (strain SC5314 / ATCC MYA-2876) OX=237561 GN=CUP2 PE=4 SV=1	High	3	2	2	2	591	64.2	6.67	73	103	99.2	101	91.6	102.3	102.9
Q59SN0	RRP36	rRNA biogenesis protein RRP36 OS=Candida albicans (strain SC5314 / ATCC MYA-2876) OX=237561 GN=RRP36 PE=3 SV=2	High	17	6	6	6	281	32.9	9.67	28	95.3	108.3	96.3	96.6	105.9	97.6
Q8TGB2	GPI7	GPI ethanolamine phosphate transferase 2 OS=Candida albicans (strain SC5314 / ATCC MYA-2876) OX=237561 GN=GPI7 PE=3 SV=3	High	4	3	3	3	885	100.7	7.25	38	99.6	99	101.3	106.4	98.9	94.8
Q59M32	orf19.3755	Mitochondrial 54S ribosomal protein YmL15 OS=Candida albicans (strain SC5314 / ATCC MYA-2876) OX=237561 GN=orf19.3755 PE=4 SV=1	High	52	13	21	13	220	24.6	9.47	328	98.6	102	103	100.9	100.8	94.8
Q5A7Q3	PRP46	Pre-mRNA-splicing factor PRP46 OS=Candida albicans (strain SC5314 / ATCC MYA-2876) OX=237561 GN=PRP46 PE=3 SV=1	High	4	2	2	2	389	43.2	5.91	31	100.6	97.8	100.4	101	98.3	101.8
A0A1D8PPR2	DOG1	2-deoxyglucose-6-phosphatase OS=Candida albicans (strain SC5314 / ATCC MYA-2876) OX=237561 GN=DOG1 PE=4 SV=1	High	30	6	7	6	240	26.2	5.3	224	108.7	105	97	97.1	97.4	94.8
Q5A388	PTC5	Type 2C protein phosphatase OS=Candida albicans (strain SC5314 / ATCC MYA-2876) OX=237561 GN=PTC5 PE=3 SV=1	High	27	14	18	14	580	64.9	9.03	483	103.5	102.8	104.1	93.2	96.2	100.2
A0A1D8PQV5	orf19.6908	Dihydrofolate synthetase OS=Candida albicans (strain SC5314 / ATCC MYA-2876) OX=237561 GN=orf19.6908 PE=3 SV=1	High	8	3	3	3	430	47.3	7.5	56	93.1	98.1	98.9	99.5	101.8	108.7
A0A1D8PNG5	UTP13	Utp13p OS=Candida albicans (strain SC5314 / ATCC MYA-2876) OX=237561 GN=UTP13 PE=4 SV=1	High	27	18	23	18	799	90	5.35	596	102.1	104.1	96.2	101.6	97.6	98.3
A0A1D8PS18	CAALFM_CR01700CA	U6 snRNP complex subunit OS=Candida albicans (strain SC5314 / ATCC MYA-2876) OX=237561 GN=CAALFM_CR01700CA PE=4 SV=1	High	11	11	12	11	915	106.5	6.43	158	100	97.6	102.8	97.2	101.5	101
A0A1D8PIX3	UTP8	Utp8p OS=Candida albicans (strain SC5314 / ATCC MYA-2876) OX=237561 GN=UTP8 PE=4 SV=1	High	21	14	19	14	696	78.2	5.54	435	105.8	103.9	97.8	102.4	93.3	96.8
A0A1D8PN62	PUS4	Pseudouridine synthase OS=Candida albicans (strain SC5314 / ATCC MYA-2876) OX=237561 GN=PUS4 PE=3 SV=1	High	35	12	15	12	386	43.4	6.49	445	99.1	98.6	97.5	100.4	103	101.3
A0A1D8PU56	FAA4	Long-chain fatty acid-CoA ligase OS=Candida albicans (strain SC5314 / ATCC MYA-2876) OX=237561 GN=FAA4 PE=4 SV=1	High	51	36	75	36	696	77.3	8.22	1557	103.4	102.6	103	97.3	96.9	96.8
A0A1D8PTW2	CAALFM_CR09140CA	Uncharacterized protein OS=Candida albicans (strain SC5314 / ATCC MYA-2876) OX=237561 GN=CAALFM_CR09140CA PE=4 SV=1	High	52	46	78	46	788	91.5	6.48	1740	102.8	101.4	103.3	101.8	94.8	95.9
A0A1D8PKC3	CAM1	Translation elongation factor EF1B gamma OS=Candida albicans (strain SC5314 / ATCC MYA-2876) OX=237561 GN=CAM1 PE=4 SV=1	High	68	29	68	20	412	47	8.38	1060	97.4	101.4	96.9	104.1	98.4	101.8
Q5AD49	JJJ3	Diphthamide biosynthesis protein 4 OS=Candida albicans (strain SC5314 / ATCC MYA-2876) OX=237561 GN=JJJ3 PE=3 SV=2	Medium	5	1	1	1	149	16.8	4.88	17	99.8	92.4	98.3	104.4	104	101.1
Q5AEG3	orf19.305	Uncharacterized protein OS=Candida albicans (strain SC5314 / ATCC MYA-2876) OX=237561 GN=orf19.305 PE=4 SV=1	High	6	3	4	3	416	47	5.34	70	108.2	95.3	107.6	103.9	87	98
A0A1D8PCF5	ZCF17	Zcf17p OS=Candida albicans (strain SC5314 / ATCC MYA-2876) OX=237561 GN=ZCF17 PE=4 SV=1	Medium	3	2	2	2	738	86	8.1	21	96.9	102.7	103.3	96.5	99.6	101
Q5A9Z7	orf19.2487	Putative uridine kinase OS=Candida albicans (strain SC5314 / ATCC MYA-2876) OX=237561 GN=orf19.2487 PE=4 SV=1	High	29	7	10	7	252	28.5	6.71	203	98.5	96.1	99.6	99.6	106.3	99.9
Q5A0V9	NOP1	Histone-glutamine methyltransferase OS=Candida albicans (strain SC5314 / ATCC MYA-2876) OX=237561 GN=NOP1 PE=3 SV=1	High	54	19	55	19	316	33.1	10.26	1424	101.6	108.3	93.6	99.8	97.8	98.9
A0A1D8PTA5	CAALFM_CR06570CA	Uncharacterized protein OS=Candida albicans (strain SC5314 / ATCC MYA-2876) OX=237561 GN=CAALFM_CR06570CA PE=4 SV=1	High	3	2	2	2	705	81.9	5.27	60	102	105	106.1	85.1	104.1	97.7
A0A1D8PT39	CAALFM_CR05890CA	Uncharacterized protein OS=Candida albicans (strain SC5314 / ATCC MYA-2876) OX=237561 GN=CAALFM_CR05890CA PE=3 SV=1	High	19	7	10	7	275	32.4	4.77	187	102.1	103.1	98.7	99	99.8	97.3
Q5A346	TSR1	Tsr1p OS=Candida albicans (strain SC5314 / ATCC MYA-2876) OX=237561 GN=TSR1 PE=4 SV=1	High	23	19	28	19	842	94.4	5.74	527	98.3	101.5	96.3	101.6	101.8	100.6
O94150	MRPS9	37S ribosomal protein S9, mitochondrial OS=Candida albicans (strain SC5314 / ATCC MYA-2876) OX=237561 GN=MRPS9 PE=2 SV=1	High	30	9	15	9	336	38.6	10.26	343	100.3	97.9	100.5	95.2	102.8	103.3
A0A1D8PM15	orf19.1414	WW domain-containing protein OS=Candida albicans (strain SC5314 / ATCC MYA-2876) OX=237561 GN=orf19.1414 PE=4 SV=1	High	28	5	9	5	301	31.6	6.73	340	93.8	94.9	99.3	99.7	107.9	104.4
A0A1D8PFB0	PXA2	ATP-binding cassette long-chain fatty acid transporter OS=Candida albicans (strain SC5314 / ATCC MYA-2876) OX=237561 GN=PXA2 PE=4 SV=1	High	15	10	10	10	667	75.3	9.36	145	97.5	95	104.4	100.7	103.4	99
A0A1D8PGA9	HNM1	Hnm1p OS=Candida albicans (strain SC5314 / ATCC MYA-2876) OX=237561 GN=HNM1 PE=4 SV=1	Medium	1	1	1	1	538	59.5	7.31	0	93.3	86.5	121.2	97.8	99.2	102
Q59R09	ATM1	Iron-sulfur clusters transporter ATM1, mitochondrial OS=Candida albicans (strain SC5314 / ATCC MYA-2876) OX=237561 GN=ATM1 PE=3 SV=2	High	11	9	9	9	750	84	9.26	199	99.9	97.7	102.1	96.1	101.3	102.8
A0A1D8PQL9	orf19.7059	mRNA-processing endoribonuclease OS=Candida albicans (strain SC5314 / ATCC MYA-2876) OX=237561 GN=orf19.7059 PE=4 SV=1	High	11	4	4	4	451	51.4	4.98	99	101.9	98.2	103.6	92.3	107.5	96.6
Q5ABB4	orf19.6056	Phosphoglycerate mutase OS=Candida albicans (strain SC5314 / ATCC MYA-2876) OX=237561 GN=orf19.6056 PE=4 SV=1	High	42	9	10	9	222	25.5	7.21	216	95.3	91.9	100	100.1	106.8	105.8
A0A1D8PM02	orf19.5295	Endo/exonuclease/phosphatase domain-containing protein OS=Candida albicans (strain SC5314 / ATCC MYA-2876) OX=237561 GN=orf19.5295 PE=4 SV=1	High	20	6	8	6	363	42.5	6.54	136	105.5	100.5	108.2	92.4	95.8	97.7
Q5AJ84	orf19.1709	SCP2 domain-containing protein OS=Candida albicans (strain SC5314 / ATCC MYA-2876) OX=237561 GN=orf19.1709 PE=4 SV=1	High	44	6	11	6	127	13.8	9.58	292	102.9	93.8	104.2	99.1	100.4	99.7
Q5A2C7	RSM22	Mitochondrial 37S ribosomal protein RSM22 OS=Candida albicans (strain SC5314 / ATCC MYA-2876) OX=237561 GN=RSM22 PE=4 SV=1	High	20	13	16	13	757	87.3	8.09	292	100.4	99.4	101.7	99.6	103.1	95.8
Q59VP9	orf19.1045	U2 snRNP complex subunit OS=Candida albicans (strain SC5314 / ATCC MYA-2876) OX=237561 GN=orf19.1045 PE=4 SV=1	Medium	5	1	1	1	353	42	6.65	0	91	106.5	106	89.2	100.5	106.8
A0A1D8PML3	orf19.2890	Uncharacterized protein OS=Candida albicans (strain SC5314 / ATCC MYA-2876) OX=237561 GN=orf19.2890 PE=4 SV=1	High	5	1	1	1	409	45.7	5.14	36	117.4	104.3	90.8	98.5	100.3	88.7
A0A1D8PKH5	UNG1	Uracil-DNA glycosylase OS=Candida albicans (strain SC5314 / ATCC MYA-2876) OX=237561 GN=UNG1 PE=3 SV=1	High	11	4	5	4	355	40.6	9.31	72	103	102.3	106.9	95.9	92.6	99.2
A0A1D8PEB1	PLB5	Lysophospholipase OS=Candida albicans (strain SC5314 / ATCC MYA-2876) OX=237561 GN=PLB5 PE=3 SV=1	High	7	5	6	5	754	81.4	4.78	129	111.1	108.5	115.1	84.8	89	91.4
A0A1D8PR99	PDI1	Protein disulfide-isomerase OS=Candida albicans (strain SC5314 / ATCC MYA-2876) OX=237561 GN=PDI1 PE=3 SV=1	High	53	30	83	30	559	62.9	4.75	1891	101	101.6	103.5	96.3	98.1	99.5
A0A1D8PQN8	orf19.7052	Phosphoinositide 5-phosphatase OS=Candida albicans (strain SC5314 / ATCC MYA-2876) OX=237561 GN=orf19.7052 PE=3 SV=1	High	12	13	16	13	1133	126.8	8.19	321	102.9	103.4	102.9	97.5	94	99.3
A0A1D8PQV7	orf19.6563.1	Cytochrome c oxidase assembly factor 3 OS=Candida albicans (strain SC5314 / ATCC MYA-2876) OX=237561 GN=orf19.6563.1 PE=3 SV=1	High	22	2	3	2	88	10.1	8.97	31	92.2	110.9	103.1	104.7	84.8	104.3
A0A1D8PCG5	HOT1	GCR1_C domain-containing protein OS=Candida albicans (strain SC5314 / ATCC MYA-2876) OX=237561 GN=HOT1 PE=4 SV=1	High	5	2	2	2	607	68.1	8.95	65	101	94.2	106.3	98.4	102.2	97.8
A0A1D8PC77	UBP6	Ubiquitin carboxyl-terminal hydrolase OS=Candida albicans (strain SC5314 / ATCC MYA-2876) OX=237561 GN=UBP6 PE=3 SV=1	High	50	22	38	22	478	54.1	6.2	900	99.3	96.7	99.5	102.5	102.3	99.7
Q59WC6	YPD1	Phosphorelay intermediate protein YPD1 OS=Candida albicans (strain SC5314 / ATCC MYA-2876) OX=237561 GN=YPD1 PE=3 SV=1	High	20	4	6	4	184	20.6	4.42	121	98.5	95.5	100.8	98.5	101.1	105.6
A0A1D8PNP9	orf19.2639.1	Sm-like protein OS=Candida albicans (strain SC5314 / ATCC MYA-2876) OX=237561 GN=orf19.2639.1 PE=3 SV=1	High	20	4	7	3	123	14.2	5.71	85	99.5	108.6	100.6	105.2	93.4	92.7
A0A1D8PHV8	RPA12	DNA-directed RNA polymerase subunit OS=Candida albicans (strain SC5314 / ATCC MYA-2876) OX=237561 GN=RPA12 PE=3 SV=1	High	54	6	9	6	123	13.5	8.29	187	93.7	101.1	97.8	102.1	105.8	99.5
A0A1D8PJ88	orf19.1676	Uncharacterized protein OS=Candida albicans (strain SC5314 / ATCC MYA-2876) OX=237561 GN=orf19.1676 PE=4 SV=1	High	7	2	3	2	368	42	7.8	96	96	94.4	102.2	96.9	97.9	112.6
A0A1D8PMY6	orf19.932	Phospholipid-transporting ATPase OS=Candida albicans (strain SC5314 / ATCC MYA-2876) OX=237561 GN=orf19.932 PE=3 SV=1	High	11	17	19	17	1716	195.4	6.23	331	100.3	100.2	102.7	100.8	95.9	100
A0A1D8PCM9	SWI4	SBF complex DNA-binding subunit OS=Candida albicans (strain SC5314 / ATCC MYA-2876) OX=237561 GN=SWI4 PE=4 SV=1	High	5	5	5	5	1019	114.4	5.5	43	98.6	99.2	93.7	101.1	103.6	103.8
A0A1D8PRQ5	CAALFM_CR00600CA	DUF2013 domain-containing protein OS=Candida albicans (strain SC5314 / ATCC MYA-2876) OX=237561 GN=CAALFM_CR00600CA PE=4 SV=1	High	5	4	4	4	757	87	5.33	83	101.2	100.8	106	102.7	95.9	93.5
Q5AGE4	PDE1	3'\5'-cyclic-nucleotide phosphodiesterase PDE1 OS=Candida albicans (strain SC5314 / ATCC MYA-2876) OX=237561 GN=PDE1 PE=3 SV=1	High	5	3	3	3	426	47.9	6.89	52	99.7	103.5	103.2	99	97.8	96.8
A0A1D8PHZ6	PDS5	Pds5p OS=Candida albicans (strain SC5314 / ATCC MYA-2876) OX=237561 GN=PDS5 PE=4 SV=1	High	8	10	10	10	1303	148.5	6.7	242	103.2	102.3	104.4	92.3	101.9	95.8
A0A1D8PFB7	orf19.5249	Autophagy-related protein 101 OS=Candida albicans (strain SC5314 / ATCC MYA-2876) OX=237561 GN=orf19.5249 PE=3 SV=1	Medium	3	1	1	1	202	23.2	6.2	34	102.8	104.6	101.4	97.4	96.2	97.6
P13649	URA3	Orotidine 5'-phosphate decarboxylase OS=Candida albicans (strain SC5314 / ATCC MYA-2876) OX=237561 GN=URA3 PE=3 SV=4	High	33	13	22	13	270	29.9	5.76	285	98	94.6	96	101.5	102.5	107.4
Q5A791	NRP1	Nrp1p OS=Candida albicans (strain SC5314 / ATCC MYA-2876) OX=237561 GN=NRP1 PE=4 SV=1	High	10	5	5	5	763	84.7	8	83	103.1	97.3	100.1	98.9	102.6	98
Q5AH60	TRM82	tRNA (guanine-N(7)-)-methyltransferase non-catalytic subunit TRM82 OS=Candida albicans (strain SC5314 / ATCC MYA-2876) OX=237561 GN=TRM82 PE=3 SV=3	High	20	7	11	7	426	49.1	5.26	178	103.8	100.9	101.5	101.6	94.1	98
P0C075	ATG8	Autophagy-related protein 8 OS=Candida albicans (strain SC5314 / ATCC MYA-2876) OX=237561 GN=ATG8 PE=2 SV=1	High	22	4	7	4	135	15.6	5.24	84	83.3	86.2	88.1	131.9	108.3	102.2
Q59WD8	KSP1	Putative serine/threonine protein kinase OS=Candida albicans (strain SC5314 / ATCC MYA-2876) OX=237561 GN=KSP1 PE=4 SV=1	High	3	3	3	3	950	107.3	6.54	35	101.2	96.2	105.6	95.4	104.8	96.7
A0A1D8PNY8	YUH2	Ubiquitin carboxyl-terminal hydrolase OS=Candida albicans (strain SC5314 / ATCC MYA-2876) OX=237561 GN=YUH2 PE=3 SV=1	High	26	6	9	6	313	35.7	5.16	301	103.2	95.1	101.3	97.8	103.7	99
Q5APE9	orf19.4816	N2227 domain-containing protein OS=Candida albicans (strain SC5314 / ATCC MYA-2876) OX=237561 GN=orf19.4816 PE=4 SV=1	High	49	20	31	20	449	51.3	8.05	770	112.7	103.7	104.6	97.8	90.9	90.3
A0A1D8PL89	ZCF21	Zcf21p OS=Candida albicans (strain SC5314 / ATCC MYA-2876) OX=237561 GN=ZCF21 PE=4 SV=1	High	5	4	4	4	629	65.4	9.44	57	97.9	101.1	106.1	93.4	103.7	97.9
A0A1D8PNZ8	orf19.3939	ER membrane protein complex subunit 2 OS=Candida albicans (strain SC5314 / ATCC MYA-2876) OX=237561 GN=orf19.3939 PE=3 SV=1	High	25	8	9	8	302	35.5	7.4	165	96.3	95	97.2	113.3	100.3	97.9
Q5A932	orf19.3302	CBM21 domain-containing protein OS=Candida albicans (strain SC5314 / ATCC MYA-2876) OX=237561 GN=orf19.3302 PE=4 SV=1	High	17	11	11	11	700	78.1	6.95	219	100.7	96.2	98	101.9	101.4	101.8
Q59KQ1	GUT1	Glycerol kinase OS=Candida albicans (strain SC5314 / ATCC MYA-2876) OX=237561 GN=GUT1 PE=3 SV=1	High	27	13	20	13	631	69.2	5.66	707	101.1	101.8	98.7	94.1	102.1	102.2
Q5AH20	orf19.6518	Aldedh domain-containing protein OS=Candida albicans (strain SC5314 / ATCC MYA-2876) OX=237561 GN=orf19.6518 PE=3 SV=1	High	2	2	3	1	661	72.8	8.92	94	104.1	100.6	112	93.6	95.8	94
A0A1D8PTZ7	CAALFM_CR09530CA	Uncharacterized protein OS=Candida albicans (strain SC5314 / ATCC MYA-2876) OX=237561 GN=CAALFM_CR09530CA PE=4 SV=1	High	8	6	6	6	722	83.6	4.93	134	92.1	92.6	99.7	106.1	102.1	107.5
A0A1D8PS68	CAALFM_CR02420WA	rRNA-binding ribosome biosynthesis protein OS=Candida albicans (strain SC5314 / ATCC MYA-2876) OX=237561 GN=CAALFM_CR02420WA PE=4 SV=1	High	38	9	12	9	269	30.8	9.26	148	98.8	102.8	100.6	96.6	101.9	99.2
Q5A5V8	orf19.5293	Uncharacterized protein OS=Candida albicans (strain SC5314 / ATCC MYA-2876) OX=237561 GN=orf19.5293 PE=4 SV=1	High	46	21	33	21	507	57.8	7.06	891	98.3	102.7	102.6	99.8	96.3	100.3
A0A1D8PNR5	orf19.6656	Uncharacterized protein OS=Candida albicans (strain SC5314 / ATCC MYA-2876) OX=237561 GN=orf19.6656 PE=3 SV=1	High	6	3	3	3	521	56.6	6.15	28	107.6	98.8	110	96	87.1	100.6
A0A1D8PE92	NTG1	Endonuclease III homolog OS=Candida albicans (strain SC5314 / ATCC MYA-2876) OX=237561 GN=NTG1 PE=3 SV=1	High	7	2	2	2	320	36.2	8.76	44	95.2	86.8	96.4	108.8	107.5	105.3
A0A1D8PTI2	YPT31	Rab family GTPase OS=Candida albicans (strain SC5314 / ATCC MYA-2876) OX=237561 GN=YPT31 PE=1 SV=1	High	48	11	19	10	222	25	5.5	356	99.3	89.7	99.2	109.3	101.3	101.2
Q5A847	JHD1	JmjC domain-containing histone demethylation protein 1 OS=Candida albicans (strain SC5314 / ATCC MYA-2876) OX=237561 GN=JHD1 PE=3 SV=1	High	5	3	3	3	478	55.4	6.71	64	101.7	96.2	103.2	95.3	103.7	99.9
A0A1D8PHA3	CYT1	Ubiquinol--cytochrome-c reductase catalytic subunit OS=Candida albicans (strain SC5314 / ATCC MYA-2876) OX=237561 GN=CYT1 PE=4 SV=1	High	42	8	22	8	288	32.2	6.54	740	101.1	111.2	102	96.1	99.6	90
Q5AMG5	RAT1	5'-3' exoribonuclease 2 OS=Candida albicans (strain SC5314 / ATCC MYA-2876) OX=237561 GN=RAT1 PE=3 SV=4	High	14	14	14	14	968	111.6	6.87	180	99.9	100.8	97.7	101.7	99.3	100.7
Q5A2A0	RPT1	Proteasome regulatory particle base subunit OS=Candida albicans (strain SC5314 / ATCC MYA-2876) OX=237561 GN=RPT1 PE=3 SV=1	High	69	30	56	29	444	49.8	6.2	1255	97.6	99.1	96.9	97.9	104	104.4
Q5AKU3	YBP1	CAP1-binding-protein OS=Candida albicans (strain SC5314 / ATCC MYA-2876) OX=237561 GN=YBP1 PE=1 SV=2	High	33	18	26	18	643	73.9	5.92	505	102.8	95.9	97.8	103.2	105.3	94.9
Q5AK43	orf19.3977	OBG-type G domain-containing protein OS=Candida albicans (strain SC5314 / ATCC MYA-2876) OX=237561 GN=orf19.3977 PE=4 SV=1	High	40	13	17	13	369	41.1	7.77	383	100	100.8	100.6	101.6	96.2	100.8
A0A1D8PTI0	CAALFM_CR07510WA	mRNA splicing protein OS=Candida albicans (strain SC5314 / ATCC MYA-2876) OX=237561 GN=CAALFM_CR07510WA PE=4 SV=1	High	38	4	6	4	125	14.3	10.13	132	100.7	103	95.5	105.6	94.3	100.9
A0A1D8PJI6	APL2	AP complex subunit beta OS=Candida albicans (strain SC5314 / ATCC MYA-2876) OX=237561 GN=APL2 PE=3 SV=1	High	24	19	23	19	774	86.2	5.36	471	98.1	98.1	98.2	102.2	101.9	101.4
A0A1D8PDD7	orf19.782	Triacylglycerol lipase OS=Candida albicans (strain SC5314 / ATCC MYA-2876) OX=237561 GN=orf19.782 PE=4 SV=1	High	9	6	6	6	653	73.3	7.11	61	97	95.3	99.6	95	103.3	109.8
A0A1D8PLS7	orf19.1440	Altered inheritance of mitochondria protein 24, mitochondrial OS=Candida albicans (strain SC5314 / ATCC MYA-2876) OX=237561 GN=orf19.1440 PE=3 SV=1	High	15	3	3	3	371	42.1	9.1	72	101.6	101.6	102.9	94.1	103.7	96.1
A0A1D8PDW2	orf19.6233	Putative oxidoreductase OS=Candida albicans (strain SC5314 / ATCC MYA-2876) OX=237561 GN=orf19.6233 PE=4 SV=1	High	16	8	8	8	507	58.1	9.36	197	102.6	101.3	99.8	100.1	99.7	96.4
A0A1D8PCM4	orf19.3661	Putative ubiquitin-specific protease OS=Candida albicans (strain SC5314 / ATCC MYA-2876) OX=237561 GN=orf19.3661 PE=4 SV=1	High	6	6	6	6	824	94.6	5.4	119	98.7	98.4	103.9	95.6	101.9	101.6
Q59T36	YTH1	mRNA 3'-end-processing protein YTH1 OS=Candida albicans (strain SC5314 / ATCC MYA-2876) OX=237561 GN=YTH1 PE=3 SV=1	High	19	3	4	3	215	25.2	7.56	50	100	99	101.6	96.1	101.3	102
A0A1D8PC71	orf19.6075	CCR4-NOT core subunit OS=Candida albicans (strain SC5314 / ATCC MYA-2876) OX=237561 GN=orf19.6075 PE=3 SV=1	High	60	9	12	9	182	20.9	5.63	406	100.2	97.3	102.8	101	98.1	100.7
Q5AAV3	MEF2	Ribosome-releasing factor 2, mitochondrial OS=Candida albicans (strain SC5314 / ATCC MYA-2876) OX=237561 GN=MEF2 PE=3 SV=2	High	27	20	26	20	807	90.2	5.87	497	103.5	102	105	95.8	98.1	95.5
P46592	MNT2	Glycolipid 2-alpha-mannosyltransferase 2 OS=Candida albicans (strain SC5314 / ATCC MYA-2876) OX=237561 GN=MNT2 PE=3 SV=4	High	34	15	18	13	461	54.5	6.67	310	101.2	101.1	102.8	97	101.1	96.9
A0A1D8PLN1	SAS10	rRNA-processing protein OS=Candida albicans (strain SC5314 / ATCC MYA-2876) OX=237561 GN=SAS10 PE=4 SV=1	High	21	12	17	12	564	65.4	4.58	279	100.7	98.6	99.4	98.9	103.7	98.6
Q5A0L2	orf19.5799	Uncharacterized protein OS=Candida albicans (strain SC5314 / ATCC MYA-2876) OX=237561 GN=orf19.5799 PE=4 SV=1	High	15	12	15	12	686	76.5	8.66	140	108.5	107.5	107.9	88.9	89.7	97.5
Q5A4X7	orf19.969	Ribose-phosphate diphosphokinase OS=Candida albicans (strain SC5314 / ATCC MYA-2876) OX=237561 GN=orf19.969 PE=3 SV=1	High	39	12	19	12	404	44.4	6.19	612	103.1	104.2	97.7	97.8	97.6	99.6
Q5AB74	CCT8	CCT-theta OS=Candida albicans (strain SC5314 / ATCC MYA-2876) OX=237561 GN=CCT8 PE=3 SV=1	High	68	29	56	29	540	58.2	5.47	1828	100.4	98.1	98.2	99.9	102.1	101.2
Q5AF38	AMS1	Alpha-mannosidase OS=Candida albicans (strain SC5314 / ATCC MYA-2876) OX=237561 GN=AMS1 PE=3 SV=1	High	42	46	82	46	1155	131.5	6.04	1807	105.5	102.7	104.6	94.6	95.3	97.3
Q5A500	MET14	Adenylyl-sulfate kinase OS=Candida albicans (strain SC5314 / ATCC MYA-2876) OX=237561 GN=MET14 PE=3 SV=1	High	42	8	12	8	200	22.5	6.7	238	83.1	79.7	86.3	122.6	116.4	111.9
Q5ADL2	orf19.6829	ATPase expression protein 2, mitochondrial OS=Candida albicans (strain SC5314 / ATCC MYA-2876) OX=237561 GN=orf19.6829 PE=3 SV=1	High	14	11	11	11	654	76.6	7.3	138	99.1	101.2	99.5	103.5	96.5	100.2
A0A1D8PDZ2	orf19.6211	Uncharacterized protein OS=Candida albicans (strain SC5314 / ATCC MYA-2876) OX=237561 GN=orf19.6211 PE=4 SV=1	High	11	6	7	6	551	62.9	6.1	93	102.7	101.9	104.8	98.2	96.5	96
A0A1D8PQC8	orf19.1086	Uncharacterized protein OS=Candida albicans (strain SC5314 / ATCC MYA-2876) OX=237561 GN=orf19.1086 PE=4 SV=1	High	44	25	41	25	622	67	9.41	1011	101	103.5	98.1	100.2	97.1	100.1
Q5AGZ0	ISU1	Iron-sulfur cluster assembly protein OS=Candida albicans (strain SC5314 / ATCC MYA-2876) OX=237561 GN=ISU1 PE=3 SV=1	High	50	6	11	6	187	19.9	9.22	414	97.6	96.4	97.2	99.6	107.8	101.4
A0A1D8PU60	CAALFM_CR10180WA	Uncharacterized protein OS=Candida albicans (strain SC5314 / ATCC MYA-2876) OX=237561 GN=CAALFM_CR10180WA PE=3 SV=1	High	9	2	2	2	213	24.3	4.32	58	106.6	104.3	104.1	96.9	99.3	88.8
A0A1D8PTC1	ALG6	Alpha-1,3-glucosyltransferase OS=Candida albicans (strain SC5314 / ATCC MYA-2876) OX=237561 GN=ALG6 PE=3 SV=1	High	4	3	3	3	563	65.1	9.36	44	101.8	95.7	102.9	104.7	88.4	106.5
Q5ABT9	orf19.5611	Methylglyoxal reductase (NADPH-dependent) OS=Candida albicans (strain SC5314 / ATCC MYA-2876) OX=237561 GN=orf19.5611 PE=4 SV=1	High	18	5	5	5	343	37.8	6.25	189	115.8	103.2	112.3	83.3	90.7	94.7
Q5ADT1	MDS3	Negative regulator of sporulation MDS3 OS=Candida albicans (strain SC5314 / ATCC MYA-2876) OX=237561 GN=MDS3 PE=1 SV=2	High	3	3	3	3	1383	153.6	6.99	52	95.4	104	100.6	96.2	101.3	102.6
A0A1D8PRR4	CAALFM_CR00570WA	Trans-hexaprenyltranstransferase OS=Candida albicans (strain SC5314 / ATCC MYA-2876) OX=237561 GN=CAALFM_CR00570WA PE=4 SV=1	High	37	18	27	18	510	56.1	8.5	511	99.1	100.1	101.2	97.6	101.3	100.7
A0A1D8PNT7	orf19.3219	Metallophos domain-containing protein OS=Candida albicans (strain SC5314 / ATCC MYA-2876) OX=237561 GN=orf19.3219 PE=4 SV=1	High	10	4	4	4	601	68.8	6.9	78	100.3	106.7	103.9	92.8	94.9	101.3
A0A1D8PGP5	orf19.1588	Succinate dehydrogenase assembly factor 4, mitochondrial OS=Candida albicans (strain SC5314 / ATCC MYA-2876) OX=237561 GN=orf19.1588 PE=3 SV=1	High	54	5	6	5	139	15.6	5.31	186	102.3	96.3	111.3	86.8	104.7	98.7
A0A1D8PD53	orf19.4471	FHA domain-containing protein OS=Candida albicans (strain SC5314 / ATCC MYA-2876) OX=237561 GN=orf19.4471 PE=4 SV=1	High	4	4	4	3	869	98	6.27	51	96.9	100.8	105.9	90.2	104.5	101.7
A0A1D8PGM8	BNA32	Aminotran_1_2 domain-containing protein OS=Candida albicans (strain SC5314 / ATCC MYA-2876) OX=237561 GN=BNA32 PE=3 SV=1	High	17	7	8	7	453	51.3	5.67	99	90.2	97.1	92.5	106.9	109.8	103.5
Q59T45	orf19.6872	Putative amidotransferase OS=Candida albicans (strain SC5314 / ATCC MYA-2876) OX=237561 GN=orf19.6872 PE=4 SV=1	High	41	9	13	9	306	34.2	5.16	410	99	95.4	100.8	100.6	106.4	97.8
Q59RQ1	CAALFM_CR07370WA	MICOS complex subunit MIC12 OS=Candida albicans (strain SC5314 / ATCC MYA-2876) OX=237561 GN=CAALFM_CR07370WA PE=3 SV=1	High	37	6	7	6	127	14.8	8.1	95	105.3	87.4	108.3	105.9	98.6	94.5
O93827	MPG1	Mannose-1-phosphate guanyltransferase OS=Candida albicans (strain SC5314 / ATCC MYA-2876) OX=237561 GN=MPG1 PE=1 SV=1	High	56	19	54	19	362	40	6.3	1391	95.6	101.9	96	104.2	100.4	101.8
Q5A899	CAALFM_CR01250CA	Uncharacterized protein OS=Candida albicans (strain SC5314 / ATCC MYA-2876) OX=237561 GN=CAALFM_CR01250CA PE=4 SV=1	Low	10	1	1	1	101	11.7	10.1	0	96.5	104.2	98.8	92.6	102.9	104.9
A0A1D8PF22	WBP1	Dolichyl-diphosphooligosaccharide--protein glycosyltransferase subunit WBP1 OS=Candida albicans (strain SC5314 / ATCC MYA-2876) OX=237561 GN=WBP1 PE=3 SV=1	High	49	20	34	20	437	50.1	6.01	616	108.6	102.1	98.9	95.5	95.9	99
Q5AK69	TIP1	Protein YIP OS=Candida albicans (strain SC5314 / ATCC MYA-2876) OX=237561 GN=TIP1 PE=3 SV=1	High	9	2	3	2	251	27.4	4.87	90	103	102.3	101.5	101.9	94.2	97
A0A1D8PG50	ATP18	F1F0 ATP synthase subunit i OS=Candida albicans (strain SC5314 / ATCC MYA-2876) OX=237561 GN=ATP18 PE=4 SV=1	High	48	4	10	4	64	7.3	9.31	206	113.2	102.3	110.9	95.4	89.9	88.3
A0A1D8PPZ7	MIF2	Mif2p OS=Candida albicans (strain SC5314 / ATCC MYA-2876) OX=237561 GN=MIF2 PE=3 SV=1	High	4	2	2	2	520	58.4	5.25	36	95.5	96.9	98.7	96.5	105.5	106.9
A0A1D8PLW9	orf19.1301	Uncharacterized protein OS=Candida albicans (strain SC5314 / ATCC MYA-2876) OX=237561 GN=orf19.1301 PE=4 SV=1	High	45	7	9	7	164	19.1	4.45	189	107.2	115.8	103.4	96	87	90.6
Q59YD1	orf19.1395	Cu/Pi carrier OS=Candida albicans (strain SC5314 / ATCC MYA-2876) OX=237561 GN=orf19.1395 PE=3 SV=1	High	26	9	11	9	338	36.2	9.19	398	110.8	108.9	101.4	101.3	88.7	88.9
Q5AD01	orf19.2066	Protein-lysine N-methyltransferase OS=Candida albicans (strain SC5314 / ATCC MYA-2876) OX=237561 GN=orf19.2066 PE=4 SV=1	High	9	3	3	3	323	37.1	4.94	64	98.9	101.3	101.1	94.3	101.7	102.7
Q5A967	CRC1	Carnitine:acyl carnitine antiporter OS=Candida albicans (strain SC5314 / ATCC MYA-2876) OX=237561 GN=CRC1 PE=3 SV=1	High	50	12	28	11	284	30.1	9.14	872	103.7	99.1	101.6	93	99.4	103.2
Q5ABC5	PSD1	Phosphatidylserine decarboxylase proenzyme 1, mitochondrial OS=Candida albicans (strain SC5314 / ATCC MYA-2876) OX=237561 GN=PSD1 PE=3 SV=1	High	21	11	12	11	590	67.5	9.48	254	103	100.6	103.7	105	93.7	93.9
Q5AGE5	CTR86	Copper transport protein 86 OS=Candida albicans (strain SC5314 / ATCC MYA-2876) OX=237561 GN=CTR86 PE=3 SV=2	Medium	2	1	1	1	463	54	5.01	21	97.3	90.1	94.4	106.1	104.4	107.6
Q5A7S3	orf19.5393	Uncharacterized protein OS=Candida albicans (strain SC5314 / ATCC MYA-2876) OX=237561 GN=orf19.5393 PE=3 SV=1	High	28	12	16	12	494	55.6	5.92	369	104.6	106.3	101.7	96.1	98.5	92.9
Q5ACZ8	SMF3	Putative divalent metal ion transporter OS=Candida albicans (strain SC5314 / ATCC MYA-2876) OX=237561 GN=SMF3 PE=4 SV=1	High	6	3	3	3	514	56.4	6.54	85	93.5	89.1	95.9	112.8	103.5	105.2
A0A1D8PLQ3	orf19.2686	Gly-Xaa carboxypeptidase OS=Candida albicans (strain SC5314 / ATCC MYA-2876) OX=237561 GN=orf19.2686 PE=3 SV=1	High	19	8	10	8	580	64.7	6.71	229	103.9	100.8	107.6	89.5	96.7	101.4
Q59QB8	GCF1	Gcf1p OS=Candida albicans (strain SC5314 / ATCC MYA-2876) OX=237561 GN=GCF1 PE=4 SV=1	High	44	15	29	15	245	28.5	9.88	504	101.9	104.1	104	92.5	102.1	95.5
Q5AK60	HYS2	DNA-directed DNA polymerase delta subunit OS=Candida albicans (strain SC5314 / ATCC MYA-2876) OX=237561 GN=HYS2 PE=3 SV=1	High	20	8	9	8	474	53.8	5.15	251	100.7	101.1	102.9	98.2	99.6	97.5
A0A1D8PQK6	PMR1	Calcium-transporting ATPase OS=Candida albicans (strain SC5314 / ATCC MYA-2876) OX=237561 GN=PMR1 PE=3 SV=1	High	25	18	22	18	917	100.8	6.09	470	101.1	99.5	99.3	103.2	95.5	101.3
A0A1D8PCX9	TEM1	Ras family GTPase OS=Candida albicans (strain SC5314 / ATCC MYA-2876) OX=237561 GN=TEM1 PE=4 SV=1	High	5	1	1	1	200	22.8	6.2	52	102.2	90.5	99.3	104.3	103.4	100.2
O74711	PEX5	Peroxisomal targeting signal receptor OS=Candida albicans (strain SC5314 / ATCC MYA-2876) OX=237561 GN=PEX5 PE=3 SV=2	High	29	15	19	15	592	67.3	4.89	416	97.6	95.9	94.8	101.3	106.6	103.8
Q5AJA5	orf19.1687	DEAH-box ATP-dependent RNA helicase OS=Candida albicans (strain SC5314 / ATCC MYA-2876) OX=237561 GN=orf19.1687 PE=4 SV=1	High	29	23	31	23	767	87.1	6.76	631	100.5	100	98.2	100.2	99.3	101.8
Q5AD27	TAH18	NADPH-dependent diflavin oxidoreductase 1 OS=Candida albicans (strain SC5314 / ATCC MYA-2876) OX=237561 GN=TAH18 PE=3 SV=2	High	22	10	11	10	589	67.4	6.86	158	99.1	98	102.1	100.5	101.8	98.5
A0A1D8PQ43	orf19.5614	Ribonuclease H OS=Candida albicans (strain SC5314 / ATCC MYA-2876) OX=237561 GN=orf19.5614 PE=3 SV=1	High	52	15	23	15	285	29.9	9.52	569	109.8	110.3	112.5	88.8	88.1	90.5
A0A1D8PTD9	DSL1	Dsl1p OS=Candida albicans (strain SC5314 / ATCC MYA-2876) OX=237561 GN=DSL1 PE=4 SV=1	High	18	13	15	13	680	79.5	4.61	295	103.7	100.5	106.9	97.5	99.2	92.2
A0A1D8PIN8	PUS7	Pseudouridine synthase OS=Candida albicans (strain SC5314 / ATCC MYA-2876) OX=237561 GN=PUS7 PE=3 SV=1	High	24	17	21	17	758	87	7.66	429	100.7	102.7	98.5	98.2	102.4	97.5
Q59N30	orf19.6297	Pseudouridine synthase OS=Candida albicans (strain SC5314 / ATCC MYA-2876) OX=237561 GN=orf19.6297 PE=3 SV=1	High	8	4	4	4	489	57.3	8.97	87	97.3	98.5	103.4	101	103.4	96.4
A0A1D8PDN9	PRN1	Prn1p OS=Candida albicans (strain SC5314 / ATCC MYA-2876) OX=237561 GN=PRN1 PE=3 SV=1	High	12	3	4	1	345	38.4	8.15	131	87.5	115.2	88.4	100.2	100.9	107.8
A0A1D8PS02	DOT6	Dot6p OS=Candida albicans (strain SC5314 / ATCC MYA-2876) OX=237561 GN=DOT6 PE=4 SV=1	High	14	7	7	7	600	64.8	9.69	115	99.1	100.7	101.3	91.4	103	104.5
Q59P44	YHC1	U1 small nuclear ribonucleoprotein C OS=Candida albicans (strain SC5314 / ATCC MYA-2876) OX=237561 GN=YHC1 PE=3 SV=1	Medium	6	1	1	1	150	17.3	6.1	32	101.1	105.8	104.1	94.2	105.4	89.4
A0A1D8PJX7	ZCF16	Zcf16p OS=Candida albicans (strain SC5314 / ATCC MYA-2876) OX=237561 GN=ZCF16 PE=4 SV=1	Medium	2	1	1	1	1078	124.7	7.09	32	102.3	89	108.4	96.2	110.7	93.3
A0A1D8PPK7	orf19.3449	RING-type E3 ubiquitin transferase OS=Candida albicans (strain SC5314 / ATCC MYA-2876) OX=237561 GN=orf19.3449 PE=4 SV=1	High	21	15	17	15	707	80.4	8.88	342	94.7	94.5	96.9	97.6	112.5	103.8
Q59ZX3	RBE1	Repressed by EFG1 protein 1 OS=Candida albicans (strain SC5314 / ATCC MYA-2876) OX=237561 GN=RBE1 PE=1 SV=1	High	15	3	6	3	271	29.1	5.08	195	103.7	104.7	92.2	92	111.6	95.8
Q5AKU6	SSK1	Oxidative stress response two-component system protein SSK1 OS=Candida albicans (strain SC5314 / ATCC MYA-2876) OX=237561 GN=SSK1 PE=1 SV=1	High	14	11	14	11	674	73.5	9.48	193	101	100.5	102	95	101.1	100.4
Q5ABA5	orf19.6065	Uncharacterized protein OS=Candida albicans (strain SC5314 / ATCC MYA-2876) OX=237561 GN=orf19.6065 PE=4 SV=1	High	50	14	24	14	323	37.3	6.19	531	104.5	100.6	101.2	99.6	100.1	94
Q59PT0	VMA2	V-type proton ATPase subunit B OS=Candida albicans (strain SC5314 / ATCC MYA-2876) OX=237561 GN=VMA2 PE=3 SV=1	High	65	32	67	32	512	57.2	5.03	1551	101.8	102.2	100.9	98.7	99.6	96.8
Q59RN2	ARC15	Actin-related protein 2/3 complex subunit 5 OS=Candida albicans (strain SC5314 / ATCC MYA-2876) OX=237561 GN=ARC15 PE=3 SV=1	High	47	6	14	6	158	17.7	4.88	401	104.5	95.5	106.2	101.7	101.1	91.1
Q5A9D7	CAALFM_CR01420WA	Transcription factor TFIIIB subunit OS=Candida albicans (strain SC5314 / ATCC MYA-2876) OX=237561 GN=CAALFM_CR01420WA PE=4 SV=1	High	7	4	4	4	662	74	8.12	55	96.1	103	95.5	94.5	106.8	104.1
Q59WG0	HNT1	Adenosine 5'-monophosphoramidase OS=Candida albicans (strain SC5314 / ATCC MYA-2876) OX=237561 GN=HNT1 PE=1 SV=1	High	66	8	17	8	152	17	6.86	397	95.4	95.8	95.5	110.9	103.9	98.5
A0A1D8PEV9	orf19.989	Mitochondrial 37S ribosomal protein MRPS5 OS=Candida albicans (strain SC5314 / ATCC MYA-2876) OX=237561 GN=orf19.989 PE=3 SV=1	High	35	12	20	12	336	37.7	9.64	407	96.8	99.5	107.1	95.1	101.6	99.9
Q5AP59	ARP6	Actin-like protein ARP6 OS=Candida albicans (strain SC5314 / ATCC MYA-2876) OX=237561 GN=ARP6 PE=3 SV=1	High	12	5	5	5	446	50.9	5.25	126	101.9	101.1	101.3	94	100.2	101.6
Q5A4Y4	orf19.962	Uncharacterized protein OS=Candida albicans (strain SC5314 / ATCC MYA-2876) OX=237561 GN=orf19.962 PE=4 SV=1	High	44	6	11	6	177	20	7.06	237	94.8	97.7	100.4	104.5	110.1	92.5
Q5A8Z2	orf19.3342	UBA domain-containing protein OS=Candida albicans (strain SC5314 / ATCC MYA-2876) OX=237561 GN=orf19.3342 PE=4 SV=1	High	11	6	6	6	616	70.6	4.51	154	99.3	99.9	100.6	97.8	104.1	98.2
A0A1D8PKC5	TRM12	tRNA wybutosine-synthesizing protein 2 OS=Candida albicans (strain SC5314 / ATCC MYA-2876) OX=237561 GN=TRM12 PE=3 SV=1	Medium	3	2	2	2	419	48.5	7.06	31	95.2	98.1	89.5	103.6	107.6	105.9
Q5A4J4	PBN1	Protein PBN1 OS=Candida albicans (strain SC5314 / ATCC MYA-2876) OX=237561 GN=PBN1 PE=3 SV=2	High	4	2	2	2	481	55.5	5.95	27	101.8	103.9	104.6	104.2	91	94.5
A0A1D8PLP8	UBR1	E3 ubiquitin-protein ligase OS=Candida albicans (strain SC5314 / ATCC MYA-2876) OX=237561 GN=UBR1 PE=3 SV=1	High	19	28	31	28	1787	202.9	5.78	586	96.6	94.6	95.5	103.2	103.7	106.4
A0A1D8PQH7	ADK2	GTP:AMP phosphotransferase, mitochondrial OS=Candida albicans (strain SC5314 / ATCC MYA-2876) OX=237561 GN=ADK2 PE=3 SV=1	High	13	2	2	2	222	25.2	8.27	81	98	95.2	105.9	95.6	103.3	102
Q5AI00	YPT1	Rab family GTPase OS=Candida albicans (strain SC5314 / ATCC MYA-2876) OX=237561 GN=YPT1 PE=4 SV=1	High	56	12	26	10	207	23	5.44	588	103.7	100.3	103.4	103.9	91.5	97.2
Q5ANB5	orf19.5989	Uncharacterized protein OS=Candida albicans (strain SC5314 / ATCC MYA-2876) OX=237561 GN=orf19.5989 PE=4 SV=1	High	19	8	13	8	475	51.6	5	254	98.4	102.7	100.3	94.8	101.9	101.9
Q5AB80	KEL1	Kel1p OS=Candida albicans (strain SC5314 / ATCC MYA-2876) OX=237561 GN=KEL1 PE=4 SV=1	High	26	26	35	26	1018	113.9	5.12	838	102.1	103.9	103.6	94.9	97.2	98.4
Q5ABC8	orf19.6043	FAD-binding PCMH-type domain-containing protein OS=Candida albicans (strain SC5314 / ATCC MYA-2876) OX=237561 GN=orf19.6043 PE=4 SV=1	High	5	2	2	1	581	63.9	6.96	58	106.9	96.2	108.2	91.9	96.2	100.6
Q5AB87	RPL16A	Ribosomal 60S subunit protein L16A OS=Candida albicans (strain SC5314 / ATCC MYA-2876) OX=237561 GN=RPL16A PE=3 SV=1	High	52	16	66	16	200	22.6	10.32	1171	96.6	102.8	86.5	108.7	106	99.5
A0A1D8PPR6	orf19.688	Mitochondrial 37S ribosomal protein YmS18 OS=Candida albicans (strain SC5314 / ATCC MYA-2876) OX=237561 GN=orf19.688 PE=3 SV=1	High	45	11	20	11	215	24.4	9.99	317	95.5	100	98.2	104.4	99.4	102.5
A0A1D8PFD7	orf19.5221	Uncharacterized protein OS=Candida albicans (strain SC5314 / ATCC MYA-2876) OX=237561 GN=orf19.5221 PE=3 SV=1	High	2	2	2	2	983	110.9	5.76	35	99.6	91.4	102.7	99.5	103.7	103.2
A0A1D8PTY9	CAALFM_CR09440CA	Uncharacterized protein OS=Candida albicans (strain SC5314 / ATCC MYA-2876) OX=237561 GN=CAALFM_CR09440CA PE=4 SV=1	High	7	2	2	2	326	35.8	7.2	47	101.2	101.6	111.2	80.5	100.2	105.3
A0A1D8PIN6	orf19.1761	Dolichyl-diphosphooligosaccharide--protein glycosyltransferase subunit OST2 OS=Candida albicans (strain SC5314 / ATCC MYA-2876) OX=237561 GN=orf19.1761 PE=3 SV=1	High	24	2	3	2	171	18.7	5.5	250	107.5	93.2	100	101	109.1	89.2
A0A1D8PSB8	CAALFM_CR02930WA	Uncharacterized protein OS=Candida albicans (strain SC5314 / ATCC MYA-2876) OX=237561 GN=CAALFM_CR02930WA PE=4 SV=1	High	3	6	6	6	1918	219.6	4.17	100	94.5	95.1	107.4	95.9	100.8	106.2
A0A1D8PJK7	SMC3	Structural maintenance of chromosomes protein OS=Candida albicans (strain SC5314 / ATCC MYA-2876) OX=237561 GN=SMC3 PE=3 SV=1	High	16	20	21	20	1237	142.2	6.09	445	97.7	103.4	101.1	93.3	100.4	104.1
Q5A298	orf19.443	DNA-directed RNA polymerase III subunit OS=Candida albicans (strain SC5314 / ATCC MYA-2876) OX=237561 GN=orf19.443 PE=3 SV=1	High	21	4	4	4	195	22.7	4.73	40	99.4	97.1	94.2	98.8	96.7	113.7
A0A1D8PL51	orf19.4161	Non-structural maintenance of chromosomes element 4 OS=Candida albicans (strain SC5314 / ATCC MYA-2876) OX=237561 GN=orf19.4161 PE=3 SV=1	High	14	5	6	5	371	42.7	5.3	97	105.6	100.2	101.1	90.3	102.8	100.1
A0A1D8PCD7	orf19.6008.4	Uncharacterized protein OS=Candida albicans (strain SC5314 / ATCC MYA-2876) OX=237561 GN=orf19.6008.4 PE=4 SV=1	High	17	2	3	2	89	9.9	12.23	40	102.7	106.5	101.3	97.5	97.9	94.2
A0A1D8PJ45	FLC1	Putative flavin adenine dinucleotide transporter OS=Candida albicans (strain SC5314 / ATCC MYA-2876) OX=237561 GN=FLC1 PE=3 SV=1	High	2	2	2	2	808	90.5	9.04	49	100.2	102.6	104.1	91.5	96.9	104.6
A0A1D8PT04	CAALFM_CR05480WA	Mitochondrial 2-oxodicarboxylate carrier OS=Candida albicans (strain SC5314 / ATCC MYA-2876) OX=237561 GN=CAALFM_CR05480WA PE=3 SV=1	High	31	9	12	9	286	32	9.55	266	108.5	93.3	109	96.3	100.3	92.6
Q5A397	SSB1	Hsp70 family ATPase OS=Candida albicans (strain SC5314 / ATCC MYA-2876) OX=237561 GN=SSB1 PE=3 SV=1	High	69	37	168	36	613	66.4	5.38	4335	96.5	98.4	97.3	102.8	102.2	102.8
Q59P36	MAK16	Protein MAK16 OS=Candida albicans (strain SC5314 / ATCC MYA-2876) OX=237561 GN=MAK16 PE=3 SV=1	High	26	7	7	7	315	36.9	5.07	146	94.8	99.5	98	101.5	108	98.2
A0A1D8PCR9	orf19.2934	C2H2-type domain-containing protein OS=Candida albicans (strain SC5314 / ATCC MYA-2876) OX=237561 GN=orf19.2934 PE=4 SV=1	High	38	4	4	4	176	20.7	7.37	95	100.1	98.5	102.2	97	105.8	96.4
A0A1D8PKV4	FUM12	Fumarate hydratase OS=Candida albicans (strain SC5314 / ATCC MYA-2876) OX=237561 GN=FUM12 PE=3 SV=1	High	43	20	54	19	510	55.2	7.53	1373	104.7	105.2	107.4	84.2	100	98.4
A0A1D8PMS1	orf19.3103	DNA-directed RNA polymerase subunit OS=Candida albicans (strain SC5314 / ATCC MYA-2876) OX=237561 GN=orf19.3103 PE=3 SV=1	High	29	40	48	39	1448	161.4	8.47	784	98.2	98.2	95.5	102.9	98.8	106.3
A0A1D8PIP6	orf19.1767	Ubiquitin carboxyl-terminal hydrolase OS=Candida albicans (strain SC5314 / ATCC MYA-2876) OX=237561 GN=orf19.1767 PE=3 SV=1	High	6	3	3	3	613	70	6.3	86	93.5	106.9	100.7	103.7	93.7	101.6
Q59SI6	PCT1	Choline-phosphate cytidylyltransferase OS=Candida albicans (strain SC5314 / ATCC MYA-2876) OX=237561 GN=PCT1 PE=3 SV=1	High	34	15	20	15	457	53	9.32	339	98.4	99.5	100	93	101	108.1
A0A1D8PSK8	CAALFM_CR03710CA	Uncharacterized protein OS=Candida albicans (strain SC5314 / ATCC MYA-2876) OX=237561 GN=CAALFM_CR03710CA PE=4 SV=1	High	8	2	2	2	300	34.5	5.47	77	96.4	88.1	94.3	99.8	127.7	93.7
A0A1D8PG47	orf19.2068	Uncharacterized protein OS=Candida albicans (strain SC5314 / ATCC MYA-2876) OX=237561 GN=orf19.2068 PE=4 SV=1	High	18	9	10	9	526	60.7	5.44	212	98.6	98	99.9	100.7	103.2	99.6
A0A1D8PHE3	orf19.3577.1	Cx9C motif-containing protein 4, mitochondrial OS=Candida albicans (strain SC5314 / ATCC MYA-2876) OX=237561 GN=orf19.3577.1 PE=3 SV=1	High	33	2	2	2	84	9.6	8.05	41	93.6	94.9	102.7	105	98.3	105.5
Q5ADN1	TPD3	Protein phosphatase 2A structural subunit OS=Candida albicans (strain SC5314 / ATCC MYA-2876) OX=237561 GN=TPD3 PE=4 SV=1	High	34	22	35	22	643	73.1	4.89	904	102.8	94	101.7	98.4	107.6	95.5
Q5AAS9	MRPL19	Mitochondrial 54S ribosomal protein YmL19 OS=Candida albicans (strain SC5314 / ATCC MYA-2876) OX=237561 GN=MRPL19 PE=3 SV=1	High	57	7	11	7	143	15.1	9.88	287	98.2	101	99.3	98.1	101.1	102.3
A0A1D8PQN7	NOP15	rRNA-binding ribosome biosynthesis protein OS=Candida albicans (strain SC5314 / ATCC MYA-2876) OX=237561 GN=NOP15 PE=4 SV=1	High	36	9	13	9	267	30.5	5.29	321	100.6	107	99.6	96.2	101.1	95.4
A0A1D8PT47	CAALFM_CR05730CA	Uncharacterized protein OS=Candida albicans (strain SC5314 / ATCC MYA-2876) OX=237561 GN=CAALFM_CR05730CA PE=4 SV=1	High	13	5	5	5	486	55.7	5.19	150	97.2	97.7	101.6	98.1	103.8	101.5
Q5A937	orf19.3297	Mitochondrial 37S ribosomal protein RSM27 OS=Candida albicans (strain SC5314 / ATCC MYA-2876) OX=237561 GN=orf19.3297 PE=3 SV=1	High	39	4	7	4	102	12	10.71	122	96.9	105.7	106	96.8	105.1	89.5
A0A1D8PNM2	orf19.4346	Protein transport protein sec16 OS=Candida albicans (strain SC5314 / ATCC MYA-2876) OX=237561 GN=orf19.4346 PE=3 SV=1	High	14	26	31	26	2091	225.9	5.22	656	98	97.1	102.8	98.9	102	101.2
A0A1D8PPN8	FMP27	Fmp27p OS=Candida albicans (strain SC5314 / ATCC MYA-2876) OX=237561 GN=FMP27 PE=4 SV=1	High	1	3	3	3	2568	295.3	8.41	40	99.1	94.5	102.8	97.8	102.1	103.7
Q59RI7	orf19.2132	Uncharacterized protein OS=Candida albicans (strain SC5314 / ATCC MYA-2876) OX=237561 GN=orf19.2132 PE=4 SV=1	High	14	3	4	3	233	26.2	5.73	159	106	99.9	96.7	99.8	100.1	97.4
Q5ANE3	NCE102	Non-classical export protein 102 OS=Candida albicans (strain SC5314 / ATCC MYA-2876) OX=237561 GN=NCE102 PE=1 SV=1	High	32	4	8	4	170	18.1	9.01	210	91.5	89.6	102.3	112.2	100.4	104
A0A1D8PKC2	CTA4	Oleate-activated transcription factor OS=Candida albicans (strain SC5314 / ATCC MYA-2876) OX=237561 GN=CTA4 PE=4 SV=1	Medium	3	2	2	2	1016	117.1	7.12	15	105.8	104.2	101	89.5	100.6	99
A0A1D8PT08	RNR3	Ribonucleoside-diphosphate reductase OS=Candida albicans (strain SC5314 / ATCC MYA-2876) OX=237561 GN=RNR3 PE=3 SV=1	High	3	3	4	1	816	92.6	6.83	33	94.4	98.2	102.7	97.8	100.7	106.1
A0A1D8PDH0	orf19.449	Uncharacterized protein OS=Candida albicans (strain SC5314 / ATCC MYA-2876) OX=237561 GN=orf19.449 PE=4 SV=1	High	33	9	12	9	398	44.8	7.06	278	99.4	98.9	99.9	97.6	98.5	105.7
Q5ANB1	WOR2	White-opaque regulator 2 OS=Candida albicans (strain SC5314 / ATCC MYA-2876) OX=237561 GN=WOR2 PE=1 SV=1	Medium	2	1	1	1	446	49.1	9.66	18
A0A1D8PED2	SWI6	Transcriptional regulator OS=Candida albicans (strain SC5314 / ATCC MYA-2876) OX=237561 GN=SWI6 PE=4 SV=1	High	14	9	11	9	729	82.4	5.6	238	101.6	100.8	102.2	94.3	103.4	97.6
A0A1D8PRM6	RRM3	ATP-dependent DNA helicase RRM3 OS=Candida albicans (strain SC5314 / ATCC MYA-2876) OX=237561 GN=RRM3 PE=3 SV=1	Medium	2	1	1	1	618	70.1	8.31	27	105.3	111.6	99.1	90	95.9	98.1
A0A1D8PNP0	orf19.2650.1	37S ribosomal protein mrp10, mitochondrial OS=Candida albicans (strain SC5314 / ATCC MYA-2876) OX=237561 GN=orf19.2650.1 PE=3 SV=1	High	31	2	3	2	95	10.8	9.58	46	94.9	89.1	99.5	96.3	108.6	111.7
A0A1D8PLR7	NCP1	NADPH--cytochrome P450 reductase OS=Candida albicans (strain SC5314 / ATCC MYA-2876) OX=237561 GN=NCP1 PE=3 SV=1	High	44	28	50	28	680	76.6	5.31	982	105.7	110.2	113.6	94.8	88	87.7
A0A1D8PQK0	orf19.7079	DH domain-containing protein OS=Candida albicans (strain SC5314 / ATCC MYA-2876) OX=237561 GN=orf19.7079 PE=4 SV=1	High	2	2	2	2	1147	130.7	6.9	47	100.3	98.8	97.5	96	107	100.4
Q5AP79	MIR1	Mir1p OS=Candida albicans (strain SC5314 / ATCC MYA-2876) OX=237561 GN=MIR1 PE=3 SV=1	High	60	18	47	18	307	32.5	9.19	1354	106.5	103.5	102.9	94.5	96.5	96.1
A0A1D8PP07	orf19.3945	PCI domain-containing protein OS=Candida albicans (strain SC5314 / ATCC MYA-2876) OX=237561 GN=orf19.3945 PE=4 SV=1	High	13	5	5	5	476	55.1	8.56	100	102.1	89.2	98.9	107.4	106.5	95.9
Q5A6Q6	CAALFM_CR04140WA	Mitochondrial 37S ribosomal protein NAM9 OS=Candida albicans (strain SC5314 / ATCC MYA-2876) OX=237561 GN=CAALFM_CR04140WA PE=3 SV=1	High	57	28	45	28	461	53.4	9.63	807	100.9	104.6	103.2	97.1	98.5	95.7
Q5AMP5	orf19.4601	Transcription factor TFIIIC subunit OS=Candida albicans (strain SC5314 / ATCC MYA-2876) OX=237561 GN=orf19.4601 PE=4 SV=1	High	9	4	5	4	505	58.7	5.47	62	100.2	102.1	98	95.4	95.9	108.5
A0A1D8PN22	orf19.1968.1	Sm domain-containing protein OS=Candida albicans (strain SC5314 / ATCC MYA-2876) OX=237561 GN=orf19.1968.1 PE=4 SV=1	Medium	16	2	2	2	91	10.1	6.28	32	94.8	98.9	101.8	98.3	97.5	108.7
Q59L89	SDH7	Succinate dehydrogenase assembly factor 3, mitochondrial OS=Candida albicans (strain SC5314 / ATCC MYA-2876) OX=237561 GN=SDH7 PE=3 SV=1	High	27	4	4	4	122	14.3	9.33	41	102.8	116	95.7	104.5	86.1	94.9
A0A1D8PQQ7	orf19.7011	mRNA-binding protein OS=Candida albicans (strain SC5314 / ATCC MYA-2876) OX=237561 GN=orf19.7011 PE=3 SV=1	High	22	25	34	25	1217	135.8	5.82	679	104.5	98	98.2	99.7	103.3	96.4
Q59VR1	SKO1	Transcriptional regulator SKO1 OS=Candida albicans (strain SC5314 / ATCC MYA-2876) OX=237561 GN=SKO1 PE=1 SV=2	High	12	6	7	6	578	62	8.81	74	101.1	97.3	101.9	95.4	106	98.3
A0A1D8PN52	CFL5	Ferric-chelate reductase OS=Candida albicans (strain SC5314 / ATCC MYA-2876) OX=237561 GN=CFL5 PE=4 SV=1	Low	1	1	1	1	710	81.8	8.37	0
Q5AK78	orf19.3942	ESCRT-II subunit protein OS=Candida albicans (strain SC5314 / ATCC MYA-2876) OX=237561 GN=orf19.3942 PE=3 SV=1	High	10	1	1	1	196	22.8	6.1	35	101.5	87.6	93	111.1	106	100.8
Q5A5N5	SLT11	Pre-mRNA-splicing factor SLT11 OS=Candida albicans (strain SC5314 / ATCC MYA-2876) OX=237561 GN=SLT11 PE=3 SV=1	High	13	4	4	4	303	33.9	9.14	87	93.8	101.2	95.7	102.4	104.1	102.8
Q5AIB4	orf19.2939	Uncharacterized protein OS=Candida albicans (strain SC5314 / ATCC MYA-2876) OX=237561 GN=orf19.2939 PE=4 SV=1	High	8	2	2	2	208	23.7	9.52	16
A0A1D8PEB6	orf19.5093	Uncharacterized protein OS=Candida albicans (strain SC5314 / ATCC MYA-2876) OX=237561 GN=orf19.5093 PE=3 SV=1	High	18	4	5	4	352	40.6	5.16	233	101	97.4	101.9	100.5	100.3	99
Q59MT3	CAALFM_CR06770CA	N-acetyltransferase domain-containing protein OS=Candida albicans (strain SC5314 / ATCC MYA-2876) OX=237561 GN=CAALFM_CR06770CA PE=4 SV=1	High	28	6	6	6	225	25.7	6.14	103	92.8	91.2	96.1	104.7	108.6	106.6
Q5AH35	orf19.6503	Mitochondrial 54S ribosomal protein MRP49 OS=Candida albicans (strain SC5314 / ATCC MYA-2876) OX=237561 GN=orf19.6503 PE=4 SV=1	High	48	8	11	8	153	17.8	9.51	213	97.7	101.6	96.7	102.5	101.3	100.3
A0A1D8PFV8	orf19.7214	17-beta-hydroxysteroid dehydrogenase-like protein OS=Candida albicans (strain SC5314 / ATCC MYA-2876) OX=237561 GN=orf19.7214 PE=3 SV=1	High	46	25	50	25	502	56.9	5.55	924	107	104.1	106.1	94.2	93.3	95.3
Q5AJC0	UTR2	Extracellular glycosidase UTR2 OS=Candida albicans (strain SC5314 / ATCC MYA-2876) OX=237561 GN=UTR2 PE=1 SV=1	High	23	8	16	8	470	51.7	4.73	444	101.3	99.5	104.9	93.5	103.4	97.4
Q5ANL3	orf19.5890	Uncharacterized protein OS=Candida albicans (strain SC5314 / ATCC MYA-2876) OX=237561 GN=orf19.5890 PE=4 SV=1	High	2	2	2	2	1111	124.3	5.58	29	87.5	88.4	124.6	93.3	109.9	96.3
A0A1D8PRN2	CAALFM_CR00350WA	Nicotinamide-nucleotide adenylyltransferase OS=Candida albicans (strain SC5314 / ATCC MYA-2876) OX=237561 GN=CAALFM_CR00350WA PE=3 SV=1	High	38	13	17	13	401	45.1	6.58	304	97.4	95.1	99.7	99.5	100.8	107.5
A0A1D8PJN3	orf19.323	Phospholipid-transporting ATPase OS=Candida albicans (strain SC5314 / ATCC MYA-2876) OX=237561 GN=orf19.323 PE=3 SV=1	High	5	7	9	6	1479	168.4	6.35	120	100.1	102.1	98.2	103.1	92.7	103.8
Q5A6M2	RBR2	Repressed By RIM101 protein 2 OS=Candida albicans (strain SC5314 / ATCC MYA-2876) OX=237561 GN=RBR2 PE=1 SV=2	High	5	1	2	1	168	16.8	4.84	46	113.1	94.7	104.8	106.6	94.5	86.3
A0A1D8PL00	orf19.372	Gamma-glutamylcyclotransferase OS=Candida albicans (strain SC5314 / ATCC MYA-2876) OX=237561 GN=orf19.372 PE=3 SV=1	High	25	4	4	4	208	23.6	5.68	138	104	101	100.7	93.3	98.3	102.7
Q5A0L4	PLC2	Plc2p OS=Candida albicans (strain SC5314 / ATCC MYA-2876) OX=237561 GN=PLC2 PE=4 SV=1	High	44	15	23	15	295	33.6	5.73	522	103.2	101.9	100.3	93.7	99.6	101.3
A0A1D8PQ10	VPS51	Vps51p OS=Candida albicans (strain SC5314 / ATCC MYA-2876) OX=237561 GN=VPS51 PE=4 SV=1	High	25	8	8	8	316	34.8	5.05	172	96.3	95	103.7	94.7	110.3	100.1
A0A1D8PDU9	GLT1	Glutamate synthase (NADH) OS=Candida albicans (strain SC5314 / ATCC MYA-2876) OX=237561 GN=GLT1 PE=3 SV=1	High	42	74	121	74	2126	235.2	6.49	2848	91.5	93.4	91.8	108.8	105.7	108.9
A0A1D8PHC5	orf19.3552	Uncharacterized protein OS=Candida albicans (strain SC5314 / ATCC MYA-2876) OX=237561 GN=orf19.3552 PE=3 SV=1	High	17	17	21	17	1032	117.8	5.94	282	100.3	100.6	99.1	104.3	95.1	100.6
Q59TL8	orf19.1318	Uncharacterized protein OS=Candida albicans (strain SC5314 / ATCC MYA-2876) OX=237561 GN=orf19.1318 PE=4 SV=1	High	6	2	2	2	357	41.6	7.06	57	100.4	99.1	102.5	97.7	100.4	99.9
Q5AP71	TPK1	Tpk1p OS=Candida albicans (strain SC5314 / ATCC MYA-2876) OX=237561 GN=TPK1 PE=3 SV=1	High	10	4	5	3	405	46.7	6.27	92	101.5	104.6	99.6	100.6	96	97.6
Q59PS6	PTC4	Type 2C protein phosphatase OS=Candida albicans (strain SC5314 / ATCC MYA-2876) OX=237561 GN=PTC4 PE=3 SV=1	High	11	3	3	3	345	39.3	7.25	43	99.7	99.4	100.4	98	96.5	106.1
A0A1D8PCR4	DIP5	Dip5p OS=Candida albicans (strain SC5314 / ATCC MYA-2876) OX=237561 GN=DIP5 PE=4 SV=1	High	18	8	13	8	586	65.2	8.82	338	108.1	96.6	108.9	98.9	90.8	96.7
Q5A647	orf19.3843	Sec63 complex subunit OS=Candida albicans (strain SC5314 / ATCC MYA-2876) OX=237561 GN=orf19.3843 PE=4 SV=1	High	47	16	22	16	268	31.3	8.9	351	99.4	100.1	101.2	97.1	99.8	102.5
Q5AH90	ROM2	Rho family guanine nucleotide exchange factor OS=Candida albicans (strain SC5314 / ATCC MYA-2876) OX=237561 GN=ROM2 PE=4 SV=1	High	19	27	32	27	1381	156.9	8.85	424	96.9	100.9	100.3	97.7	99.1	105.1
A0A1D8PU20	VMA22	Vma22p OS=Candida albicans (strain SC5314 / ATCC MYA-2876) OX=237561 GN=VMA22 PE=4 SV=1	High	9	2	2	2	188	22.1	5.54	34	98.9	95.2	98.9	109.1	98.6	99.2
A0A1D8PFM1	MSH6	DNA mismatch repair protein OS=Candida albicans (strain SC5314 / ATCC MYA-2876) OX=237561 GN=MSH6 PE=3 SV=1	High	10	13	15	13	1214	136.8	5.96	234	104.7	107	107.7	88.9	94.2	97.4
A0A1D8PJJ8	APL5	AP-3 complex subunit delta OS=Candida albicans (strain SC5314 / ATCC MYA-2876) OX=237561 GN=APL5 PE=3 SV=1	High	4	4	4	4	1099	125.1	5.01	76	96.8	101.7	103.1	97.5	102.3	98.5
A0A1D8PP06	SRP101	Signal recognition particle receptor subunit alpha OS=Candida albicans (strain SC5314 / ATCC MYA-2876) OX=237561 GN=SRP101 PE=4 SV=1	High	36	18	21	18	535	59.4	8.47	486	96.7	99.1	98.7	100.9	102.6	102
A0A1D8PSU1	CAALFM_CR04750WA	Uncharacterized protein OS=Candida albicans (strain SC5314 / ATCC MYA-2876) OX=237561 GN=CAALFM_CR04750WA PE=4 SV=1	High	26	3	5	3	88	10	10.92	51	101.8	94.2	95.1	93.2	103	112.7
A0A1D8PLC7	orf19.4637	SCF ubiquitin ligase complex subunit OS=Candida albicans (strain SC5314 / ATCC MYA-2876) OX=237561 GN=orf19.4637 PE=4 SV=1	High	5	2	2	2	453	52.4	7.75	26	97.7	104.7	100.8	97.2	97.4	102.3
Q5AJZ8	SDH4	Succinate dehydrogenase [ubiquinone] cytochrome b small subunit OS=Candida albicans (strain SC5314 / ATCC MYA-2876) OX=237561 GN=SDH4 PE=3 SV=1	High	10	2	3	2	164	18.4	9.01	26	77	77.8	86.7	120.4	123	115.1
A0A1D8PR90	orf19.5139	Uncharacterized protein OS=Candida albicans (strain SC5314 / ATCC MYA-2876) OX=237561 GN=orf19.5139 PE=4 SV=1	High	14	11	12	11	745	85.4	6.92	176	104.5	103.7	102.2	96.2	95.3	98.1
Q5AA47	ARC35	Arp2/3 complex 34 kDa subunit OS=Candida albicans (strain SC5314 / ATCC MYA-2876) OX=237561 GN=ARC35 PE=3 SV=1	High	38	12	19	12	346	40.5	7.28	331	104.5	100.3	98.3	101.6	99.3	96
A0A1D8PDR1	RTT101	Cullin OS=Candida albicans (strain SC5314 / ATCC MYA-2876) OX=237561 GN=RTT101 PE=3 SV=1	High	5	5	5	5	849	99.5	6.2	66	102.4	88	103.6	96	105.3	104.7
A0A1D8PPH7	orf19.90	VASt domain-containing protein OS=Candida albicans (strain SC5314 / ATCC MYA-2876) OX=237561 GN=orf19.90 PE=3 SV=1	High	4	3	3	2	754	84.9	5.05	39	103.9	107.1	111.4	91.2	95.9	90.5
A0A1D8PSC6	CAALFM_CR02970CA	DNA helicase OS=Candida albicans (strain SC5314 / ATCC MYA-2876) OX=237561 GN=CAALFM_CR02970CA PE=3 SV=1	High	11	7	8	7	843	95.6	6.25	200	105	104.7	98.9	99.5	94.3	97.6
Q5AC35	orf19.5515	Uncharacterized protein OS=Candida albicans (strain SC5314 / ATCC MYA-2876) OX=237561 GN=orf19.5515 PE=3 SV=1	High	49	16	19	16	326	37.9	8.24	458	96.5	99.3	95.4	99.9	103	106
Q59RI1	ILS1	Isoleucyl-tRNA synthetase OS=Candida albicans (strain SC5314 / ATCC MYA-2876) OX=237561 GN=ILS1 PE=3 SV=1	High	59	66	131	66	1088	125.2	5.99	2735	94.5	95.6	94.8	106.6	105.2	103.3
A0A1D8PRY6	CAALFM_CR01380WA	Uncharacterized protein OS=Candida albicans (strain SC5314 / ATCC MYA-2876) OX=237561 GN=CAALFM_CR01380WA PE=4 SV=1	High	7	7	7	7	977	112.8	7.68	70	104.1	96.1	103.2	95.5	98.2	102.9
Q59KJ6	CAALFM_CR05310WA	AP complex subunit sigma OS=Candida albicans (strain SC5314 / ATCC MYA-2876) OX=237561 GN=CAALFM_CR05310WA PE=3 SV=1	High	10	2	2	2	153	18.2	6.05	24	98.5	87.2	98.9	98.6	92.4	124.4
Q59X67	EFG1	Enhanced filamentous growth protein 1 OS=Candida albicans (strain SC5314 / ATCC MYA-2876) OX=237561 GN=EFG1 PE=1 SV=2	High	13	7	13	7	550	59.6	9.36	261	97.2	98.2	100.8	97	105.5	101.3
A0A1D8PPX8	SEC20	Sec20p OS=Candida albicans (strain SC5314 / ATCC MYA-2876) OX=237561 GN=SEC20 PE=4 SV=1	High	3	2	2	2	332	38.7	7.94	19	102	105.5	102.3	98.1	99.8	92.3
Q5ABX0	TEL1	Serine/threonine-protein kinase TEL1 OS=Candida albicans (strain SC5314 / ATCC MYA-2876) OX=237561 GN=TEL1 PE=3 SV=2	High	1	3	3	3	2873	327.9	5.85	14	99.1	95.4	105.9	91.4	99.1	109.2
A0A1D8PH31	TAF14	TATA-binding protein-associated factor OS=Candida albicans (strain SC5314 / ATCC MYA-2876) OX=237561 GN=TAF14 PE=4 SV=1	High	58	12	22	12	263	29.1	6.9	717	105.4	99.8	103.6	97.4	98.2	95.5
A0A1D8PHI1	orf19.5210.1	Uncharacterized protein OS=Candida albicans (strain SC5314 / ATCC MYA-2876) OX=237561 GN=orf19.5210.1 PE=4 SV=1	Medium	14	1	1	1	88	10.5	9.66	0	92.2	101	100	98	102.5	106.3
A0A1D8PJA1	orf19.1675	Uncharacterized protein OS=Candida albicans (strain SC5314 / ATCC MYA-2876) OX=237561 GN=orf19.1675 PE=4 SV=1	High	15	5	7	5	400	45.2	6.96	139	100	97.4	103.1	96.7	97.1	105.5
Q5AK16	CCT3	T-complex protein 1 subunit gamma OS=Candida albicans (strain SC5314 / ATCC MYA-2876) OX=237561 GN=CCT3 PE=3 SV=1	High	65	30	49	30	529	58.6	6.16	1153	100.3	96.6	98.5	104.3	102.7	97.6
A0A1D8PQB4	orf19.5773	Dipeptidyl peptidase 3 OS=Candida albicans (strain SC5314 / ATCC MYA-2876) OX=237561 GN=orf19.5773 PE=3 SV=1	High	51	38	64	38	700	79.8	5.48	1362	100.4	102.1	103.1	101.5	98.3	94.6
Q59X89	VPS21	Rab family GTPase OS=Candida albicans (strain SC5314 / ATCC MYA-2876) OX=237561 GN=VPS21 PE=4 SV=1	High	75	13	27	13	216	23.4	5.08	944	101.2	100	101.4	100.5	99.6	97.3
A0A1D8PPS9	CHC1	Clathrin heavy chain (Fragment) OS=Candida albicans (strain SC5314 / ATCC MYA-2876) OX=237561 GN=CHC1 PE=3 SV=1	High	40	62	116	62	1660	188.3	5.2	3084	102.2	101.5	100.6	100.6	98	97.1
A0A1D8PEB0	SAM4	S-adenosylmethionine-homocysteine S-methyltransferase OS=Candida albicans (strain SC5314 / ATCC MYA-2876) OX=237561 GN=SAM4 PE=4 SV=1	High	22	8	12	8	311	34.3	4.86	262	93.4	88.5	87.8	115.7	106.9	107.7
Q59U67	TAF4	Transcription initiation factor TFIID subunit 4 OS=Candida albicans (strain SC5314 / ATCC MYA-2876) OX=237561 GN=TAF4 PE=3 SV=2	High	16	6	8	6	363	39.6	9.13	118	105.2	101.8	101.3	94.9	98.9	98
Q5A470	orf19.1239	Uncharacterized protein OS=Candida albicans (strain SC5314 / ATCC MYA-2876) OX=237561 GN=orf19.1239 PE=4 SV=1	Medium	3	1	1	1	328	34.9	8.16	16	151.3	110.7	113.5	70.9	76.1	77.5
A0A1D8PMR4	orf19.3100	Cnn_1N domain-containing protein OS=Candida albicans (strain SC5314 / ATCC MYA-2876) OX=237561 GN=orf19.3100 PE=4 SV=1	Medium	2	2	2	2	1038	122.1	5.66	21	98.2	104.3	102.3	93.3	104.6	97.5
Q5AIA2	HOM6	Homoserine dehydrogenase OS=Candida albicans (strain SC5314 / ATCC MYA-2876) OX=237561 GN=HOM6 PE=3 SV=1	High	76	25	49	25	359	38.8	5.31	1224	99.3	97.6	97	101.1	104.2	100.8
Q59Y64	orf19.3585	RNA methylation protein OS=Candida albicans (strain SC5314 / ATCC MYA-2876) OX=237561 GN=orf19.3585 PE=3 SV=1	High	65	6	8	6	130	15	4.97	149	99.9	93.6	101.8	104.9	101.5	98.3
A0A1D8PEX7	PEA2	Pea2p OS=Candida albicans (strain SC5314 / ATCC MYA-2876) OX=237561 GN=PEA2 PE=4 SV=1	High	13	8	9	8	634	71.3	5.83	224	103.9	101.7	105.2	93.6	98.9	96.7
Q5ADT4	GCY1	Glycerol 2-dehydrogenase (NADP(+)) OS=Candida albicans (strain SC5314 / ATCC MYA-2876) OX=237561 GN=GCY1 PE=3 SV=1	High	36	11	19	10	295	33	6.58	462	92.7	88.2	96.1	108.3	110.6	104.1
A0A1D8PSB5	CIRT4B	Cirt4bp OS=Candida albicans (strain SC5314 / ATCC MYA-2876) OX=237561 GN=CIRT4B PE=4 SV=1	High	3	2	2	2	555	63.6	6.81	27	96.2	101	102.1	94.5	104.3	101.8
Q5A895	HSE1	Class E vacuolar protein-sorting machinery protein HSE1 OS=Candida albicans (strain SC5314 / ATCC MYA-2876) OX=237561 GN=HSE1 PE=3 SV=1	High	29	16	23	15	498	56.6	6.76	300	102.2	98.8	99.1	102.6	100.3	97.1
Q5AL11	AGC1	Amino acid transporter OS=Candida albicans (strain SC5314 / ATCC MYA-2876) OX=237561 GN=AGC1 PE=3 SV=1	High	48	30	40	30	731	81.9	8.63	955	97.8	97.6	98.2	100.2	102.7	103.5
Q5AJY4	APM1	Apm1p OS=Candida albicans (strain SC5314 / ATCC MYA-2876) OX=237561 GN=APM1 PE=3 SV=1	High	28	12	15	12	438	50.2	7.47	398	100.8	104.4	101.1	100	95.1	98.5
A0A1D8PKU9	orf19.6723	Uncharacterized protein OS=Candida albicans (strain SC5314 / ATCC MYA-2876) OX=237561 GN=orf19.6723 PE=4 SV=1	Low	1	1	1	1	626	73.1	8.78	0	94.2	90	105.5	99.7	107.9	102.8
A0A1D8PGW7	orf19.864	Uncharacterized protein OS=Candida albicans (strain SC5314 / ATCC MYA-2876) OX=237561 GN=orf19.864 PE=4 SV=1	High	13	13	16	13	1034	120.3	5.27	264	97.2	95.6	99.6	102.7	105.4	99.6
Q5A8H8	PBP2	Pbp2p OS=Candida albicans (strain SC5314 / ATCC MYA-2876) OX=237561 GN=PBP2 PE=4 SV=1	High	25	11	19	11	529	58.4	5.73	384	102	100	100	95.9	101.2	100.8
A0A1D8PDS6	orf19.6271	Uncharacterized protein OS=Candida albicans (strain SC5314 / ATCC MYA-2876) OX=237561 GN=orf19.6271 PE=4 SV=1	High	15	10	10	10	710	79.8	9.7	146	99.5	98.2	99.5	102.5	104.6	95.7
Q5ANK4	orf19.5897	zinc_ribbon_16 domain-containing protein OS=Candida albicans (strain SC5314 / ATCC MYA-2876) OX=237561 GN=orf19.5897 PE=3 SV=1	High	5	5	6	4	997	112.2	6.9	92	98	100	104.1	94.8	101.9	101.2
P83776	HXK2	Hexokinase-2 OS=Candida albicans (strain SC5314 / ATCC MYA-2876) OX=237561 GN=HXK2 PE=1 SV=2	High	85	36	158	36	484	53.4	5.55	3329	101.3	104.7	95.2	105	97.2	96.7
A0A1D8PHR2	orf19.2228	Uncharacterized protein OS=Candida albicans (strain SC5314 / ATCC MYA-2876) OX=237561 GN=orf19.2228 PE=3 SV=1	High	47	13	20	13	406	45.5	5.12	701	99.1	100.9	102.7	97.2	99.7	100.4
Q5AEJ1	THI6	4-methyl-5-beta-hydroxyethylthiazole kinase OS=Candida albicans (strain SC5314 / ATCC MYA-2876) OX=237561 GN=THI6 PE=3 SV=1	High	45	20	30	20	514	55.4	6.7	849	100.8	98.7	101.2	95.5	101.3	102.4
A0A1D8PEM4	AOX1	Alternative oxidase OS=Candida albicans (strain SC5314 / ATCC MYA-2876) OX=237561 GN=AOX1 PE=3 SV=1	High	18	5	6	3	379	43.8	8.34	97	119.4	110.4	111.6	89.2	84.9	84.6
P43069	CDC25	Cell division control protein 25 OS=Candida albicans (strain SC5314 / ATCC MYA-2876) OX=237561 GN=CDC25 PE=4 SV=2	High	3	4	5	4	1333	151.9	6.14	76	99.6	97.1	100.2	99.1	103	101
Q5ANA1	RPL8B	60S ribosomal protein L8 OS=Candida albicans (strain SC5314 / ATCC MYA-2876) OX=237561 GN=RPL8B PE=3 SV=1	High	66	24	116	3	262	28.5	10.05	2695	87.2	100.1	92.2	102.1	114.9	103.4
A0A1D8PIH6	INP51	Phosphoinositide 5-phosphatase OS=Candida albicans (strain SC5314 / ATCC MYA-2876) OX=237561 GN=INP51 PE=3 SV=1	High	2	3	3	3	986	113	8.21	31	98.3	96.5	107.9	93.6	98.1	105.5
A0A1D8PSG8	CAALFM_CR03460WA	BTP domain-containing protein OS=Candida albicans (strain SC5314 / ATCC MYA-2876) OX=237561 GN=CAALFM_CR03460WA PE=4 SV=1	High	11	5	5	5	364	42.3	5.11	118	100.9	103.1	98.2	101.1	101.8	94.9
Q59NG8	NHX1	Sodium/hydrogen exchanger OS=Candida albicans (strain SC5314 / ATCC MYA-2876) OX=237561 GN=NHX1 PE=3 SV=1	High	6	3	3	3	663	73.3	5.3	95	97.7	100.2	98.1	102	102.3	99.8
Q5AP67	RPA34	DNA-directed RNA polymerase I subunit OS=Candida albicans (strain SC5314 / ATCC MYA-2876) OX=237561 GN=RPA34 PE=4 SV=1	High	29	6	7	6	240	27.8	8.9	138	93.7	103.8	99.3	100.7	107	95.5
A0A1D8PMX3	orf19.961.2	Putative mitochondrial 54S ribosomal protein OS=Candida albicans (strain SC5314 / ATCC MYA-2876) OX=237561 GN=orf19.961.2 PE=3 SV=1	Low	9	1	1	1	97	11.1	12.6	16	92.2	101.1	107.4	100.1	101.9	97.3
Q59WG7	BIG1	Protein BIG1 OS=Candida albicans (strain SC5314 / ATCC MYA-2876) OX=237561 GN=BIG1 PE=1 SV=1	Medium	3	1	1	1	322	38.1	6.7	32	95	90.6	102.1	93.9	111.5	106.8
Q59Z55	orf19.2244	Aldo_ket_red domain-containing protein OS=Candida albicans (strain SC5314 / ATCC MYA-2876) OX=237561 GN=orf19.2244 PE=3 SV=1	High	27	8	9	8	319	36.3	5.69	239	79.1	76.6	81.3	126.2	124	112.7
Q5AH58	SEC1	Sec1p OS=Candida albicans (strain SC5314 / ATCC MYA-2876) OX=237561 GN=SEC1 PE=3 SV=1	High	30	19	28	19	779	89.6	7.88	478	102	96	104.8	99.2	102.4	95.7
Q5A4X3	ROT2	Glucan 1\3-alpha-glucosidase ROT2 OS=Candida albicans (strain SC5314 / ATCC MYA-2876) OX=237561 GN=ROT2 PE=3 SV=1	High	20	17	24	16	871	100	5.81	482	104.2	104.6	104	99.1	89.3	98.8
Q5AAU3	PGA63	Protein transport protein SEC31 OS=Candida albicans (strain SC5314 / ATCC MYA-2876) OX=237561 GN=PGA63 PE=3 SV=2	High	40	47	81	46	1265	136.2	6.77	2026	100.8	103	101.9	96.8	97.5	100
A0A1D8PIC7	ERG24	Delta(14)-sterol reductase OS=Candida albicans (strain SC5314 / ATCC MYA-2876) OX=237561 GN=ERG24 PE=3 SV=1	High	4	2	2	2	448	51.5	8.06	39	98.8	95.5	102	106.7	96.9	100.1
A0A1D8PME2	ZCF5	Zcf5p OS=Candida albicans (strain SC5314 / ATCC MYA-2876) OX=237561 GN=ZCF5 PE=4 SV=1	Low	1	1	2	1	971	110.8	7.09	0	113.5	81.1	101.9	107.8	106.7	89
A0A1D8PN96	TAC1	Tac1p OS=Candida albicans (strain SC5314 / ATCC MYA-2876) OX=237561 GN=TAC1 PE=4 SV=1	High	6	5	6	5	981	111.6	6.8	67	97.2	95.9	102.7	96.4	108.3	99.5
Q59WB7	RIA1	GTPase OS=Candida albicans (strain SC5314 / ATCC MYA-2876) OX=237561 GN=RIA1 PE=4 SV=1	High	25	27	32	27	1044	117.8	5.03	749	98.9	98.2	96.9	100.9	101.2	103.9
Q5ABB0	GCN20	Putative AAA family ATPase OS=Candida albicans (strain SC5314 / ATCC MYA-2876) OX=237561 GN=GCN20 PE=4 SV=1	High	36	25	36	25	751	84.9	6.33	802	96.8	96.1	95.8	102.2	100.7	108.4
A0A1D8PIS7	orf19.5365	tRNA methylation protein OS=Candida albicans (strain SC5314 / ATCC MYA-2876) OX=237561 GN=orf19.5365 PE=4 SV=1	Low	1	1	2	1	1210	138.7	7.03	18	96.8	89.4	105	97.2	106.4	105.1
A0A1D8PMK3	NUP60	FG-nucleoporin OS=Candida albicans (strain SC5314 / ATCC MYA-2876) OX=237561 GN=NUP60 PE=4 SV=1	High	44	23	26	23	611	68.1	9.54	505	99.1	96.9	100.6	97	104.8	101.7
A0A1D8PF20	RTG3	Rtg3p OS=Candida albicans (strain SC5314 / ATCC MYA-2876) OX=237561 GN=RTG3 PE=4 SV=1	High	5	2	2	2	520	57.3	4.82	66	98.1	104.2	102.2	95.1	101.8	98.6
A0A1D8PIL7	orf19.1772	Mitochondrial group I intron splicing factor CCM1 OS=Candida albicans (strain SC5314 / ATCC MYA-2876) OX=237561 GN=orf19.1772 PE=3 SV=1	High	15	14	17	14	984	113.4	9.35	308	102.3	104	102.1	97.2	100.3	94.1
A0A1D8PH51	KTR2	Mannosyltransferase OS=Candida albicans (strain SC5314 / ATCC MYA-2876) OX=237561 GN=KTR2 PE=3 SV=1	High	4	2	2	2	479	57.3	5.97	68	98.9	103.7	103.1	101.5	100	92.8
A0A1D8PUC1	CAALFM_CR10820WA	Small nuclear ribonucleoprotein Sm D1 OS=Candida albicans (strain SC5314 / ATCC MYA-2876) OX=237561 GN=CAALFM_CR10820WA PE=3 SV=1	High	23	3	3	3	116	12.6	10.74	73	89.7	99.5	97.6	100.5	113.1	99.7
A0A1D8PQS1	orf19.6898	LigB domain-containing protein OS=Candida albicans (strain SC5314 / ATCC MYA-2876) OX=237561 GN=orf19.6898 PE=3 SV=1	Medium	2	1	1	1	299	34.2	7.02	19	104.1	100.4	91.1	98.4	102.6	103.4
Q59NG6	orf19.4204	Mitochondrial 37S ribosomal protein PET123 OS=Candida albicans (strain SC5314 / ATCC MYA-2876) OX=237561 GN=orf19.4204 PE=4 SV=1	High	50	16	32	16	301	35.2	9.11	560	100.7	105	103.4	94.6	99.1	97.2
Q5AMQ8	orf19.4589	Polyamine oxidase OS=Candida albicans (strain SC5314 / ATCC MYA-2876) OX=237561 GN=orf19.4589 PE=4 SV=1	High	18	9	10	9	477	54.6	6.64	179	99.6	101.8	103.7	96.2	98.9	99.9
Q9B8D8	COX2	Cytochrome c oxidase subunit 2 OS=Candida albicans (strain SC5314 / ATCC MYA-2876) OX=237561 GN=COX2 PE=3 SV=2	High	29	5	16	5	262	29.8	4.68	378	98.4	94	93.4	105.1	102.7	106.3
A0A1D8PJ31	MSS4	1-phosphatidylinositol-4-phosphate 5-kinase OS=Candida albicans (strain SC5314 / ATCC MYA-2876) OX=237561 GN=MSS4 PE=4 SV=1	High	10	7	7	7	718	81.9	9.44	70	96.2	94.1	98.8	102.9	103.7	104.3
A0A1D8PH80	RPB4	DNA-directed RNA polymerase II subunit OS=Candida albicans (strain SC5314 / ATCC MYA-2876) OX=237561 GN=RPB4 PE=4 SV=1	High	21	5	6	5	268	30	4.7	173	99.5	94.9	106.4	100.1	102.6	96.5
Q5A6K8	RAD27	Flap endonuclease 1 OS=Candida albicans (strain SC5314 / ATCC MYA-2876) OX=237561 GN=RAD27 PE=3 SV=1	High	23	9	10	9	372	42.2	8.32	253	100.3	101.1	102.4	98.7	99.8	97.7
Q5AF37	orf19.2769	Inhibitor I9 domain-containing protein OS=Candida albicans (strain SC5314 / ATCC MYA-2876) OX=237561 GN=orf19.2769 PE=4 SV=1	High	46	5	10	5	127	13.6	8.12	317	95.8	76.9	102.8	104.4	119.3	100.7
Q9B8C9	NAD5	NADH-ubiquinone oxidoreductase chain 5 OS=Candida albicans (strain SC5314 / ATCC MYA-2876) OX=237561 GN=NAD5 PE=3 SV=2	High	9	4	8	4	552	61.5	6.74	175	107.8	96.5	110.6	101.7	87.1	96.2
A0A1D8PTU7	ASR2	Asr2p OS=Candida albicans (strain SC5314 / ATCC MYA-2876) OX=237561 GN=ASR2 PE=4 SV=1	High	70	24	69	24	258	27.8	5.57	1773	99.5	95.7	95.5	104.1	105.1	100
A0A1D8PNS9	orf19.1121	Uncharacterized protein OS=Candida albicans (strain SC5314 / ATCC MYA-2876) OX=237561 GN=orf19.1121 PE=4 SV=1	High	23	6	7	6	273	31.1	7.27	109	93.6	95.2	98.9	113.8	98.8	99.7
A0A1D8PN42	GPR1	Gpr1p OS=Candida albicans (strain SC5314 / ATCC MYA-2876) OX=237561 GN=GPR1 PE=4 SV=1	Medium	3	2	2	2	823	92.3	8.37	26	105.4	94.2	93.7	114.9	94.9	96.9
Q59M53	CAALFM_CR05560WA	RNA polymerase II transcription factor B subunit 2 OS=Candida albicans (strain SC5314 / ATCC MYA-2876) OX=237561 GN=CAALFM_CR05560WA PE=3 SV=1	High	22	9	10	9	494	56.2	7.31	214	95.5	93.9	96.6	99.8	109.8	104.4
Q59YL9	ESF2	Pre-rRNA-processing protein ESF2 OS=Candida albicans (strain SC5314 / ATCC MYA-2876) OX=237561 GN=ESF2 PE=3 SV=2	High	12	5	6	5	320	36.8	8.4	93	99.3	98.4	95	94.6	100.3	112.4
Q5ADR6	GCD2	Translation initiation factor eIF2B subunit delta OS=Candida albicans (strain SC5314 / ATCC MYA-2876) OX=237561 GN=GCD2 PE=3 SV=1	High	40	20	26	20	500	55.8	8.54	483	101.7	101	98.9	102.1	97.6	98.7
A0A1D8PU72	AHA1	Aha1p OS=Candida albicans (strain SC5314 / ATCC MYA-2876) OX=237561 GN=AHA1 PE=3 SV=1	High	55	20	31	20	346	38.7	6.14	714	106.7	106.1	103.4	95.6	94.5	93.6
A0A1D8PM19	orf19.1426	Uncharacterized protein OS=Candida albicans (strain SC5314 / ATCC MYA-2876) OX=237561 GN=orf19.1426 PE=4 SV=1	High	11	6	6	6	709	80.9	5.06	139	104.7	105	106.4	86.5	99.2	98.3
Q5APB5	orf19.4850	Uncharacterized protein OS=Candida albicans (strain SC5314 / ATCC MYA-2876) OX=237561 GN=orf19.4850 PE=4 SV=1	High	36	18	24	18	616	70.7	4.79	454	105.4	101.2	104.2	98.6	100.6	90.1
Q5ABD5	orf19.6035	Uncharacterized protein OS=Candida albicans (strain SC5314 / ATCC MYA-2876) OX=237561 GN=orf19.6035 PE=3 SV=1	High	52	6	11	6	121	14.7	9.01	326	102.8	85.6	106.5	110.8	101.3	93
A0A1D8PDL0	SSH1	Ssh1p OS=Candida albicans (strain SC5314 / ATCC MYA-2876) OX=237561 GN=SSH1 PE=3 SV=1	High	11	6	8	6	499	55.3	8.81	176	110.6	89.9	99.8	109.4	97.9	92.3
A0A1D8PNI0	PEP12	SNAP receptor OS=Candida albicans (strain SC5314 / ATCC MYA-2876) OX=237561 GN=PEP12 PE=3 SV=1	High	8	2	2	2	276	32	4.97	34	106.1	96.9	106.1	96	101.9	93.1
A0A1D8PSZ0	IFE2	Ife2p OS=Candida albicans (strain SC5314 / ATCC MYA-2876) OX=237561 GN=IFE2 PE=3 SV=1	High	44	17	35	17	435	48.5	7.25	916	88.1	86.9	88	115.4	114.4	107.1
Q5ABE9	IHD2	Ihd2p OS=Candida albicans (strain SC5314 / ATCC MYA-2876) OX=237561 GN=IHD2 PE=4 SV=1	High	15	4	4	4	248	28.8	8.94	64	97.9	94.7	94.4	98.1	108.6	106.3
A0A1D8PTA6	CAALFM_CR06500CA	Uncharacterized protein OS=Candida albicans (strain SC5314 / ATCC MYA-2876) OX=237561 GN=CAALFM_CR06500CA PE=4 SV=1	High	40	7	10	7	166	18.9	5.47	170	117.3	102.6	111.7	93.1	86.5	88.7
A0A1D8PN91	FCR3	Fcr3p OS=Candida albicans (strain SC5314 / ATCC MYA-2876) OX=237561 GN=FCR3 PE=4 SV=1	High	5	3	3	3	399	44.5	5.29	41	99	102.4	101.3	92.9	102.7	101.7
A0A1D8PGQ1	CAALFM_C202670CA	Topoisomerase I damage affected protein 2 (Fragment) OS=Candida albicans (strain SC5314 / ATCC MYA-2876) OX=237561 GN=CAALFM_C202670CA PE=3 SV=1	High	5	1	2	1	163	18.7	8.12	42	95.7	100.7	99.8	102.8	101.8	99.1
A0A1D8PLF7	orf19.4627	Uncharacterized protein OS=Candida albicans (strain SC5314 / ATCC MYA-2876) OX=237561 GN=orf19.4627 PE=4 SV=1	High	16	20	23	20	1114	128	5.33	308	100.6	98.5	100.7	104.6	96	99.6
A0A1D8PDG9	orf19.445	Uncharacterized protein OS=Candida albicans (strain SC5314 / ATCC MYA-2876) OX=237561 GN=orf19.445 PE=4 SV=1	High	24	10	13	10	385	44.2	9.77	304	104	104.1	104.7	97.1	92.8	97.3
A0A1D8PTJ3	CAALFM_CR07640CA	Uncharacterized protein OS=Candida albicans (strain SC5314 / ATCC MYA-2876) OX=237561 GN=CAALFM_CR07640CA PE=4 SV=1	Medium	6	1	2	1	198	23.3	8.97	38	102	104.6	92.1	96.3	101.3	103.6
Q59ZW4	YPI1	Type 1 phosphatases regulator YPI1 OS=Candida albicans (strain SC5314 / ATCC MYA-2876) OX=237561 GN=YPI1 PE=3 SV=1	High	23	2	3	2	124	14	8.27	79	80.1	86.9	91.1	114.6	115.3	112.1
A0A1D8PNA7	orf19.3169	GPN-loop GTPase 2 OS=Candida albicans (strain SC5314 / ATCC MYA-2876) OX=237561 GN=orf19.3169 PE=3 SV=1	High	3	1	1	1	352	40.2	4.69	39	99.2	96	102.4	103.6	106.4	92.3
A0A1D8PCV2	orf19.2965.1	4F5 domain-containing protein OS=Candida albicans (strain SC5314 / ATCC MYA-2876) OX=237561 GN=orf19.2965.1 PE=4 SV=1	High	37	5	11	5	63	7.1	10.49	118	105.2	107.6	100	96.4	94.4	96.4
Q5AJ93	RPS7A	40S ribosomal protein S7 OS=Candida albicans (strain SC5314 / ATCC MYA-2876) OX=237561 GN=RPS7A PE=3 SV=1	High	71	16	75	16	186	21.2	9.92	1400	90.4	99.5	91.2	109.3	106.4	103.2
A0A1D8PLB7	ILV6	Acetohydroxy-acid synthase small subunit OS=Candida albicans (strain SC5314 / ATCC MYA-2876) OX=237561 GN=ILV6 PE=3 SV=1	High	39	8	14	8	302	33.1	6.44	308	94.1	95.7	97	102.4	107	103.8
Q59UP6	PGA10	GPI-anchored hemophore PGA10 OS=Candida albicans (strain SC5314 / ATCC MYA-2876) OX=237561 GN=PGA10 PE=1 SV=2	High	4	1	3	1	250	25.1	4.65	43	115.5	93.2	119.5	73.9	105.6	92.3
A0A1D8PR83	CYR1	ATP pyrophosphate-lyase OS=Candida albicans (strain SC5314 / ATCC MYA-2876) OX=237561 GN=CYR1 PE=3 SV=1	High	15	23	27	23	1690	189.3	6.77	384	103.3	100.9	103.3	96	97.4	99.1
A0A1D8PEQ9	VPS41	Vacuolar protein sorting-associated protein 41 OS=Candida albicans (strain SC5314 / ATCC MYA-2876) OX=237561 GN=VPS41 PE=3 SV=1	High	5	5	6	5	961	110.1	4.88	100	98.7	97.1	101.5	98.7	101.3	102.7
A0A1D8PR13	orf19.6508	UDENN FLCN/SMCR8-type domain-containing protein OS=Candida albicans (strain SC5314 / ATCC MYA-2876) OX=237561 GN=orf19.6508 PE=4 SV=1	Medium	3	1	1	1	266	29.7	7.66	21	91.3	100.4	104.8	96.6	99.2	107.8
Q59KM8	DBF2	Cell cycle protein kinase DBF2 OS=Candida albicans (strain SC5314 / ATCC MYA-2876) OX=237561 GN=DBF2 PE=2 SV=2	High	13	9	11	9	710	82.3	9.13	226	102.4	99.2	106.1	91.6	95.2	105.4
Q5A7N6	BUD21	Bud21p OS=Candida albicans (strain SC5314 / ATCC MYA-2876) OX=237561 GN=BUD21 PE=4 SV=1	High	18	6	9	6	219	25.4	6.98	106	97.4	98.9	98.9	97.3	107.2	100.2
A0A1D8PLY2	orf19.789.1	RNA-binding signal recognition particle subunit OS=Candida albicans (strain SC5314 / ATCC MYA-2876) OX=237561 GN=orf19.789.1 PE=3 SV=1	High	21	3	6	3	146	16.7	9.38	179	101.2	99.4	102.1	97.6	105.7	94
A0A1D8PR52	orf19.6463	GPN-loop GTPase OS=Candida albicans (strain SC5314 / ATCC MYA-2876) OX=237561 GN=orf19.6463 PE=3 SV=1	High	18	7	9	7	425	48.7	5.53	99	97.7	102.1	101.9	102.2	99.7	96.4
A0A1D8PFX2	RPC10	DNA-directed RNA polymerase core subunit OS=Candida albicans (strain SC5314 / ATCC MYA-2876) OX=237561 GN=RPC10 PE=3 SV=1	High	37	2	2	2	73	8	9.82	19	99	102	92.5	94.1	100.5	112
Q5AF98	ZUO1	Zuotin OS=Candida albicans (strain SC5314 / ATCC MYA-2876) OX=237561 GN=ZUO1 PE=4 SV=1	High	64	31	63	31	427	48.3	8.54	1190	94.5	98.9	96.8	103.5	105.5	100.9
Q59RB8	ICL1	Isocitrate lyase OS=Candida albicans (strain SC5314 / ATCC MYA-2876) OX=237561 GN=ICL1 PE=3 SV=1	High	66	33	113	33	550	61.4	7.27	2933	91.7	92.9	95.6	92	111.6	116.1
Q5A660	PXR1	Protein PXR1 OS=Candida albicans (strain SC5314 / ATCC MYA-2876) OX=237561 GN=PXR1 PE=3 SV=1	High	8	2	2	2	276	31.4	9.99	44	104.2	107.5	97.6	99.5	101.8	89.4
Q59Z54	orf19.2246	Smr domain-containing protein OS=Candida albicans (strain SC5314 / ATCC MYA-2876) OX=237561 GN=orf19.2246 PE=4 SV=1	High	27	7	9	7	256	29.1	7.05	170	97	96.8	103	98.3	104.6	100.3
A0A1D8PKE1	SKN1	Skn1p OS=Candida albicans (strain SC5314 / ATCC MYA-2876) OX=237561 GN=SKN1 PE=3 SV=1	High	17	9	13	8	737	83.7	5.15	427	97.6	102.8	105.2	92.6	103.2	98.7
Q5A645	FGR3	Fgr3p OS=Candida albicans (strain SC5314 / ATCC MYA-2876) OX=237561 GN=FGR3 PE=4 SV=1	High	8	3	3	3	507	57.1	6.43	43	93.9	102.3	100.3	96.8	103	103.7
Q5AGX1	SMC6	DNA repair protein OS=Candida albicans (strain SC5314 / ATCC MYA-2876) OX=237561 GN=SMC6 PE=3 SV=1	High	11	13	15	13	1128	129.7	5.59	208	102.4	102.6	107.3	89.4	101.3	97
Q5AMN4	orf19.4612	DLH domain-containing protein OS=Candida albicans (strain SC5314 / ATCC MYA-2876) OX=237561 GN=orf19.4612 PE=4 SV=1	High	24	4	10	1	241	26.3	6.15	320	99.1	98.9	94.2	103.8	99.4	104.7
Q59MW1	PTC6	Type 2C protein phosphatase OS=Candida albicans (strain SC5314 / ATCC MYA-2876) OX=237561 GN=PTC6 PE=4 SV=1	High	9	3	3	3	433	48.6	6.54	82	104.1	100.7	100.9	88.1	101.6	104.7
A0A1D8PHX1	LPT1	Lysophospholipid acyltransferase OS=Candida albicans (strain SC5314 / ATCC MYA-2876) OX=237561 GN=LPT1 PE=4 SV=1	High	9	5	6	5	602	70	9.11	143	101.9	103.7	103.2	97.6	93.7	99.7
A0A1D8PNB1	orf19.3183	Uncharacterized protein OS=Candida albicans (strain SC5314 / ATCC MYA-2876) OX=237561 GN=orf19.3183 PE=4 SV=1	High	33	6	10	6	224	24.3	6.23	235	99.5	96.1	104	100.9	100.5	99
A0A1D8PPY8	SAC6	Fimbrin OS=Candida albicans (strain SC5314 / ATCC MYA-2876) OX=237561 GN=SAC6 PE=4 SV=1	High	58	33	57	33	647	72	5.48	1271	99	97.7	100.1	101.3	102	100
Q5AI75	orf19.2978	Uncharacterized protein OS=Candida albicans (strain SC5314 / ATCC MYA-2876) OX=237561 GN=orf19.2978 PE=4 SV=1	High	10	2	3	2	124	14.2	9.36	75	101.6	98	98.8	100.4	104.4	96.8
A0A1D8PCP2	orf19.3666	Uncharacterized protein OS=Candida albicans (strain SC5314 / ATCC MYA-2876) OX=237561 GN=orf19.3666 PE=4 SV=1	High	9	4	4	4	495	56.6	7.91	68	99.2	98	98.2	105.2	103.3	96.2
Q5A7Q7	IST1	Ist1p OS=Candida albicans (strain SC5314 / ATCC MYA-2876) OX=237561 GN=IST1 PE=3 SV=1	High	8	2	3	2	253	28.4	5.47	63	103.9	94.5	101.4	100.7	98.4	101.1
Q59ST1	MEU1	S-methyl-5'-thioadenosine phosphorylase OS=Candida albicans (strain SC5314 / ATCC MYA-2876) OX=237561 GN=MEU1 PE=3 SV=1	High	48	14	25	14	344	37.6	7.62	461	102.1	103.9	100.1	95.4	100.1	98.4
Q5A6N1	PIM1	Lon protease homolog, mitochondrial OS=Candida albicans (strain SC5314 / ATCC MYA-2876) OX=237561 GN=PIM1 PE=3 SV=1	High	39	38	53	38	1078	120.8	6	1103	98	98.2	101.8	101.2	100.1	100.7
A0A1D8PG26	orf19.2095	Uncharacterized protein OS=Candida albicans (strain SC5314 / ATCC MYA-2876) OX=237561 GN=orf19.2095 PE=3 SV=1	High	37	24	31	24	699	79.1	5.95	782	95.8	96.9	95.3	106.1	104.6	101.2
Q59X34	orf19.4097	Uncharacterized protein OS=Candida albicans (strain SC5314 / ATCC MYA-2876) OX=237561 GN=orf19.4097 PE=4 SV=1	High	2	2	2	2	857	99.5	5.38	39	96.6	104.6	93.2	91.6	97.1	116.9
Q5AEC9	NDE1	NADH-ubiquinone reductase (H(+)-translocating) OS=Candida albicans (strain SC5314 / ATCC MYA-2876) OX=237561 GN=NDE1 PE=4 SV=1	High	45	22	37	22	574	63.5	8.76	891	102.4	102.6	100.6	102.6	92.3	99.5
Q5APB9	orf19.4846	OBG-type G domain-containing protein OS=Candida albicans (strain SC5314 / ATCC MYA-2876) OX=237561 GN=orf19.4846 PE=4 SV=1	High	23	10	14	10	413	45.4	6.8	174	96.4	97.2	97.8	101.6	104.4	102.6
A0A1D8PGK4	SNF2	SWI/SNF catalytic subunit OS=Candida albicans (strain SC5314 / ATCC MYA-2876) OX=237561 GN=SNF2 PE=4 SV=1	High	13	21	23	20	1690	193.4	8.47	349	103	102.2	102.8	95.4	99.1	97.5
A0A1D8PTX2	SCO1	Cu-binding protein OS=Candida albicans (strain SC5314 / ATCC MYA-2876) OX=237561 GN=SCO1 PE=3 SV=1	High	44	12	21	12	301	33.8	8.84	458	102.7	107.6	101	98.3	91.1	99.4
Q59W37	orf19.687	Uncharacterized protein OS=Candida albicans (strain SC5314 / ATCC MYA-2876) OX=237561 GN=orf19.687 PE=4 SV=1	High	6	3	3	3	561	64.1	8.47	78	102.6	102.8	104.7	88.5	95.4	106
A0A1D8PI00	GDH2	NAD-specific glutamate dehydrogenase OS=Candida albicans (strain SC5314 / ATCC MYA-2876) OX=237561 GN=GDH2 PE=3 SV=1	High	69	67	122	67	1056	119.7	6.06	3227	100.6	98.8	103.9	98.5	98.7	99.5
A0A1D8PS06	CAALFM_CR01600CA	Uncharacterized protein OS=Candida albicans (strain SC5314 / ATCC MYA-2876) OX=237561 GN=CAALFM_CR01600CA PE=4 SV=1	Low	1	1	1	1	986	113.5	7.47	0	91.2	98.4	97.9	90.2	105.6	116.6
A0A1D8PRI6	orf19.7160	ANK_REP_REGION domain-containing protein OS=Candida albicans (strain SC5314 / ATCC MYA-2876) OX=237561 GN=orf19.7160 PE=4 SV=1	High	32	5	6	5	212	23.8	4.5	211	102.6	103.3	101.6	94.3	97.1	101.2
A0A1D8PRQ2	CAALFM_CR00310CA	Uncharacterized protein OS=Candida albicans (strain SC5314 / ATCC MYA-2876) OX=237561 GN=CAALFM_CR00310CA PE=4 SV=1	High	52	14	34	14	258	29.5	6.81	734	92.4	90.4	93.8	107.4	111.8	104.2
Q59LK7	KIC1	Putative serine/threonine protein kinase OS=Candida albicans (strain SC5314 / ATCC MYA-2876) OX=237561 GN=KIC1 PE=4 SV=1	High	4	4	4	4	891	96.7	6.42	49	107.7	100.7	103.7	91.7	98.1	98.1
Q5ACX1	RAD5	DNA repair protein RAD5 OS=Candida albicans (strain SC5314 / ATCC MYA-2876) OX=237561 GN=RAD5 PE=3 SV=2	Medium	1	1	1	1	1084	124.9	6.37	0	83.6	106.1	92.6	98.3	103.3	116.1
A0A1D8PU75	PTP3	Tyrosine protein phosphatase OS=Candida albicans (strain SC5314 / ATCC MYA-2876) OX=237561 GN=PTP3 PE=4 SV=1	High	18	14	18	14	922	102.4	5.9	298	100.9	104.8	103.7	90.1	100.7	99.8
A0A1D8PNP7	orf19.6654	Uncharacterized protein OS=Candida albicans (strain SC5314 / ATCC MYA-2876) OX=237561 GN=orf19.6654 PE=4 SV=1	Low	1	1	1	1	498	54.8	5.35	0	120.3	98.8	114.9	110.1	76.6	79.3
O59923	SIR2	NAD-dependent histone deacetylase SIR2 OS=Candida albicans (strain SC5314 / ATCC MYA-2876) OX=237561 GN=SIR2 PE=1 SV=2	Medium	2	1	1	1	519	58.2	6.57	43	106.6	108.8	108.3	86.2	92.6	97.6
Q59P89	orf19.1427	MFS domain-containing protein OS=Candida albicans (strain SC5314 / ATCC MYA-2876) OX=237561 GN=orf19.1427 PE=4 SV=1	Low	3	1	1	1	498	56.1	8.27	0	90.7	84.2	106.7	95.3	104	119.2
Q59LZ7	orf19.3698	AD domain-containing protein OS=Candida albicans (strain SC5314 / ATCC MYA-2876) OX=237561 GN=orf19.3698 PE=3 SV=1	High	23	6	9	6	226	25.7	9.67	142	92.9	98.9	96.4	104.9	103.9	103
Q5A8J5	HGT10	Glucose-inactivated glycerol proton symporter OS=Candida albicans (strain SC5314 / ATCC MYA-2876) OX=237561 GN=HGT10 PE=3 SV=1	High	5	3	3	3	546	60.5	5.82	96	122.2	124.9	116.8	77.4	75.9	82.8
P84149	MEX67	mRNA export factor MEX67 OS=Candida albicans (strain SC5314 / ATCC MYA-2876) OX=237561 GN=MEX67 PE=1 SV=2	High	16	9	13	9	617	68.2	8.82	301	100.4	100.9	96	101.9	100	100.9
Q5AJH3	orf19.1619	Cyclin-dependent serine/threonine protein kinase OS=Candida albicans (strain SC5314 / ATCC MYA-2876) OX=237561 GN=orf19.1619 PE=4 SV=1	High	18	10	11	9	586	67.1	9.25	221	97.9	100.9	96.9	98.9	103.7	101.7
Q59WH0	ADA2	Transcriptional adapter 2 OS=Candida albicans (strain SC5314 / ATCC MYA-2876) OX=237561 GN=ADA2 PE=3 SV=2	High	15	6	6	6	445	51.1	7.46	103	101.3	87.9	85.9	86.3	93.8	144.7
Q5A6R1	RPL15A	Ribosomal protein L15 OS=Candida albicans (strain SC5314 / ATCC MYA-2876) OX=237561 GN=RPL15A PE=3 SV=1	High	44	9	29	9	204	24.3	11.34	506	93	106.5	86.2	111.2	100.2	102.9
A0A1D8PKF6	MMS21	SUMO ligase OS=Candida albicans (strain SC5314 / ATCC MYA-2876) OX=237561 GN=MMS21 PE=3 SV=1	High	13	4	4	4	272	31.3	5.08	35	99.9	109.3	101	95.1	100.1	94.6
Q59MG4	orf19.5204	Uncharacterized protein OS=Candida albicans (strain SC5314 / ATCC MYA-2876) OX=237561 GN=orf19.5204 PE=4 SV=1	High	8	4	4	4	545	59.3	9.32	71	98.9	96.2	100.7	98.3	101.3	104.7
Q59M69	CAALFM_C602030CA	ATP-dependent (S)-NAD(P)H-hydrate dehydratase OS=Candida albicans (strain SC5314 / ATCC MYA-2876) OX=237561 GN=CAALFM_C602030CA PE=3 SV=2	High	41	18	34	18	377	42	6.62	398	106.2	102.7	104.5	95.5	96.9	94.3
Q5AKB1	RNY1-B	Ribonuclease T2-like 1-B OS=Candida albicans (strain SC5314 / ATCC MYA-2876) OX=237561 GN=RNY1-B PE=3 SV=1	High	8	3	3	3	413	45.7	6.51	66	104.9	95.8	106.3	95.2	98.2	99.6
Q59NP5	SUN41	Secreted beta-glucosidase SUN41 OS=Candida albicans (strain SC5314 / ATCC MYA-2876) OX=237561 GN=SUN41 PE=1 SV=2	High	8	3	4	3	418	43.7	4.84	143	105	109.8	103.2	90.6	99.7	91.7
Q5AP87	AIM21	Altered inheritance of mitochondria protein 21 OS=Candida albicans (strain SC5314 / ATCC MYA-2876) OX=237561 GN=AIM21 PE=3 SV=2	High	18	12	15	12	848	93.1	4.72	371	101.8	103.9	104.4	92.2	101.8	95.9
Q59XY9	OCA1	Putative tyrosine-protein phosphatase OCA1 OS=Candida albicans (strain SC5314 / ATCC MYA-2876) OX=237561 GN=OCA1 PE=3 SV=2	High	16	4	4	4	269	30.7	5.43	48	93.4	97.4	99.9	96.8	101	111.5
A0A1D8PCY5	CDC12	Septin OS=Candida albicans (strain SC5314 / ATCC MYA-2876) OX=237561 GN=CDC12 PE=3 SV=1	High	38	13	23	12	397	45.8	6.27	578	105.5	108.8	106.1	92.5	93	94
A0A1D8PSC5	RPL28	Ribosomal 60S subunit protein L28 OS=Candida albicans (strain SC5314 / ATCC MYA-2876) OX=237561 GN=RPL28 PE=3 SV=1	High	64	12	54	12	149	16.7	10.42	706	93.1	100.8	91	104.8	108.5	101.9
Q5A119	VID21	Chromatin modification-related protein EAF1 OS=Candida albicans (strain SC5314 / ATCC MYA-2876) OX=237561 GN=VID21 PE=3 SV=2	High	8	5	5	5	686	79.5	9.76	88	98.9	100.9	101.1	98	100	101.1
Q5AIA1	EXG2	Glucan 1,3-beta-glucosidase 2 OS=Candida albicans (strain SC5314 / ATCC MYA-2876) OX=237561 GN=EXG2 PE=1 SV=2	High	7	3	4	3	479	54.5	5.53	124	95.8	91.6	99.5	106.8	106.7	99.6
A0A1D8PT66	CAALFM_CR05980WA	Ubiquitin-specific protease OS=Candida albicans (strain SC5314 / ATCC MYA-2876) OX=237561 GN=CAALFM_CR05980WA PE=4 SV=1	High	6	10	12	10	1304	150.4	4.93	195	96.8	97.4	95	100.6	101.4	108.8
A0A1D8PJ35	orf19.2515	ZZ-type domain-containing protein OS=Candida albicans (strain SC5314 / ATCC MYA-2876) OX=237561 GN=orf19.2515 PE=4 SV=1	High	29	22	31	21	884	98.2	5.07	765	85.8	88.6	92.9	113.1	109.3	110.3
Q5ALU1	orf19.1485	54S ribosomal protein L31, mitochondrial OS=Candida albicans (strain SC5314 / ATCC MYA-2876) OX=237561 GN=orf19.1485 PE=4 SV=1	High	41	5	13	5	113	13.7	10.07	182	103.3	106.5	101.5	96.6	98.5	93.6
Q5A845	CAALFM_CR00710CA	3-oxoacyl-[acyl-carrier-protein] reductase (NADPH) OS=Candida albicans (strain SC5314 / ATCC MYA-2876) OX=237561 GN=CAALFM_CR00710CA PE=3 SV=1	Medium	3	1	1	1	229	24.6	8.76	24	95.7	95.7	97.9	94.1	105.9	110.7
A0A1D8PEH3	MSN4	Stress-responsive transcriptional activator OS=Candida albicans (strain SC5314 / ATCC MYA-2876) OX=237561 GN=MSN4 PE=4 SV=1	Medium	1	1	1	1	757	82.5	8.16	22
A0A1D8PL26	CAALFM_C400490WA	Diphthamide biosynthesis protein 2-2 OS=Candida albicans (strain SC5314 / ATCC MYA-2876) OX=237561 GN=CAALFM_C400490WA PE=3 SV=1	High	12	5	5	5	529	59.1	5.73	75	107.9	105.3	104	96	97.2	89.6
Q59U54	orf19.1897	GCR1_C domain-containing protein OS=Candida albicans (strain SC5314 / ATCC MYA-2876) OX=237561 GN=orf19.1897 PE=4 SV=1	High	11	4	4	4	344	39.6	7.8	80	107.1	102.7	103.7	91.3	102.3	93
A0A1D8PL59	orf19.4702	Uncharacterized protein (Fragment) OS=Candida albicans (strain SC5314 / ATCC MYA-2876) OX=237561 GN=orf19.4702 PE=4 SV=1	Low	3	1	1	1	300	34.8	9.76	0	101	119.6	94.6	103.9	80.5	100.4
A0A1D8PQ38	orf19.5597.1	Uncharacterized protein OS=Candida albicans (strain SC5314 / ATCC MYA-2876) OX=237561 GN=orf19.5597.1 PE=3 SV=1	High	52	4	8	4	63	6.7	9.82	65	97.1	97.4	107.4	107.9	102.6	87.6
Q5ABC3	TUF1	Elongation factor Tu OS=Candida albicans (strain SC5314 / ATCC MYA-2876) OX=237561 GN=TUF1 PE=3 SV=1	High	61	23	66	23	426	46.7	5.97	1911	101.6	106.2	102.2	93.2	94.4	102.4
A0A1D8PKH2	GLG2	Glg2p OS=Candida albicans (strain SC5314 / ATCC MYA-2876) OX=237561 GN=GLG2 PE=4 SV=1	High	14	5	6	5	361	42	4.94	139	108.5	105.4	112.1	86.7	95.5	91.8
Q5A015	CAALFM_CR03740CA	Flavin mononucleotide kinase 1 OS=Candida albicans (strain SC5314 / ATCC MYA-2876) OX=237561 GN=CAALFM_CR03740CA PE=3 SV=1	High	43	8	11	8	176	20.1	5.4	183	95.8	89.6	100.8	106.9	105.7	101.2
P0CY34	TUP1	Transcriptional repressor TUP1 OS=Candida albicans (strain SC5314 / ATCC MYA-2876) OX=237561 GN=TUP1 PE=2 SV=1	High	66	32	58	32	512	57.6	6	1318	102.2	104.5	102.5	98.6	90.5	101.6
A0A1D8PP60	orf19.4013	Uncharacterized protein OS=Candida albicans (strain SC5314 / ATCC MYA-2876) OX=237561 GN=orf19.4013 PE=4 SV=1	High	25	10	11	10	434	49.4	8.68	170	106.5	106.6	106.7	95	91.6	93.5
A0A1D8PPV9	orf19.5510	WAC domain-containing protein OS=Candida albicans (strain SC5314 / ATCC MYA-2876) OX=237561 GN=orf19.5510 PE=4 SV=1	High	20	21	23	21	1272	147.4	5.15	313	103.7	103.6	103.4	92.4	99.1	97.8
A0A1D8PSG9	CAALFM_CR03310CA	Uncharacterized protein OS=Candida albicans (strain SC5314 / ATCC MYA-2876) OX=237561 GN=CAALFM_CR03310CA PE=4 SV=1	Medium	2	1	1	1	463	53.1	8.48	31	93	89	102.3	99.2	113.9	102.7
Q5A287	SFL1	Transcription factor SFL1 OS=Candida albicans (strain SC5314 / ATCC MYA-2876) OX=237561 GN=SFL1 PE=1 SV=2	High	5	3	3	3	805	90.1	9.5	76	100.1	101.5	100.7	93.8	105.2	98.7
A0A1D8PI96	orf19.3639	DNA-3-methyladenine glycosylase II OS=Candida albicans (strain SC5314 / ATCC MYA-2876) OX=237561 GN=orf19.3639 PE=3 SV=1	High	4	2	2	2	354	40.7	9.45	42	101.7	105.2	100.3	88.8	103.3	100.7
Q5AQ62	JIP5	WD repeat-containing protein JIP5 OS=Candida albicans (strain SC5314 / ATCC MYA-2876) OX=237561 GN=JIP5 PE=3 SV=2	High	13	8	10	8	542	60.7	5.19	109	96.5	102.1	96.6	99.2	102.1	103.5
A0A1D8PQ60	orf19.5711	CRAL-TRIO domain-containing protein OS=Candida albicans (strain SC5314 / ATCC MYA-2876) OX=237561 GN=orf19.5711 PE=4 SV=1	High	29	13	15	13	621	70.2	7.24	394	102.5	99.9	101.4	98.1	99.8	98.2
A0A1D8PMF0	orf19.1277	Uncharacterized protein OS=Candida albicans (strain SC5314 / ATCC MYA-2876) OX=237561 GN=orf19.1277 PE=4 SV=1	High	9	3	3	3	392	41.6	8.38	111	92.1	85.3	105.9	103.4	110.9	102.3
Q59PZ3	APG7	Ubiquitin-like modifier-activating enzyme ATG7 OS=Candida albicans (strain SC5314 / ATCC MYA-2876) OX=237561 GN=APG7 PE=3 SV=2	High	6	4	4	4	639	72.8	5.57	71	100.5	98.8	105	94.2	101.1	100.4
Q5A357	CAALFM_CR08400CA	Putative mitochondrial 37S ribosomal protein SWS2 OS=Candida albicans (strain SC5314 / ATCC MYA-2876) OX=237561 GN=CAALFM_CR08400CA PE=3 SV=1	High	43	5	7	5	122	13.8	10.83	174	97.4	106.7	99	105	98	93.9
A0A1D8PF19	HAP43	Hap43p OS=Candida albicans (strain SC5314 / ATCC MYA-2876) OX=237561 GN=HAP43 PE=4 SV=1	Low	1	1	1	1	634	69	9.06	0	96.4	93.7	104.7	99.3	104.7	101.2
A0A1D8PNA0	orf19.3180	Phosphoinositide 5-phosphatase OS=Candida albicans (strain SC5314 / ATCC MYA-2876) OX=237561 GN=orf19.3180 PE=4 SV=1	High	7	4	4	4	457	51.4	5.94	67	107.3	97.8	101.7	100.6	94	98.6
Q5A868	CAB3	Phosphopantothenoylcysteine decarboxylase complex subunit OS=Candida albicans (strain SC5314 / ATCC MYA-2876) OX=237561 GN=CAB3 PE=4 SV=1	High	20	10	12	10	731	80.3	4.93	258	91.9	94.5	98.4	100.6	108.5	106.1
Q59RQ4	MRPL8	Mitochondrial 54S ribosomal protein YmL8 OS=Candida albicans (strain SC5314 / ATCC MYA-2876) OX=237561 GN=MRPL8 PE=3 SV=1	High	52	14	24	14	255	29.4	9.14	427	94.3	104.2	103.2	94.9	96.8	106.7
A0A1D8PQ24	orf19.5579	Uncharacterized protein OS=Candida albicans (strain SC5314 / ATCC MYA-2876) OX=237561 GN=orf19.5579 PE=4 SV=1	Medium	3	1	1	1	268	30.9	4.93	53	104.1	90.3	101.3	101.4	104.6	98.3
A0A1D8PDE3	SEC21	Coatomer subunit gamma OS=Candida albicans (strain SC5314 / ATCC MYA-2876) OX=237561 GN=SEC21 PE=3 SV=1	High	47	40	61	40	936	104.2	5.19	1645	101.1	98.4	101	100.1	101.5	98
A0A1D8PEZ0	ASR1	Asr1p OS=Candida albicans (strain SC5314 / ATCC MYA-2876) OX=237561 GN=ASR1 PE=4 SV=1	High	14	8	22	8	385	37.2	7.49	448	113.9	111	112.6	92.6	88.8	81.1
Q5AAW1	orf19.6199	ATP-dependent 5'-3' DNA helicase OS=Candida albicans (strain SC5314 / ATCC MYA-2876) OX=237561 GN=orf19.6199 PE=3 SV=1	High	5	3	3	3	719	80.5	6.38	91	93.1	94.8	100.4	103.6	104.4	103.7
Q5A2A5	GRS1	Diadenosine tetraphosphate synthetase OS=Candida albicans (strain SC5314 / ATCC MYA-2876) OX=237561 GN=GRS1 PE=3 SV=1	High	57	37	76	37	652	73.7	5.68	2099	98.7	99.5	96.8	100.7	101.3	103.1
Q5AJF7	RPL12	Ribosomal 60S subunit protein L12A OS=Candida albicans (strain SC5314 / ATCC MYA-2876) OX=237561 GN=RPL12 PE=3 SV=1	High	69	12	61	12	165	17.8	9.51	1476	91.9	95	91.7	108.2	107.5	105.7
A0A1D8PR64	POL3	DNA polymerase OS=Candida albicans (strain SC5314 / ATCC MYA-2876) OX=237561 GN=POL3 PE=3 SV=1	High	13	14	14	14	1038	118.8	8.21	144	96.7	96.7	100.8	102	104.6	99.2
Q59RC4	orf19.6838	Uncharacterized protein OS=Candida albicans (strain SC5314 / ATCC MYA-2876) OX=237561 GN=orf19.6838 PE=4 SV=1	High	26	7	8	7	269	28.8	7.77	127	87.1	83.2	83.7	115.7	107.6	122.7
A0A1D8PT62	CAALFM_CR06140WA	Uncharacterized protein OS=Candida albicans (strain SC5314 / ATCC MYA-2876) OX=237561 GN=CAALFM_CR06140WA PE=4 SV=1	High	7	3	3	3	584	66.1	9.31	0	93.8	97.6	101	101.3	104	102.3
A0A1D8PJS7	PEP8	Retromer subunit OS=Candida albicans (strain SC5314 / ATCC MYA-2876) OX=237561 GN=PEP8 PE=3 SV=1	High	22	6	9	6	347	39.4	9.04	89	101.5	104.5	100.5	104.4	87.7	101.3
A0A1D8PRG1	orf19.7198	CCR4-NOT core subunit OS=Candida albicans (strain SC5314 / ATCC MYA-2876) OX=237561 GN=orf19.7198 PE=4 SV=1	High	16	6	8	6	331	36.8	5.97	211	100.9	97.7	101	97.5	100.7	102.3
Q5A034	MCM2	DNA replication licensing factor MCM2 OS=Candida albicans (strain SC5314 / ATCC MYA-2876) OX=237561 GN=MCM2 PE=3 SV=1	High	23	19	24	19	903	101.2	5.05	510	104.3	105.2	109.8	92	95.4	93.4
A0A1D8PFF0	orf19.5225	Uncharacterized protein OS=Candida albicans (strain SC5314 / ATCC MYA-2876) OX=237561 GN=orf19.5225 PE=4 SV=1	High	9	1	2	1	125	13.6	11.15	52	101.8	93.9	109.4	104	100.4	90.6
A0A1D8PN61	SNF1	Non-specific serine/threonine protein kinase OS=Candida albicans (strain SC5314 / ATCC MYA-2876) OX=237561 GN=SNF1 PE=4 SV=1	High	41	21	32	21	618	69.7	7.23	613	101.7	99.3	98.7	99.2	101.7	99.4
A0A1D8PJH3	orf19.261	Dolichol kinase OS=Candida albicans (strain SC5314 / ATCC MYA-2876) OX=237561 GN=orf19.261 PE=3 SV=1	High	3	2	2	2	586	67.1	6.21	74	101.9	104.9	104.5	107.1	85.4	96.2
O43133	TBP1	TATA-box-binding protein OS=Candida albicans (strain SC5314 / ATCC MYA-2876) OX=237561 GN=TBP1 PE=2 SV=1	High	39	9	10	9	238	26.6	8.79	103	94.6	103.1	99.1	101.3	98.4	103.5
A0A1D8PU84	CAALFM_CR10390WA	Trafficking protein particle complex subunit OS=Candida albicans (strain SC5314 / ATCC MYA-2876) OX=237561 GN=CAALFM_CR10390WA PE=3 SV=1	High	12	3	3	3	248	27.7	6.23	32	92.1	93.3	100.9	97.5	120.6	95.6
A0A1D8PL88	orf19.4656	Uncharacterized protein OS=Candida albicans (strain SC5314 / ATCC MYA-2876) OX=237561 GN=orf19.4656 PE=4 SV=1	High	4	3	5	3	632	73	5.16	43	97.8	92.7	100.5	99.5	106.2	103.4
A0A1D8PD55	orf19.4474	AN1-type domain-containing protein OS=Candida albicans (strain SC5314 / ATCC MYA-2876) OX=237561 GN=orf19.4474 PE=4 SV=1	Medium	3	1	1	1	308	34.3	9.44	46	109.6	109.2	103.8	87.2	94.6	95.7
A0A1D8PFW5	orf19.7224	E3 ubiquitin-protein ligase OS=Candida albicans (strain SC5314 / ATCC MYA-2876) OX=237561 GN=orf19.7224 PE=4 SV=1	High	8	5	5	5	558	65.2	5.94	99	98.5	95.4	103	99.8	104.9	98.4
Q59MC8	MDM34	Mitochondrial distribution and morphology protein 34 OS=Candida albicans (strain SC5314 / ATCC MYA-2876) OX=237561 GN=MDM34 PE=3 SV=2	High	5	3	3	3	623	70.2	9.09	53	96.6	97.5	104	94.6	98.3	109.1
A0A1D8PLZ6	orf19.5297	TFIIH/NER complex subunit OS=Candida albicans (strain SC5314 / ATCC MYA-2876) OX=237561 GN=orf19.5297 PE=4 SV=1	High	4	3	3	3	631	70.4	6.07	45	94.4	96.3	99.7	96.9	104.6	108.2
Q59T94	orf19.4537	Uncharacterized protein OS=Candida albicans (strain SC5314 / ATCC MYA-2876) OX=237561 GN=orf19.4537 PE=4 SV=1	High	42	13	19	13	305	34	9.6	368	101.8	101.6	102	95.9	99.1	99.6
Q5A3K7	SER33	D-3-phosphoglycerate dehydrogenase OS=Candida albicans (strain SC5314 / ATCC MYA-2876) OX=237561 GN=SER33 PE=3 SV=1	High	48	19	49	19	463	50.3	6.04	1128	93.7	94.6	96.9	106.2	105.4	103.1
A0A1D8PEJ8	GRP1	Grp1p OS=Candida albicans (strain SC5314 / ATCC MYA-2876) OX=237561 GN=GRP1 PE=4 SV=1	High	25	7	9	7	337	37.8	5.19	144	100.5	99.5	99.7	99.9	102	98.4
A0A1D8PF14	orf19.2330	SnoRNA-binding rRNA-processing protein OS=Candida albicans (strain SC5314 / ATCC MYA-2876) OX=237561 GN=orf19.2330 PE=3 SV=1	High	21	10	12	10	431	50.2	8.88	232	96.6	94.9	94	110.1	103.9	100.5
A0A1D8PI10	orf19.2184	FAA_hydrolase domain-containing protein OS=Candida albicans (strain SC5314 / ATCC MYA-2876) OX=237561 GN=orf19.2184 PE=3 SV=1	High	41	9	10	9	292	32.2	5.41	281	99.9	99.7	99.9	101.1	101.1	98.4
A0A1D8PFX9	orf19.7235	Uncharacterized protein OS=Candida albicans (strain SC5314 / ATCC MYA-2876) OX=237561 GN=orf19.7235 PE=4 SV=1	High	6	5	5	5	892	100.4	7.11	125	97.7	95.4	99.1	103.8	97.8	106.2
Q59TC4	LYS22	Homocitrate synthase OS=Candida albicans (strain SC5314 / ATCC MYA-2876) OX=237561 GN=LYS22 PE=3 SV=1	High	43	16	24	7	417	46.2	5.97	517	89.9	84.4	86.3	114.4	115	110.1
A0A1D8PLU5	CSH3	Csh3p OS=Candida albicans (strain SC5314 / ATCC MYA-2876) OX=237561 GN=CSH3 PE=4 SV=1	High	28	6	13	6	236	26.2	6.8	487	99.6	100.7	97.7	101.9	95.6	104.4
Q59W52	PRP28	Pre-mRNA-splicing ATP-dependent RNA helicase PRP28 OS=Candida albicans (strain SC5314 / ATCC MYA-2876) OX=237561 GN=PRP28 PE=3 SV=2	High	12	7	7	7	581	65.6	6.96	121	96.4	93.8	103.3	98.7	102.7	105
A0A1D8PFG1	orf19.3762	Uncharacterized protein OS=Candida albicans (strain SC5314 / ATCC MYA-2876) OX=237561 GN=orf19.3762 PE=4 SV=1	High	13	1	1	1	178	20.9	6.84	80	89.6	113.3	97.4	97.9	103	98.8
Q59K70	orf19.1433	Hydrolase_4 domain-containing protein OS=Candida albicans (strain SC5314 / ATCC MYA-2876) OX=237561 GN=orf19.1433 PE=4 SV=1	High	42	16	26	16	397	46.7	6.99	469	98.7	98.6	99.2	100	98.2	105.4
A0A1D8PEK5	orf19.4792	Uncharacterized protein OS=Candida albicans (strain SC5314 / ATCC MYA-2876) OX=237561 GN=orf19.4792 PE=4 SV=1	Low	2	1	1	1	557	61.4	7.01	0	99.6	97	98.7	100.7	98.2	105.8
Q5A1Q5	NUF2	Probable kinetochore protein NUF2 OS=Candida albicans (strain SC5314 / ATCC MYA-2876) OX=237561 GN=NUF2 PE=3 SV=3	High	12	6	6	6	485	56.6	5.55	108	93	98.6	98.4	94.7	106.2	109.2
Q59Z52	ARE2	O-acyltransferase OS=Candida albicans (strain SC5314 / ATCC MYA-2876) OX=237561 GN=ARE2 PE=3 SV=1	High	7	5	7	5	609	71.3	8.46	184	115.1	113.3	108.9	97.1	78.2	87.4
Q5A7Q8	HRK1	Putative serine/threonine protein kinase OS=Candida albicans (strain SC5314 / ATCC MYA-2876) OX=237561 GN=HRK1 PE=4 SV=1	High	25	16	22	15	696	78.5	7.49	296	101.7	102.8	100.4	96.7	98.6	99.8
A0A1D8PJT2	orf19.357	Prohibitin OS=Candida albicans (strain SC5314 / ATCC MYA-2876) OX=237561 GN=orf19.357 PE=3 SV=1	High	71	17	25	17	283	30.8	9.2	622	101.4	94.1	102.7	99.5	100.7	101.6
A0A1D8PJ23	MRPL33	Mitochondrial 54S ribosomal protein YmL33 OS=Candida albicans (strain SC5314 / ATCC MYA-2876) OX=237561 GN=MRPL33 PE=3 SV=1	High	48	6	11	6	96	11.2	10.04	138	91.5	111.4	100.3	108.9	92.6	95.3
A0A1D8PPE0	RPS13	Ribosomal 40S subunit protein S13 OS=Candida albicans (strain SC5314 / ATCC MYA-2876) OX=237561 GN=RPS13 PE=3 SV=1	High	64	10	40	10	151	16.9	10.23	834	97.7	94.7	96.5	114.3	107	89.8
Q00310	MNT1	Glycolipid 2-alpha-mannosyltransferase 1 OS=Candida albicans (strain SC5314 / ATCC MYA-2876) OX=237561 GN=MNT1 PE=3 SV=1	High	65	25	40	23	431	50	6.9	929	103.6	102.7	100.6	97.3	97	98.8
A0A1D8PET4	ECM21	Ecm21p OS=Candida albicans (strain SC5314 / ATCC MYA-2876) OX=237561 GN=ECM21 PE=4 SV=1	High	2	2	2	2	728	81.6	6.55	30	97.6	96.4	101.4	102.8	100.6	101.2
A0A1D8PQT9	GCN2	Serine/threonine-protein kinase OS=Candida albicans (strain SC5314 / ATCC MYA-2876) OX=237561 GN=GCN2 PE=4 SV=1	High	6	10	11	10	1764	200.9	5.77	251	98.7	96.2	101.2	96.8	101.9	105.2
Q59LP6	AIM11	Altered inheritance of mitochondria protein 11 OS=Candida albicans (strain SC5314 / ATCC MYA-2876) OX=237561 GN=AIM11 PE=3 SV=1	High	21	3	3	3	165	18.6	5.35	87	96.8	94.4	106.2	100.2	98	104.5
Q59UF6	CAALFM_CR03160WA	tRNA(Phe) 7-((3-amino-3-carboxypropyl)-4-demethylwyosine(37)-N(4))-methyltransferase OS=Candida albicans (strain SC5314 / ATCC MYA-2876) OX=237561 GN=CAALFM_CR03160WA PE=4 SV=1	High	32	9	10	9	275	32	6.37	199	96.4	98.3	98.5	99.6	104.6	102.7
Q5ALM0	HOM2	Aspartate-semialdehyde dehydrogenase OS=Candida albicans (strain SC5314 / ATCC MYA-2876) OX=237561 GN=HOM2 PE=1 SV=1	High	45	16	29	16	365	39.2	5.91	547	96.4	97	96.5	103.9	103.5	102.7
A0A1D8PR97	orf19.5131	Glucose-induced degradation complex subunit OS=Candida albicans (strain SC5314 / ATCC MYA-2876) OX=237561 GN=orf19.5131 PE=4 SV=1	High	19	14	16	14	720	82.1	5.83	397	101.1	98.1	99.6	102.7	101.9	96.7
Q5AMR8	CYT2	Cytochrome c heme lyase OS=Candida albicans (strain SC5314 / ATCC MYA-2876) OX=237561 GN=CYT2 PE=3 SV=1	High	39	8	11	8	251	28.6	7.01	233	97.9	100.2	101	95.7	101.7	103.5
Q9B8D1	NAD3	NADH-ubiquinone oxidoreductase chain 3 OS=Candida albicans (strain SC5314 / ATCC MYA-2876) OX=237561 GN=NAD3 PE=3 SV=2	High	25	3	4	3	129	14.7	5.06	68	100.4	88	115	99.1	106.1	91.4
A0A1D8PQT2	MRE11	Double-strand break repair protein OS=Candida albicans (strain SC5314 / ATCC MYA-2876) OX=237561 GN=MRE11 PE=3 SV=1	High	16	9	9	9	682	77.2	5.63	112	92.3	96.1	99.6	103.3	106.5	102.1
A0A1D8PMT6	orf19.5689	Coatomer subunit epsilon OS=Candida albicans (strain SC5314 / ATCC MYA-2876) OX=237561 GN=orf19.5689 PE=3 SV=1	High	28	8	12	8	311	35.6	4.54	317	98.9	81.8	104.9	118.5	97.8	98
Q5A4W8	BDF1	Bromodomain-containing factor 1 OS=Candida albicans (strain SC5314 / ATCC MYA-2876) OX=237561 GN=BDF1 PE=1 SV=1	High	30	20	29	20	732	82.5	5.02	758	99.7	102.6	101.6	98	100.2	97.9
A0A1D8PJW1	VTI1	V-SNARE protein OS=Candida albicans (strain SC5314 / ATCC MYA-2876) OX=237561 GN=VTI1 PE=3 SV=1	High	41	7	13	7	217	24.8	5.52	361	101.4	97.7	99.6	104.6	103.4	93.3
A0A1D8PMA5	PUF3	mRNA-binding protein OS=Candida albicans (strain SC5314 / ATCC MYA-2876) OX=237561 GN=PUF3 PE=4 SV=1	High	12	11	15	11	929	102.1	6.46	259	99.6	100.5	103.7	99.4	101.2	95.6
Q59LT9	RPC19	DNA-directed RNA polymerase core subunit OS=Candida albicans (strain SC5314 / ATCC MYA-2876) OX=237561 GN=RPC19 PE=3 SV=1	High	42	3	5	3	131	14.5	4.37	279	91.8	109.7	108.5	101	103	86
Q59LX5	TRY2	Transcriptional regulator of yeast form adherence 2 OS=Candida albicans (strain SC5314 / ATCC MYA-2876) OX=237561 GN=TRY2 PE=2 SV=2	High	7	2	2	2	371	42	4.54	63	98.9	96.5	105.3	97	92.1	110.2
Q5A3J1	MRPL51	54S ribosomal protein L51, mitochondrial OS=Candida albicans (strain SC5314 / ATCC MYA-2876) OX=237561 GN=MRPL51 PE=3 SV=1	High	25	4	6	4	140	16.1	9.99	91	98.1	105.2	104.9	96.5	96	99.3
O59933	ERG25	Methylsterol monooxygenase OS=Candida albicans (strain SC5314 / ATCC MYA-2876) OX=237561 GN=ERG25 PE=3 SV=1	High	10	3	4	3	308	36.5	7.33	42	109.1	108.1	99	92.3	92.5	99.1
A0A1D8PJ42	ATO2	Ato2p OS=Candida albicans (strain SC5314 / ATCC MYA-2876) OX=237561 GN=ATO2 PE=3 SV=1	High	11	2	2	2	265	28.2	8.25	76	103.6	95.9	117.6	91	86.6	105.2
Q5A650	SAK1	Serine/threonine protein kinase OS=Candida albicans (strain SC5314 / ATCC MYA-2876) OX=237561 GN=SAK1 PE=4 SV=1	High	8	9	11	9	1408	155.8	6.47	170	97.8	100.5	98.2	98.1	98.6	106.8
A0A1D8PRB0	orf19.1340	Aldo-keto reductase superfamily protein OS=Candida albicans (strain SC5314 / ATCC MYA-2876) OX=237561 GN=orf19.1340 PE=3 SV=1	High	34	9	12	9	309	35.3	6.15	316	91.6	92	93.7	103.3	108.2	111.3
Q5AHE2	UGA11	4-aminobutyrate aminotransferase OS=Candida albicans (strain SC5314 / ATCC MYA-2876) OX=237561 GN=UGA11 PE=3 SV=1	High	7	3	3	3	434	48.6	6.21	79	95	94.1	103.9	92.3	106.1	108.7
Q5A0W6	CAALFM_C406790WA	GPN-loop GTPase 3 OS=Candida albicans (strain SC5314 / ATCC MYA-2876) OX=237561 GN=CAALFM_C406790WA PE=3 SV=2	High	8	2	3	2	273	30.8	4.5	64	106.4	97.9	103.8	104.5	93	94.4
Q5AHH4	HSP21	Small heat shock protein 21 OS=Candida albicans (strain SC5314 / ATCC MYA-2876) OX=237561 GN=HSP21 PE=1 SV=1	High	79	18	184	18	189	21.5	5.35	2623	94.2	88.9	92.2	114.3	105.6	104.8
Q59WE9	orf19.2352	AB hydrolase-1 domain-containing protein OS=Candida albicans (strain SC5314 / ATCC MYA-2876) OX=237561 GN=orf19.2352 PE=4 SV=1	High	22	7	10	7	324	36.6	7.55	215	99.4	95.8	97.4	99.1	102.8	105.4
Q59R30	orf19.6690	Uncharacterized protein OS=Candida albicans (strain SC5314 / ATCC MYA-2876) OX=237561 GN=orf19.6690 PE=4 SV=1	Low	2	1	1	1	692	79.6	6.62	0
Q5ACL4	RTC1	Restriction of telomere capping protein 1 OS=Candida albicans (strain SC5314 / ATCC MYA-2876) OX=237561 GN=RTC1 PE=3 SV=1	High	4	4	4	4	1088	120.9	8.02	40	97.4	98.4	96.7	100.8	101	105.8
A0A1D8PRE9	HIS7	Imidazole glycerol phosphate synthase hisHF OS=Candida albicans (strain SC5314 / ATCC MYA-2876) OX=237561 GN=HIS7 PE=3 SV=1	High	44	26	35	26	627	69.6	5.63	767	94.9	97.1	96	100.5	103.5	108
A0A1D8PQ75	FDC1	Ferulic acid decarboxylase 1 OS=Candida albicans (strain SC5314 / ATCC MYA-2876) OX=237561 GN=FDC1 PE=3 SV=1	High	16	9	9	9	513	57.6	6.28	75	95.8	95	99.3	101.5	106	102.4
A0A1D8PRF5	SLA2	Sla2p OS=Candida albicans (strain SC5314 / ATCC MYA-2876) OX=237561 GN=SLA2 PE=3 SV=1	High	50	43	66	43	1063	120.8	5.36	1987	102	102.5	99.2	99.1	100.7	96.5
A0A1D8PLA2	orf19.4643	Uncharacterized protein OS=Candida albicans (strain SC5314 / ATCC MYA-2876) OX=237561 GN=orf19.4643 PE=4 SV=1	High	1	3	3	3	2383	267.5	5.1	47	108.1	98.6	105.5	96.4	101.1	90.4
Q5AIA4	IML1	Vacuolar membrane-associated protein IML1 OS=Candida albicans (strain SC5314 / ATCC MYA-2876) OX=237561 GN=IML1 PE=3 SV=2	High	4	6	7	6	1462	168.6	8.51	114	98.6	97.3	100.7	98.9	101.5	103
A0A1D8PDP4	RPS27A	40S ribosomal protein S27 OS=Candida albicans (strain SC5314 / ATCC MYA-2876) OX=237561 GN=RPS27A PE=3 SV=1	High	79	5	6	5	82	9.1	9.04	184	92.9	87.2	99.9	107.3	113.5	99.3
A0A1D8PID0	orf19.3586	Uncharacterized protein OS=Candida albicans (strain SC5314 / ATCC MYA-2876) OX=237561 GN=orf19.3586 PE=4 SV=1	Medium	6	2	2	2	298	32.6	6.1	18	101.1	102.8	101.5	94	102.1	98.5
Q59R18	DED81	Asparaginyl-tRNA synthetase OS=Candida albicans (strain SC5314 / ATCC MYA-2876) OX=237561 GN=DED81 PE=3 SV=1	High	71	40	81	40	552	62.2	6.15	1917	99.5	102.4	95.6	102.3	99.3	100.9
Q5A8H7	SWC5	SWR1-complex protein 5 OS=Candida albicans (strain SC5314 / ATCC MYA-2876) OX=237561 GN=SWC5 PE=3 SV=2	High	8	3	3	3	338	38.8	5.3	43	98.6	92.5	103.3	100.9	103.2	101.4
Q5A220	RFG1	Repressor of filamentous growth 1 OS=Candida albicans (strain SC5314 / ATCC MYA-2876) OX=237561 GN=RFG1 PE=2 SV=3	High	5	3	3	3	600	64.9	8.92	45	97.1	98	101.1	94.4	102.7	106.7
A0A1D8PDP8	orf19.2439.1	Ubiquinol--cytochrome-c reductase subunit 10 OS=Candida albicans (strain SC5314 / ATCC MYA-2876) OX=237561 GN=orf19.2439.1 PE=4 SV=1	High	42	3	6	3	78	8.7	8.46	47	102.4	95.5	100.1	95.3	102.2	104.5
Q59PW1	orf19.2782	Monothiol glutaredoxin OS=Candida albicans (strain SC5314 / ATCC MYA-2876) OX=237561 GN=orf19.2782 PE=4 SV=1	High	30	4	8	4	175	19.4	4.68	228	99.6	101.3	101.3	92.9	105.9	99
Q5ALN1	AIM36	Altered inheritance of mitochondria protein 36, mitochondrial OS=Candida albicans (strain SC5314 / ATCC MYA-2876) OX=237561 GN=AIM36 PE=3 SV=1	High	48	15	24	15	292	34.7	7.58	416	94.1	103.3	103.4	98.5	101.5	99.2
A0A1D8PCD3	orf19.3290	NADH dehydrogenase [ubiquinone] iron-sulfur protein 4, mitochondrial OS=Candida albicans (strain SC5314 / ATCC MYA-2876) OX=237561 GN=orf19.3290 PE=3 SV=1	High	46	5	9	5	156	17.8	9.54	279	97.3	96.9	105.3	105.1	103.5	91.9
Q59X92	ERV46	Erv46p OS=Candida albicans (strain SC5314 / ATCC MYA-2876) OX=237561 GN=ERV46 PE=4 SV=1	High	21	6	7	6	414	46.7	6.04	119	101.7	102.9	103.5	100.5	99.1	92.3
Q5A1L3	orf19.588	CX9C domain-containing protein OS=Candida albicans (strain SC5314 / ATCC MYA-2876) OX=237561 GN=orf19.588 PE=4 SV=1	High	16	2	2	2	105	12.1	7.62	53	97.2	96.9	99.1	93.9	112.9	100
Q5AF03	GLX3	Glyoxalase 3 OS=Candida albicans (strain SC5314 / ATCC MYA-2876) OX=237561 GN=GLX3 PE=1 SV=1	High	79	16	63	16	236	25.8	4.83	2127	118.8	116.3	107.7	85.7	82.6	88.9
A0A1D8PRL3	CAALFM_CR00090CA	NAD(P)-bd_dom domain-containing protein OS=Candida albicans (strain SC5314 / ATCC MYA-2876) OX=237561 GN=CAALFM_CR00090CA PE=4 SV=1	High	56	11	18	11	229	25.2	8.25	575	96.8	88.1	97.9	110.8	96.3	110.2
Q5ANF9	SEC7	Arf family guanine nucleotide exchange factor OS=Candida albicans (strain SC5314 / ATCC MYA-2876) OX=237561 GN=SEC7 PE=4 SV=1	High	21	34	45	34	1839	208.9	5.11	998	98.6	94.9	97.8	100.9	105.6	102.2
A0A1D8PP17	orf19.3965	Uncharacterized protein OS=Candida albicans (strain SC5314 / ATCC MYA-2876) OX=237561 GN=orf19.3965 PE=4 SV=1	High	16	3	4	3	216	24.5	4.77	90	99.6	89.2	98.4	95.7	103.3	113.9
A0A1D8PF84	AVT4	Avt4p OS=Candida albicans (strain SC5314 / ATCC MYA-2876) OX=237561 GN=AVT4 PE=3 SV=1	Medium	3	1	1	1	639	71.7	7.28	28	95.1	89.5	106.5	95.1	108.2	105.6
A0A1D8PE08	TAF145	Taf145p OS=Candida albicans (strain SC5314 / ATCC MYA-2876) OX=237561 GN=TAF145 PE=4 SV=1	High	11	14	15	14	1260	144.4	5.59	147	96.2	96.2	99.2	98.4	104.4	105.5
A0A1D8PRL4	MIS12	Formyltetrahydrofolate synthetase OS=Candida albicans (strain SC5314 / ATCC MYA-2876) OX=237561 GN=MIS12 PE=3 SV=1	High	40	38	56	36	1025	111.2	8.37	1246	95.4	100.2	92.6	104.8	103.5	103.5
Q5AED6	CLF1	Pre-mRNA-splicing factor CLF1 OS=Candida albicans (strain SC5314 / ATCC MYA-2876) OX=237561 GN=CLF1 PE=3 SV=3	High	5	4	4	4	701	83.7	5.58	95	99.2	98.1	100.9	98.8	103.1	99.8
Q5AP52	FGR41	Filamentous growth regulator 41 OS=Candida albicans (strain SC5314 / ATCC MYA-2876) OX=237561 GN=FGR41 PE=1 SV=1	Medium	3	1	1	1	250	26.4	4.22	27	88	95.1	91.2	97.8	110.8	117.1
A0A1D8PLJ2	BEM3	Bem3p OS=Candida albicans (strain SC5314 / ATCC MYA-2876) OX=237561 GN=BEM3 PE=4 SV=1	High	12	12	14	12	1141	127	6.18	265	95.8	106.8	100	86.3	97.6	113.5
Q59SC0	orf19.225	Uncharacterized protein OS=Candida albicans (strain SC5314 / ATCC MYA-2876) OX=237561 GN=orf19.225 PE=3 SV=1	High	10	3	3	2	361	40.2	7.34	34	99.8	104.8	102.4	92.5	97.4	103.1
Q59SL4	orf19.4159	Uncharacterized protein OS=Candida albicans (strain SC5314 / ATCC MYA-2876) OX=237561 GN=orf19.4159 PE=3 SV=1	High	12	4	4	4	366	40.6	8.72	108	97	95.4	108.4	95.1	103.8	100.3
A0A1D8PEJ9	orf19.4751.1	Uncharacterized protein OS=Candida albicans (strain SC5314 / ATCC MYA-2876) OX=237561 GN=orf19.4751.1 PE=3 SV=1	Low	9	1	1	1	74	8.6	9.31	22	110.8	108	99.9	89.2	101	91.1
Q59VY8	GAL1	Galactokinase OS=Candida albicans (strain SC5314 / ATCC MYA-2876) OX=237561 GN=GAL1 PE=3 SV=1	High	42	16	27	16	515	57.1	5.33	810	87.7	84.5	84.7	124	110.4	108.6
A0A1D8PDD9	orf19.764	Protein kinase domain-containing protein OS=Candida albicans (strain SC5314 / ATCC MYA-2876) OX=237561 GN=orf19.764 PE=4 SV=1	High	17	14	16	14	885	100.1	8.43	353	100.9	104.2	102.3	95.6	101.1	96
Q9Y7W4	CRK1	Serine/threonine-protein kinase BUR1 OS=Candida albicans (strain SC5314 / ATCC MYA-2876) OX=237561 GN=CRK1 PE=3 SV=3	High	10	9	11	8	745	83.3	9.44	70	101.8	98.1	99.4	96.9	101.8	102
P0CY24	CST20	Serine/threonine-protein kinase CST20 OS=Candida albicans (strain SC5314 / ATCC MYA-2876) OX=237561 GN=CST20 PE=3 SV=1	High	16	18	21	17	1228	132.7	7.06	335	101.9	99.8	107	95.8	98.4	97.1
Q59S42	PSF1	DNA replication complex GINS protein PSF1 OS=Candida albicans (strain SC5314 / ATCC MYA-2876) OX=237561 GN=PSF1 PE=3 SV=1	High	16	3	3	3	236	27.1	4.82	86	96	93.8	99.2	103.2	103.7	104.1
Q5AD37	orf19.2030	Uncharacterized protein OS=Candida albicans (strain SC5314 / ATCC MYA-2876) OX=237561 GN=orf19.2030 PE=3 SV=1	High	24	2	4	2	157	17.9	4.87	119	86.5	96.8	93.8	110.1	118.3	94.5
A0A1D8PQ22	orf19.5569	Uncharacterized protein OS=Candida albicans (strain SC5314 / ATCC MYA-2876) OX=237561 GN=orf19.5569 PE=4 SV=1	High	29	24	29	24	932	105.2	8.59	441	97.5	102.1	98.3	99	101.5	101.7
A0A1D8PPD8	FET3	Ferroxidase OS=Candida albicans (strain SC5314 / ATCC MYA-2876) OX=237561 GN=FET3 PE=3 SV=1	Low	1	1	1	1	624	70.6	4.92	0	95	91.4	96	112.9	89.3	115.5
Q5A2C3	KOG1	Ubiquitin-binding TORC1 subunit OS=Candida albicans (strain SC5314 / ATCC MYA-2876) OX=237561 GN=KOG1 PE=3 SV=1	High	7	11	11	11	1432	162.6	7.15	131	102	96.5	97.9	100.6	101.8	101.2
A0A1D8PMJ9	orf19.2888	Uncharacterized protein (Fragment) OS=Candida albicans (strain SC5314 / ATCC MYA-2876) OX=237561 GN=orf19.2888 PE=4 SV=1	High	10	3	3	3	225	25.8	4.96	70	104.3	100.2	101.8	96.1	99.4	98.2
Q5A3M6	MCD4	GPI ethanolamine phosphate transferase 1 OS=Candida albicans (strain SC5314 / ATCC MYA-2876) OX=237561 GN=MCD4 PE=3 SV=1	High	7	7	8	7	971	110.6	5.96	82	100.7	102.3	103.4	103	91.8	98.8
Q59JU3	IPI1	Pre-rRNA-processing protein IPI1-1 OS=Candida albicans (strain SC5314 / ATCC MYA-2876) OX=237561 GN=IPI1 PE=3 SV=2	High	28	8	8	8	366	41	9.7	98	97.5	98	98.5	98.5	104.2	103.4
Q5ALN2	orf19.1545	Mitochondrial 37S ribosomal protein MRPS8 OS=Candida albicans (strain SC5314 / ATCC MYA-2876) OX=237561 GN=orf19.1545 PE=3 SV=1	High	75	15	23	15	155	17.3	9.74	390	94.3	107.2	99.2	103.8	97.6	98
A0A1D8PF49	orf19.670.2	Uncharacterized protein OS=Candida albicans (strain SC5314 / ATCC MYA-2876) OX=237561 GN=orf19.670.2 PE=4 SV=1	High	89	6	9	6	76	8.4	6.87	174	80.3	70.2	86.4	122.2	131.4	109.5
P0CU34	TSA1B	Peroxiredoxin TSA1-B OS=Candida albicans (strain SC5314 / ATCC MYA-2876) OX=237561 GN=TSA1B PE=2 SV=1	High	76	12	72	12	196	21.8	5.06	1811	99.6	96.5	99.5	110.7	93.9	99.8
A0A1D8PP59	orf19.4016	Ubiquinol--cytochrome-c reductase subunit OS=Candida albicans (strain SC5314 / ATCC MYA-2876) OX=237561 GN=orf19.4016 PE=4 SV=1	High	56	20	48	20	439	47.9	7.17	1391	107.1	101.9	104.4	93.3	96.3	96.9
A0A1D8PQR2	orf19.7012	Mitochondrial 37S ribosomal protein MRPS16 OS=Candida albicans (strain SC5314 / ATCC MYA-2876) OX=237561 GN=orf19.7012 PE=3 SV=1	High	18	3	3	3	173	20.1	10.07	40	92.7	109.1	103.5	102	95.1	97.6
A0A1D8PSP7	SNP3	U6 snRNA-associated Sm-like protein LSm2 OS=Candida albicans (strain SC5314 / ATCC MYA-2876) OX=237561 GN=SNP3 PE=3 SV=1	High	46	4	5	4	96	11	8.47	108	98.7	92.2	98.9	108.5	102.1	99.6
Q5A9A6	CDC4	SCF ubiquitin ligase complex subunit OS=Candida albicans (strain SC5314 / ATCC MYA-2876) OX=237561 GN=CDC4 PE=4 SV=1	High	18	12	12	12	768	85.8	6.13	222	94.9	95.7	97.8	106.6	102.4	102.5
Q5A6M6	SEC26	Coatomer subunit beta OS=Candida albicans (strain SC5314 / ATCC MYA-2876) OX=237561 GN=SEC26 PE=4 SV=1	High	44	40	63	40	952	107.1	5.76	1577	104.3	97.8	101.3	100.1	101.7	94.8
Q59YG7	orf19.1359	TUG-UBL1 domain-containing protein OS=Candida albicans (strain SC5314 / ATCC MYA-2876) OX=237561 GN=orf19.1359 PE=4 SV=1	High	33	18	24	18	583	67.6	8.35	291	98.4	94.6	97.9	100.5	105.7	102.9
Q59MU3	ARO10	Phenylpyruvate decarboxylase OS=Candida albicans (strain SC5314 / ATCC MYA-2876) OX=237561 GN=ARO10 PE=4 SV=1	High	52	28	59	28	629	70.8	6.39	1598	99.9	95.3	102.2	95.3	102.9	104.4
A0A1D8PRS1	CAALFM_CR00690CA	Glucosidase 2 subunit beta OS=Candida albicans (strain SC5314 / ATCC MYA-2876) OX=237561 GN=CAALFM_CR00690CA PE=4 SV=1	High	28	11	16	11	427	48.9	5.25	415	100.8	102.1	105.4	95.5	99.5	96.7
A0A1D8PRG6	orf19.7184	Uncharacterized protein OS=Candida albicans (strain SC5314 / ATCC MYA-2876) OX=237561 GN=orf19.7184 PE=3 SV=1	High	21	2	2	2	154	16.7	5	91	106.1	93.7	112	97.7	96.2	94.3
Q59WF4	MNN2	Alpha-1,2-mannosyltransferase MNN2 OS=Candida albicans (strain SC5314 / ATCC MYA-2876) OX=237561 GN=MNN2 PE=1 SV=2	High	23	14	17	14	597	69.1	6.27	312	98.1	100.8	100.6	102	99.6	98.8
A0A1D8PGA1	orf19.2007	Vacuolar protein sorting-associated protein 54 OS=Candida albicans (strain SC5314 / ATCC MYA-2876) OX=237561 GN=orf19.2007 PE=3 SV=1	High	11	12	13	12	978	109.3	5.82	229	97.2	96.5	99.9	101.4	103.2	101.8
A0A1D8PLR8	orf19.2670	Hydroxyacyl-thioester dehydratase OS=Candida albicans (strain SC5314 / ATCC MYA-2876) OX=237561 GN=orf19.2670 PE=4 SV=1	High	26	5	10	5	291	33.7	7.17	314	104.8	102.1	102.6	95.5	101	93.9
Q5A8I5	orf19.5763	Uncharacterized protein OS=Candida albicans (strain SC5314 / ATCC MYA-2876) OX=237561 GN=orf19.5763 PE=4 SV=1	High	48	11	18	11	260	28.7	5.83	317	103.2	94.5	102.4	98.3	102.6	99
Q5AHA6	orf19.891	AMP deaminase OS=Candida albicans (strain SC5314 / ATCC MYA-2876) OX=237561 GN=orf19.891 PE=3 SV=1	High	21	15	24	15	778	90.9	6.67	576	101.6	97.2	99.6	99.5	105.3	96.9
A0A1D8PIV7	RPT2	Proteasome regulatory particle base subunit OS=Candida albicans (strain SC5314 / ATCC MYA-2876) OX=237561 GN=RPT2 PE=3 SV=1	High	63	27	40	27	441	48.9	5.66	933	96.1	98.7	95.9	102.8	104.6	102
A0A1D8PKJ8	orf19.6828	Uncharacterized protein OS=Candida albicans (strain SC5314 / ATCC MYA-2876) OX=237561 GN=orf19.6828 PE=3 SV=1	High	23	8	8	8	275	32	4.64	78	100.4	109.1	100.7	102.9	94.5	92.4
Q5A8I4	SKI8	SKI complex subunit WD repeat protein OS=Candida albicans (strain SC5314 / ATCC MYA-2876) OX=237561 GN=SKI8 PE=4 SV=1	High	35	12	20	12	384	41.8	5.36	426	100.3	99.7	101.3	102.3	95.1	101.2
Q5ACZ4	orf19.2073	Uncharacterized protein OS=Candida albicans (strain SC5314 / ATCC MYA-2876) OX=237561 GN=orf19.2073 PE=3 SV=1	High	4	2	2	2	610	66.9	4.69	35	98.1	101.3	102.3	104.4	97.2	96.7
Q59M28	orf19.3759	Elongator subunit OS=Candida albicans (strain SC5314 / ATCC MYA-2876) OX=237561 GN=orf19.3759 PE=3 SV=1	High	23	11	11	11	446	49.2	9.11	242	100.3	99.3	101.6	100.3	103.1	95.4
Q5A013	EFM7	Protein N-terminal and lysine N-methyltransferase EFM7 OS=Candida albicans (strain SC5314 / ATCC MYA-2876) OX=237561 GN=EFM7 PE=3 SV=1	High	26	5	6	4	262	30.4	5.12	146	105.5	106.3	95.5	100	95.1	97.7
Q59PD4	orf19.6359	Uncharacterized protein OS=Candida albicans (strain SC5314 / ATCC MYA-2876) OX=237561 GN=orf19.6359 PE=4 SV=1	High	34	4	4	4	133	15.7	6.55	68	99.5	95.2	103.9	95.5	101.8	104.1
A0A1D8PTZ1	CAALFM_CR09330CA	Probable endonuclease LCL3 OS=Candida albicans (strain SC5314 / ATCC MYA-2876) OX=237561 GN=CAALFM_CR09330CA PE=3 SV=1	High	42	38	71	36	901	100	8.24	1496	94.7	96.8	98.2	103.2	101.5	105.6
A0A1D8PJZ6	SNF5	Snf5p OS=Candida albicans (strain SC5314 / ATCC MYA-2876) OX=237561 GN=SNF5 PE=3 SV=1	High	14	10	12	9	696	78.1	6.81	153	100.2	107.5	103.5	93.3	96.6	98.9
Q5A5P7	orf19.5352	Uncharacterized protein OS=Candida albicans (strain SC5314 / ATCC MYA-2876) OX=237561 GN=orf19.5352 PE=4 SV=1	High	4	1	1	1	368	40.2	5.67	63	99.9	102.1	90.5	104	103.3	100.3
A0A1D8PKD2	HAL3	Phosphopantothenoylcysteine decarboxylase complex subunit OS=Candida albicans (strain SC5314 / ATCC MYA-2876) OX=237561 GN=HAL3 PE=4 SV=1	High	12	6	7	6	538	58.6	4.86	150	100	98.3	100	100.7	103.1	97.9
Q5A3M3	orf19.5247	Uncharacterized protein OS=Candida albicans (strain SC5314 / ATCC MYA-2876) OX=237561 GN=orf19.5247 PE=3 SV=1	Medium	2	1	1	1	426	49.3	6.64	25	98.7	93.7	95.9	101.4	103.9	106.5
Q59SR6	IRS4	Increased rDNA silencing protein 4 OS=Candida albicans (strain SC5314 / ATCC MYA-2876) OX=237561 GN=IRS4 PE=3 SV=2	Low	1	1	1	1	638	71.7	9.1	18	109.2	89.4	106.2	97.9	98.7	98.6
A0A1D8PRK3	orf19.7139	Pre-mRNA-splicing factor SYF2 OS=Candida albicans (strain SC5314 / ATCC MYA-2876) OX=237561 GN=orf19.7139 PE=3 SV=1	High	26	3	3	3	132	15.5	9.58	96	102.5	96.7	107	98.7	94	101
Q5AMR3	orf19.4583	Uncharacterized protein OS=Candida albicans (strain SC5314 / ATCC MYA-2876) OX=237561 GN=orf19.4583 PE=3 SV=1	Medium	3	1	1	1	309	35	9.55	24	104	91.9	96.2	103.7	101.2	103
A0A1D8PPW6	NIP7	60S ribosome subunit biogenesis protein NIP7 OS=Candida albicans (strain SC5314 / ATCC MYA-2876) OX=237561 GN=NIP7 PE=3 SV=1	High	30	5	8	5	181	20.6	8.88	183	104.3	100.6	98.5	98.6	102.2	95.8
A0A1D8PI29	orf19.2220	Uncharacterized protein OS=Candida albicans (strain SC5314 / ATCC MYA-2876) OX=237561 GN=orf19.2220 PE=4 SV=1	High	29	2	2	2	103	11.2	6.54	44	71.8	72.7	75.2	120.8	138.3	121.2
A0A1D8PDT5	TLO34	Tlo34p OS=Candida albicans (strain SC5314 / ATCC MYA-2876) OX=237561 GN=TLO34 PE=4 SV=1	High	25	11	15	4	331	37.4	5.22	188	106.6	107.2	98.1	94.2	95.9	98
Q5AK24	GPI10	GPI mannosyltransferase 3 OS=Candida albicans (strain SC5314 / ATCC MYA-2876) OX=237561 GN=GPI10 PE=3 SV=2	Low	1	1	1	1	482	57	8.4	17	98.2	94.9	107.8	100.2	85.5	113.3
Q5A199	orf19.2920	Translation machinery-associated protein 20 OS=Candida albicans (strain SC5314 / ATCC MYA-2876) OX=237561 GN=orf19.2920 PE=3 SV=1	High	44	7	13	7	184	20.7	6.55	381	102.6	101.9	94.9	99.9	98.5	102.2
Q59W62	GIN4	Serine/threonine-protein kinase GIN4 OS=Candida albicans (strain SC5314 / ATCC MYA-2876) OX=237561 GN=GIN4 PE=1 SV=1	High	11	14	15	14	1349	152.9	9.32	333	100.8	109.9	103.5	92.5	96.7	96.6
A0A1D8PMM7	orf19.2870	Uncharacterized protein OS=Candida albicans (strain SC5314 / ATCC MYA-2876) OX=237561 GN=orf19.2870 PE=4 SV=1	High	18	2	2	2	143	16.6	5.02	18
A0A1D8PU37	CAALFM_CR09920WA	AA_permease domain-containing protein OS=Candida albicans (strain SC5314 / ATCC MYA-2876) OX=237561 GN=CAALFM_CR09920WA PE=4 SV=1	High	11	7	10	7	571	62.7	8.53	220	105.2	98	109.6	99.9	91.7	95.5
Q59YD8	NOP16	Nucleolar protein 16 OS=Candida albicans (strain SC5314 / ATCC MYA-2876) OX=237561 GN=NOP16 PE=3 SV=2	High	44	10	12	10	218	25.6	9.63	161	98.8	104.3	101.2	101.2	100.8	93.6
Q5A950	ATG26	Sterol 3-beta-glucosyltransferase OS=Candida albicans (strain SC5314 / ATCC MYA-2876) OX=237561 GN=ATG26 PE=3 SV=2	Low	1	1	1	1	1512	170.3	6.01	0
A0A1D8PCG3	TRM2	Trm2p OS=Candida albicans (strain SC5314 / ATCC MYA-2876) OX=237561 GN=TRM2 PE=3 SV=1	High	14	6	7	6	551	62.4	6.48	113	95.9	96.2	102.5	103	103.9	98.5
A0A1D8PN45	VPS1	Dynamin-like GTPase OS=Candida albicans (strain SC5314 / ATCC MYA-2876) OX=237561 GN=VPS1 PE=3 SV=1	High	47	34	61	33	693	76.9	7.3	1220	100	100.2	101	94.9	101.7	102.2
Q5APN0	orf19.4736	Alkaline phosphatase OS=Candida albicans (strain SC5314 / ATCC MYA-2876) OX=237561 GN=orf19.4736 PE=3 SV=1	Medium	2	1	1	1	551	60.7	6.07	27	100.6	89.4	99.4	102.2	103	105.4
A0A1D8PMB7	OFD1	Oxidative DNA demethylase OS=Candida albicans (strain SC5314 / ATCC MYA-2876) OX=237561 GN=OFD1 PE=3 SV=1	High	41	25	45	25	617	70.8	4.91	1041	102	100	102.2	100.7	98.4	96.7
Q5A860	TMA19	Translationally-controlled tumor protein homolog OS=Candida albicans (strain SC5314 / ATCC MYA-2876) OX=237561 GN=TMA19 PE=3 SV=1	High	47	9	38	9	167	18.5	4.46	720	97.8	103.8	92.4	104.6	98.3	103
Q59PT4	LCL2	Long chronological lifespan protein 2 OS=Candida albicans (strain SC5314 / ATCC MYA-2876) OX=237561 GN=LCL2 PE=3 SV=1	High	31	3	5	3	134	15.1	7.5	128	94.5	100.8	102.5	100.6	102.2	99.4
A0A1D8PRX3	CDC27	Anaphase promoting complex subunit OS=Candida albicans (strain SC5314 / ATCC MYA-2876) OX=237561 GN=CDC27 PE=4 SV=1	Medium	1	1	1	1	875	99.3	9.1	18	95.5	99.3	98.5	101.9	101.9	102.7
A0A1D8PSN1	TAF12L	TFIID_20kDa domain-containing protein OS=Candida albicans (strain SC5314 / ATCC MYA-2876) OX=237561 GN=TAF12L PE=3 SV=1	High	8	5	5	5	750	82.9	10.23	128	101.7	97	101.8	96.7	100.5	102.2
A0A1D8PSE8	CAALFM_CR03110WA	Glutamyl-tRNA synthetase OS=Candida albicans (strain SC5314 / ATCC MYA-2876) OX=237561 GN=CAALFM_CR03110WA PE=3 SV=1	High	17	8	9	8	509	58.4	8.53	143	100.6	97.4	102.8	97.7	103.5	97.8
A0A1D8PCX0	orf19.3003	Uncharacterized protein OS=Candida albicans (strain SC5314 / ATCC MYA-2876) OX=237561 GN=orf19.3003 PE=4 SV=1	High	41	50	78	50	1417	158.3	5.86	1795	102.6	104.7	101.9	99.1	94.4	97.3
Q5AN96	orf19.6007	Elongation of fatty acids protein OS=Candida albicans (strain SC5314 / ATCC MYA-2876) OX=237561 GN=orf19.6007 PE=3 SV=1	High	6	2	3	2	353	40.6	9.36	97	105.2	86.4	104.2	105.9	90.7	107.6
Q59R35	ISY1	Pre-mRNA-splicing factor ISY1 OS=Candida albicans (strain SC5314 / ATCC MYA-2876) OX=237561 GN=ISY1 PE=3 SV=1	Medium	3	1	1	1	266	32	6.92	0	90.5	93.5	94	100.1	117.6	104.2
A0A1D8PTF4	CAALFM_CR07190WA	Uncharacterized protein OS=Candida albicans (strain SC5314 / ATCC MYA-2876) OX=237561 GN=CAALFM_CR07190WA PE=4 SV=1	High	34	24	29	1	879	100.3	6.48	630	103.4	106.4	88.7	94.2	108.2	99.1
Q5AAQ7	ANT1	Ant1p OS=Candida albicans (strain SC5314 / ATCC MYA-2876) OX=237561 GN=ANT1 PE=3 SV=1	High	14	5	5	5	345	38.7	9.39	125	95.5	95.2	100.1	105.2	107.9	96.1
Q59X45	orf19.4086	Uncharacterized protein OS=Candida albicans (strain SC5314 / ATCC MYA-2876) OX=237561 GN=orf19.4086 PE=3 SV=1	Medium	6	1	1	1	216	25.1	8.46	26	94.5	83.5	99.4	108.1	121	93.5
A0A1D8PRI9	orf19.7159	Uncharacterized protein OS=Candida albicans (strain SC5314 / ATCC MYA-2876) OX=237561 GN=orf19.7159 PE=3 SV=1	High	9	8	8	8	967	110.3	5.08	74	99.2	95.8	98.3	99.8	102.5	104.4
Q59R32	CAALFM_C703560WA	Virulence factor CaO19.6688 OS=Candida albicans (strain SC5314 / ATCC MYA-2876) OX=237561 GN=CAALFM_C703560WA PE=2 SV=1	High	3	1	1	1	326	35.9	6.39	56	97.9	84.6	101	100.3	108.5	107.8
A0A1D8PKQ6	FUN31	Serine/threonine protein kinase OS=Candida albicans (strain SC5314 / ATCC MYA-2876) OX=237561 GN=FUN31 PE=4 SV=1	High	5	5	5	5	1323	149.1	5.81	107	96.6	94.9	101.4	99.1	105	103
A0A1D8PCE7	orf19.3304	Exosome non-catalytic core subunit OS=Candida albicans (strain SC5314 / ATCC MYA-2876) OX=237561 GN=orf19.3304 PE=4 SV=1	High	19	5	6	5	270	29.9	5.27	121	99.7	102.3	103.5	101.1	97.4	96
Q5A2W2	DML1	Protein DML1 OS=Candida albicans (strain SC5314 / ATCC MYA-2876) OX=237561 GN=DML1 PE=3 SV=1	High	18	9	10	9	573	65.5	5.36	187	98	95.8	103.2	97.9	103.3	101.7
A0A1D8PQL7	orf19.7078	Uncharacterized protein OS=Candida albicans (strain SC5314 / ATCC MYA-2876) OX=237561 GN=orf19.7078 PE=3 SV=1	Medium	5	1	1	1	153	17.6	5.87	38
A0A1D8PPA3	orf19.1182	Uncharacterized protein OS=Candida albicans (strain SC5314 / ATCC MYA-2876) OX=237561 GN=orf19.1182 PE=4 SV=1	High	13	4	4	4	297	34.6	8.62	66	92.6	91.7	98.9	99.6	105	112.3
A0A1D8PQS3	orf19.7006	Uncharacterized protein OS=Candida albicans (strain SC5314 / ATCC MYA-2876) OX=237561 GN=orf19.7006 PE=4 SV=1	High	13	13	15	13	1094	120.8	5.36	316	90.7	95.9	97.2	100.9	108.4	106.9
A0A1D8PLY1	RRP42	Exosome non-catalytic core subunit OS=Candida albicans (strain SC5314 / ATCC MYA-2876) OX=237561 GN=RRP42 PE=3 SV=1	High	26	6	7	6	307	34.6	4.87	221	106.3	98.3	99.7	102.6	95.7	97.4
A0A1D8PJ80	PPH21	Serine/threonine-protein phosphatase OS=Candida albicans (strain SC5314 / ATCC MYA-2876) OX=237561 GN=PPH21 PE=3 SV=1	High	45	11	20	11	360	40.9	4.83	815	106.3	105.7	103.2	98.9	96.8	89.1
Q5ADS5	NOP13	Nop13p OS=Candida albicans (strain SC5314 / ATCC MYA-2876) OX=237561 GN=NOP13 PE=4 SV=1	High	28	11	13	11	396	44.6	9.28	162	103.9	104.6	99.2	96.9	101.5	93.8
Q5A7M9	RHR2	Glycerol-1-phosphatase OS=Candida albicans (strain SC5314 / ATCC MYA-2876) OX=237561 GN=RHR2 PE=4 SV=1	High	55	11	19	11	254	28.1	5.81	459	134.4	130.9	124.4	66.1	76.6	67.8
Q59QS1	TEF4	Tef4p OS=Candida albicans (strain SC5314 / ATCC MYA-2876) OX=237561 GN=TEF4 PE=3 SV=1	Low	4	1	1	1	219	25.1	5.16	0	97	94.2	86.5	112.1	109.5	100.7
A0A1D8PJH8	PHA2	Prephenate dehydratase OS=Candida albicans (strain SC5314 / ATCC MYA-2876) OX=237561 GN=PHA2 PE=4 SV=1	High	8	2	3	2	309	34.7	5.47	73	106.7	102.5	99.6	92.8	103.6	94.8
A0A1D8PTY6	PRE8	Proteasome endopeptidase complex OS=Candida albicans (strain SC5314 / ATCC MYA-2876) OX=237561 GN=PRE8 PE=3 SV=1	High	51	13	26	13	251	27.7	6.1	510	98.9	99.3	98.8	101.3	101	100.8
A0A1D8PRA6	orf19.5126	Uncharacterized protein OS=Candida albicans (strain SC5314 / ATCC MYA-2876) OX=237561 GN=orf19.5126 PE=4 SV=1	High	37	16	26	16	397	43.2	8.92	402	95.9	100.6	96.8	102.9	103.9	99.9
Q59R29	orf19.6691	Uncharacterized protein OS=Candida albicans (strain SC5314 / ATCC MYA-2876) OX=237561 GN=orf19.6691 PE=3 SV=1	High	8	4	7	4	619	68	6.48	181	92.8	91.9	86.8	119.8	93.3	115.4
Q5A779	DRG1	GTP-binding protein OS=Candida albicans (strain SC5314 / ATCC MYA-2876) OX=237561 GN=DRG1 PE=4 SV=1	High	61	21	38	21	368	40.3	8.75	1115	94.8	98.2	95.9	101.2	105.7	104.3
A0A1D8PK71	orf19.5943.1	HABP4_PAI-RBP1 domain-containing protein OS=Candida albicans (strain SC5314 / ATCC MYA-2876) OX=237561 GN=orf19.5943.1 PE=4 SV=1	High	67	24	65	24	267	29.1	9.14	1541	97.1	103.9	95.3	102.6	102	99.2
Q5ALX7	orf19.1449	Cyanamide hydratase OS=Candida albicans (strain SC5314 / ATCC MYA-2876) OX=237561 GN=orf19.1449 PE=4 SV=1	High	17	4	4	4	229	26	6.73	72	112.1	102.4	118.4	83.9	90.9	92.3
A0A1D8PM16	orf19.5291	Uncharacterized protein OS=Candida albicans (strain SC5314 / ATCC MYA-2876) OX=237561 GN=orf19.5291 PE=3 SV=1	Low	3	1	1	1	320	37	9.31	0	113.6	96.2	110.3	96.1	93.2	90.6
A0A1D8PQT6	orf19.6912	Uncharacterized protein OS=Candida albicans (strain SC5314 / ATCC MYA-2876) OX=237561 GN=orf19.6912 PE=4 SV=1	High	8	4	4	4	606	68.3	5.57	67	95.3	101.6	96.5	95.8	105	105.8
Q5A7K1	orf19.5465	mRNA splicing protein OS=Candida albicans (strain SC5314 / ATCC MYA-2876) OX=237561 GN=orf19.5465 PE=3 SV=1	High	28	6	6	6	232	27.2	9.67	37	89.1	92.3	99.2	105.2	102.2	112
Q59LR2	MEC1	Serine/threonine-protein kinase MEC1 OS=Candida albicans (strain SC5314 / ATCC MYA-2876) OX=237561 GN=MEC1 PE=3 SV=2	Medium	0	1	1	1	2325	266.4	6.89	33	89.6	111.8	90.5	101.9	85.6	120.5
A0A1D8PS57	CAALFM_CR02100CA	tRNA-binding domain-containing protein OS=Candida albicans (strain SC5314 / ATCC MYA-2876) OX=237561 GN=CAALFM_CR02100CA PE=4 SV=1	High	13	2	3	2	182	20.6	7.37	90	95	91.5	105.8	93.2	114.3	100.2
A0A1D8PTB5	LSC2	Succinate--CoA ligase [ADP-forming] subunit beta, mitochondrial OS=Candida albicans (strain SC5314 / ATCC MYA-2876) OX=237561 GN=LSC2 PE=3 SV=1	High	77	30	87	30	415	44.5	5.16	2408	104.3	101.5	102.3	95.5	99.3	97.1
A0A1D8PMR5	orf19.3098	ATP-dependent RNA helicase OS=Candida albicans (strain SC5314 / ATCC MYA-2876) OX=237561 GN=orf19.3098 PE=4 SV=1	High	9	16	16	16	1987	227.1	5.63	292	98.8	96.1	105.1	100.1	100.1	99.7
A0A1D8PLX7	orf19.5043	Uncharacterized protein OS=Candida albicans (strain SC5314 / ATCC MYA-2876) OX=237561 GN=orf19.5043 PE=4 SV=1	High	4	2	2	2	488	56.7	5.33	49	91.3	104.8	101.2	88.2	104.2	110.3
A0A1D8PTS8	CAALFM_CR08650CA	Putative ubiquitin-protein ligase OS=Candida albicans (strain SC5314 / ATCC MYA-2876) OX=237561 GN=CAALFM_CR08650CA PE=4 SV=1	High	7	5	5	5	714	81.7	5.99	34	97.6	99.5	102.3	102.5	99.8	98.3
A0A1D8PL79	orf19.4705	tRNA adenylyltransferase OS=Candida albicans (strain SC5314 / ATCC MYA-2876) OX=237561 GN=orf19.4705 PE=3 SV=1	High	25	13	16	13	531	60.9	5.99	298	98.8	91.9	101.4	98.7	105.1	104.2
Q5A785	orf19.5077	Uncharacterized protein OS=Candida albicans (strain SC5314 / ATCC MYA-2876) OX=237561 GN=orf19.5077 PE=4 SV=1	High	44	7	11	7	166	18.9	9.73	197	109.5	97.2	106.5	99.2	97.5	90.1
A0A1D8PPI4	orf19.100	Autophagy-related protein 15 OS=Candida albicans (strain SC5314 / ATCC MYA-2876) OX=237561 GN=orf19.100 PE=4 SV=1	High	5	2	2	2	350	40.5	5.53	41	103	100.9	101.8	94	94.9	105.6
Q5A5N9	RPC11	DNA-directed RNA polymerase subunit OS=Candida albicans (strain SC5314 / ATCC MYA-2876) OX=237561 GN=RPC11 PE=3 SV=1	High	20	2	3	2	111	12.7	5.5	87	103.1	100.8	99.6	95	96.4	105.2
Q5AKU7	DOS2	Dos2p OS=Candida albicans (strain SC5314 / ATCC MYA-2876) OX=237561 GN=DOS2 PE=4 SV=1	High	41	17	26	17	359	41.5	4.6	510	102.7	103	104.7	94.3	99.1	96.2
A0A1D8PHP6	orf19.35	Protein kinase domain-containing protein OS=Candida albicans (strain SC5314 / ATCC MYA-2876) OX=237561 GN=orf19.35 PE=4 SV=1	Medium	1	1	1	1	976	111.1	6.57	18	103.4	107	110.1	96	88.9	94.6
Q5A1F2	orf19.2867	Sorting nexin 1 OS=Candida albicans (strain SC5314 / ATCC MYA-2876) OX=237561 GN=orf19.2867 PE=4 SV=1	High	21	14	18	13	672	76.1	4.98	326	99.9	96.6	100.7	99.6	99.1	104
Q5ANJ6	orf19.5905	Uncharacterized protein OS=Candida albicans (strain SC5314 / ATCC MYA-2876) OX=237561 GN=orf19.5905 PE=4 SV=1	High	19	1	1	1	100	11.8	10.24	67	105.3	117.4	82.7	88.8	98.2	107.7
Q5AKZ2	GUP1	O-acyltransferase OS=Candida albicans (strain SC5314 / ATCC MYA-2876) OX=237561 GN=GUP1 PE=4 SV=1	High	7	4	4	4	584	68.7	9.2	41	102.2	92.1	102.8	103.4	96.5	103
Q5A519	CGI121	EKC/KEOPS complex subunit CGI121 OS=Candida albicans (strain SC5314 / ATCC MYA-2876) OX=237561 GN=CGI121 PE=3 SV=1	High	16	4	4	4	203	23.4	5.97	61	97.7	95.5	97.8	102.6	105	101.3
A0A1D8PHD1	orf19.3556	Uncharacterized protein OS=Candida albicans (strain SC5314 / ATCC MYA-2876) OX=237561 GN=orf19.3556 PE=4 SV=1	High	17	15	19	15	948	106.6	4.64	386	100.5	95.8	99.9	99.6	103.8	100.4
Q5AJ77	IRO1	Transcription factor IRO1 OS=Candida albicans (strain SC5314 / ATCC MYA-2876) OX=237561 GN=IRO1 PE=2 SV=1	High	13	6	6	6	596	65.3	4.54	122	103.7	105.3	111.6	91.2	95.4	92.9
A0A1D8PFD3	SNT1	Snt1p OS=Candida albicans (strain SC5314 / ATCC MYA-2876) OX=237561 GN=SNT1 PE=4 SV=1	High	8	7	7	7	1001	112.2	8.25	122	97.5	96.9	100.4	97.3	102.1	105.8
A0A1D8PP14	RPL43A	Ribosomal 60S subunit protein L43A OS=Candida albicans (strain SC5314 / ATCC MYA-2876) OX=237561 GN=RPL43A PE=3 SV=1	High	57	7	48	7	92	10.1	10.68	1776	88.8	101.1	89.7	106.2	106.4	107.8
A0A1D8PKI1	orf19.7445	Glucose-induced degradation complex subunit OS=Candida albicans (strain SC5314 / ATCC MYA-2876) OX=237561 GN=orf19.7445 PE=4 SV=1	High	7	3	3	3	495	56.8	5.44	18	99.4	95.9	101.1	99.5	103.9	100.2
Q5A0J3	SUR2	Sphingosine hydroxylase OS=Candida albicans (strain SC5314 / ATCC MYA-2876) OX=237561 GN=SUR2 PE=4 SV=1	High	24	10	21	10	342	40.5	7.68	360	109	120.4	107.4	91.5	84.8	86.8
Q59SS7	ORC3	Origin recognition complex subunit 3 OS=Candida albicans (strain SC5314 / ATCC MYA-2876) OX=237561 GN=ORC3 PE=3 SV=1	High	5	4	4	4	682	79.2	5.48	37	97.3	95.6	103.4	91.6	108	104.1
A0A1D8PD38	MNS1	alpha-1,2-Mannosidase OS=Candida albicans (strain SC5314 / ATCC MYA-2876) OX=237561 GN=MNS1 PE=3 SV=1	High	26	15	20	15	615	70.2	5.57	267	100	105.1	106.3	95	96.8	96.9
A0A1D8PJF5	ALR1	Mg(2+) transporter OS=Candida albicans (strain SC5314 / ATCC MYA-2876) OX=237561 GN=ALR1 PE=4 SV=1	Low	1	1	1	1	929	103.3	6.62	0	95	93.2	97.1	103.4	102.2	109.1
Q59PP6	SIN4	Mediator of RNA polymerase II transcription subunit 16 OS=Candida albicans (strain SC5314 / ATCC MYA-2876) OX=237561 GN=SIN4 PE=3 SV=2	High	9	9	9	9	1053	117.7	7.61	267	101.8	101.8	100.6	98.9	99.1	97.8
A0A1D8PN49	orf19.1967	Mitochondrial 54S ribosomal protein IMG1 OS=Candida albicans (strain SC5314 / ATCC MYA-2876) OX=237561 GN=orf19.1967 PE=3 SV=1	High	24	6	12	6	180	21	10.65	181	97.9	102.6	101.4	95.6	101.6	101
Q5AD10	orf19.2057	M-AAA protease subunit OS=Candida albicans (strain SC5314 / ATCC MYA-2876) OX=237561 GN=orf19.2057 PE=3 SV=1	High	46	39	50	37	846	95.5	5.97	850	102.9	104.1	104.4	97.7	94.9	96
Q5A214	CAALFM_CR02700WA	Uncharacterized protein OS=Candida albicans (strain SC5314 / ATCC MYA-2876) OX=237561 GN=CAALFM_CR02700WA PE=4 SV=1	High	20	3	4	3	127	15.2	4.86	124	93.2	94.3	94.4	123.1	95.1	100
Q59T87	orf19.4544	Uncharacterized protein OS=Candida albicans (strain SC5314 / ATCC MYA-2876) OX=237561 GN=orf19.4544 PE=4 SV=1	High	27	7	9	7	239	26.9	4.74	211	104.6	100.7	99.4	97.4	100.1	97.8
A0A1D8PSW9	CAALFM_CR05150WA	Mitochondrial 54S ribosomal protein YmL44 OS=Candida albicans (strain SC5314 / ATCC MYA-2876) OX=237561 GN=CAALFM_CR05150WA PE=3 SV=1	High	52	5	9	5	91	10.3	9.66	131	102.1	100.7	103.2	94.1	101.4	98.5
A0A1D8PDT0	ACP1	Acyl carrier protein OS=Candida albicans (strain SC5314 / ATCC MYA-2876) OX=237561 GN=ACP1 PE=3 SV=1	High	22	2	4	2	144	16.1	4.81	127	107	103.8	108.5	92.1	99.2	89.3
A0A1D8PIH1	orf19.1386	t-SNARE coiled-coil homology domain-containing protein OS=Candida albicans (strain SC5314 / ATCC MYA-2876) OX=237561 GN=orf19.1386 PE=4 SV=1	High	19	3	4	3	150	17.1	9.61	108	93.1	104.6	104.3	98.7	97.9	101.4
A0A1D8PI37	orf19.1873	Uncharacterized protein OS=Candida albicans (strain SC5314 / ATCC MYA-2876) OX=237561 GN=orf19.1873 PE=4 SV=1	High	32	2	5	2	110	12.2	9.04	142	103.6	101.1	102.3	97.9	98.3	96.9
Q5ADN0	ISA2	Isa2p OS=Candida albicans (strain SC5314 / ATCC MYA-2876) OX=237561 GN=ISA2 PE=4 SV=1	High	21	3	4	3	232	25.5	6.58	158	99.1	101.3	102.7	97.7	102.3	96.8
A0A1D8PPF3	SLY41	Sly41p OS=Candida albicans (strain SC5314 / ATCC MYA-2876) OX=237561 GN=SLY41 PE=4 SV=1	Medium	2	1	1	1	523	58.4	9.28	16	95.4	102.7	97.5	102.1	101.9	100.5
Q59ZW9	PAM16	Mitochondrial import inner membrane translocase subunit TIM16 OS=Candida albicans (strain SC5314 / ATCC MYA-2876) OX=237561 GN=PAM16 PE=3 SV=1	High	62	8	14	8	121	13.3	7.24	329	92.9	94.6	99.1	111.5	102.3	99.6
A0A1D8PKA5	LAC1	Lac1p OS=Candida albicans (strain SC5314 / ATCC MYA-2876) OX=237561 GN=LAC1 PE=3 SV=1	High	4	1	1	1	427	50.2	5.4	34	103.1	105.7	112.2	98.8	92.7	87.5
Q59XW4	ACS1	Acetyl-coenzyme A synthetase OS=Candida albicans (strain SC5314 / ATCC MYA-2876) OX=237561 GN=ACS1 PE=3 SV=1	High	45	34	80	32	675	75.1	6.32	1867	123.4	118.7	115.5	73.5	82.4	86.4
A0A1D8PRL2	orf19.7144	Ribosome dissociation factor GTPase OS=Candida albicans (strain SC5314 / ATCC MYA-2876) OX=237561 GN=orf19.7144 PE=4 SV=1	High	25	12	15	12	570	63.2	5.48	358	100	100.5	96.9	100.3	99.7	102.6
A0A1D8PN83	orf19.4149.1	Ribosomal 40S subunit protein S11A OS=Candida albicans (strain SC5314 / ATCC MYA-2876) OX=237561 GN=orf19.4149.1 PE=3 SV=1	High	61	12	51	12	155	17.6	10.43	829	92.4	100.2	92.3	108.1	102.8	104.3
A0A1D8PU66	CAALFM_CR10190CA	Uncharacterized protein OS=Candida albicans (strain SC5314 / ATCC MYA-2876) OX=237561 GN=CAALFM_CR10190CA PE=4 SV=1	High	4	2	2	2	442	51	8.06	37	106.9	93.2	105.6	101.4	104.7	88.3
A0A1D8PPB9	PKH3	Protein kinase OS=Candida albicans (strain SC5314 / ATCC MYA-2876) OX=237561 GN=PKH3 PE=4 SV=1	High	10	8	9	8	861	96.4	9.26	97	99.6	99.6	101.8	95.5	101.5	101.9
Q5ADY1	UTP9	Utp9p OS=Candida albicans (strain SC5314 / ATCC MYA-2876) OX=237561 GN=UTP9 PE=4 SV=1	High	25	12	14	12	445	49.6	6.25	263	102.3	100	100.1	100.3	95.8	101.4
Q5A213	RRP9	Rrp9p OS=Candida albicans (strain SC5314 / ATCC MYA-2876) OX=237561 GN=RRP9 PE=4 SV=1	High	10	5	7	5	549	62.4	7.06	143	99.8	103.8	96.6	103.6	99.2	96.8
A0A1D8PG81	HGT7	Hgt7p OS=Candida albicans (strain SC5314 / ATCC MYA-2876) OX=237561 GN=HGT7 PE=3 SV=1	High	11	6	14	1	546	60.6	6.33	320	103.8	109.3	95.2	118.8	74.8	98
A0A1D8PLW7	NUP84	Nuclear pore complex protein OS=Candida albicans (strain SC5314 / ATCC MYA-2876) OX=237561 GN=NUP84 PE=3 SV=1	High	17	14	17	14	844	96.3	4.73	342	100.6	100.7	101.5	99.9	97.5	99.7
Q5AHD5	CAP4	Cap4p OS=Candida albicans (strain SC5314 / ATCC MYA-2876) OX=237561 GN=CAP4 PE=4 SV=1	High	22	5	6	5	176	19.6	9.7	105	101.5	100.8	107.3	93.7	100.4	96.4
Q5AMG6	orf19.4680	DAGKc domain-containing protein OS=Candida albicans (strain SC5314 / ATCC MYA-2876) OX=237561 GN=orf19.4680 PE=4 SV=1	Medium	3	1	1	1	381	43.1	6.77	31	91.8	95.5	100.2	97.1	111.3	104
A0A1D8PEU2	orf19.4903	N-acetylglucosaminylphosphatidylinositol deacetylase OS=Candida albicans (strain SC5314 / ATCC MYA-2876) OX=237561 GN=orf19.4903 PE=3 SV=1	Medium	3	1	1	1	354	41.3	9.06	32
A0A1D8PTJ1	CAALFM_CR07570WA	Uncharacterized protein OS=Candida albicans (strain SC5314 / ATCC MYA-2876) OX=237561 GN=CAALFM_CR07570WA PE=4 SV=1	High	9	3	4	3	275	31.5	6.19	56	99.6	100.4	100.9	98.7	103.8	96.6
A0A1D8PGB2	PEX12	Peroxin-12 OS=Candida albicans (strain SC5314 / ATCC MYA-2876) OX=237561 GN=PEX12 PE=3 SV=1	High	6	2	2	2	466	54.5	8.69	31	93.1	107	106.1	91.1	110	92.7
A0A1D8PRL9	ZCF38	Zcf38p OS=Candida albicans (strain SC5314 / ATCC MYA-2876) OX=237561 GN=ZCF38 PE=4 SV=1	Low	2	1	1	1	582	66.6	7.55	0
Q5A5C1	DUG3	Glutamine amidotransferase subunit OS=Candida albicans (strain SC5314 / ATCC MYA-2876) OX=237561 GN=DUG3 PE=4 SV=1	High	12	4	5	4	344	38.6	6.09	100	97.6	95	99.4	102.8	101.9	103.3
A0A1D8PMZ4	HMS1	Hms1p OS=Candida albicans (strain SC5314 / ATCC MYA-2876) OX=237561 GN=HMS1 PE=4 SV=1	High	5	4	4	4	685	76.6	5.66	38	99.1	98.1	130	85	97.6	90.1
A0A1D8PPU9	orf19.3456	Protein kinase domain-containing protein OS=Candida albicans (strain SC5314 / ATCC MYA-2876) OX=237561 GN=orf19.3456 PE=4 SV=1	High	4	2	2	2	556	64.1	6.27	33	104.2	101	105	96.2	92.7	100.9
A0A1D8PNQ6	RPS25B	40S ribosomal protein S25 OS=Candida albicans (strain SC5314 / ATCC MYA-2876) OX=237561 GN=RPS25B PE=3 SV=1	High	46	6	27	6	105	11.6	10.15	798	91.6	100.8	90.8	114.8	105	97.1
A0A1D8PSY2	CAALFM_CR05130CA	J domain-containing protein OS=Candida albicans (strain SC5314 / ATCC MYA-2876) OX=237561 GN=CAALFM_CR05130CA PE=4 SV=1	High	20	6	6	6	300	35	9.83	118	98.4	103.2	101.3	95	102	100.1
A0A1D8PGV8	orf19.909.1	Uncharacterized protein OS=Candida albicans (strain SC5314 / ATCC MYA-2876) OX=237561 GN=orf19.909.1 PE=4 SV=1	High	42	3	5	3	74	8	6.02	65	102.8	94	111.1	106	93.6	92.6
Q59QC4	BNA5	Kynureninase OS=Candida albicans (strain SC5314 / ATCC MYA-2876) OX=237561 GN=BNA5 PE=3 SV=1	High	37	14	16	14	461	52.4	6.86	344	97.6	99.2	100	104.6	98.2	100.4
Q5ADP5	YSA1	ADP-ribose diphosphatase OS=Candida albicans (strain SC5314 / ATCC MYA-2876) OX=237561 GN=YSA1 PE=4 SV=1	High	20	5	5	5	233	26.1	5.91	143	107	96.7	102.7	94.6	92.3	106.8
A0A1D8PDA0	orf19.5194.1	Sepiapterin reductase family protein OS=Candida albicans (strain SC5314 / ATCC MYA-2876) OX=237561 GN=orf19.5194.1 PE=4 SV=1	High	37	10	17	9	253	27.4	6.42	459	103	97.3	112.5	92.7	99.7	94.8
Q5A5R5	ZSF1	Zsf1p OS=Candida albicans (strain SC5314 / ATCC MYA-2876) OX=237561 GN=ZSF1 PE=4 SV=1	Medium	4	1	1	1	203	23.3	7.28	30
Q59WE0	orf19.4430	UBX domain-containing protein OS=Candida albicans (strain SC5314 / ATCC MYA-2876) OX=237561 GN=orf19.4430 PE=4 SV=1	High	14	9	11	9	546	62.5	4.67	158	100.8	100.9	102.4	94.5	99.7	101.8
Q5AMR4	orf19.4582	Exosome non-catalytic core subunit OS=Candida albicans (strain SC5314 / ATCC MYA-2876) OX=237561 GN=orf19.4582 PE=3 SV=1	High	11	3	3	3	240	27.1	6.4	57	99.1	98	97.4	104.2	96	105.4
A0A1D8PGZ7	GPI13	GPI ethanolamine phosphate transferase 3 OS=Candida albicans (strain SC5314 / ATCC MYA-2876) OX=237561 GN=GPI13 PE=3 SV=1	High	4	4	4	4	1014	114.7	7.42	100	95.1	97.4	93.8	104.8	101	107.9
A0A1D8PRG0	MRP7	54S ribosomal protein L2, mitochondrial OS=Candida albicans (strain SC5314 / ATCC MYA-2876) OX=237561 GN=MRP7 PE=3 SV=1	High	57	26	42	26	389	44.5	9.39	999	98.2	101.6	99.8	96.4	103.3	100.7
A0A1D8PDI3	orf19.446.2	NADH dehydrogenase [ubiquinone] 1 beta subcomplex subunit 7 OS=Candida albicans (strain SC5314 / ATCC MYA-2876) OX=237561 GN=orf19.446.2 PE=3 SV=1	High	73	5	9	5	77	9.1	7.72	228	92.5	97.1	95.2	118.5	92.8	104
Q59PR3	DBP8	ATP-dependent RNA helicase DBP8 OS=Candida albicans (strain SC5314 / ATCC MYA-2876) OX=237561 GN=DBP8 PE=3 SV=1	High	25	10	11	9	440	48.8	8.91	169	99.4	95.3	96.2	104.6	102.7	101.8
A0A1D8PER8	ERO1	ER oxidoreductin OS=Candida albicans (strain SC5314 / ATCC MYA-2876) OX=237561 GN=ERO1 PE=3 SV=1	High	33	17	36	17	580	66.9	5.14	867	105.1	103	101.1	96.2	99.5	95
Q59YV0	CAALFM_C305360CA	Lon protease homolog 2, peroxisomal OS=Candida albicans (strain SC5314 / ATCC MYA-2876) OX=237561 GN=CAALFM_C305360CA PE=3 SV=1	High	13	14	14	14	1258	140.8	8.05	153	100.9	96	100.8	95.1	96.9	110.3
Q5ACM4	PNO1	Pre-rRNA-processing protein PNO1 OS=Candida albicans (strain SC5314 / ATCC MYA-2876) OX=237561 GN=PNO1 PE=3 SV=1	High	5	1	1	1	276	30.6	8.9	57	115.5	104.4	94.5	97.5	88.3	99.9
A0A1D8PNR0	orf19.6675	Uncharacterized protein OS=Candida albicans (strain SC5314 / ATCC MYA-2876) OX=237561 GN=orf19.6675 PE=4 SV=1	Low	4	1	1	1	192	22.4	9.76	0	89.1	108.9	96.9	109.1	104.7	91.3
Q59QT0	RPO26	DNA-directed RNA polymerase core subunit OS=Candida albicans (strain SC5314 / ATCC MYA-2876) OX=237561 GN=RPO26 PE=3 SV=1	High	22	3	6	3	157	17.5	4.6	156	107.5	101.8	99.6	96.7	100.3	94.1
A0A1D8PIA4	orf19.210	Uncharacterized protein OS=Candida albicans (strain SC5314 / ATCC MYA-2876) OX=237561 GN=orf19.210 PE=4 SV=1	Medium	3	2	2	2	459	51.4	6.79	15	97	92.8	102.5	106.1	101.2	100.4
Q59TD2	orf19.4498	Uncharacterized protein OS=Candida albicans (strain SC5314 / ATCC MYA-2876) OX=237561 GN=orf19.4498 PE=4 SV=1	High	13	3	3	3	235	27.8	8.94	45	97.4	94.7	103.7	101	101	102.3
Q59WC0	CCS1	Superoxide dismutase 1 copper chaperone OS=Candida albicans (strain SC5314 / ATCC MYA-2876) OX=237561 GN=CCS1 PE=3 SV=1	High	52	10	16	10	248	26.5	5.48	474	96.7	92.3	94.2	105.7	107.5	103.6
Q5ANN5	orf19.5865	DEAH-box RNA-dependent ATPase OS=Candida albicans (strain SC5314 / ATCC MYA-2876) OX=237561 GN=orf19.5865 PE=4 SV=1	Medium	2	2	2	2	865	99.5	5.92	0	98.3	97.7	102.7	97.7	99.8	103.9
Q5AG96	orf19.4283	JAB_MPN domain-containing protein OS=Candida albicans (strain SC5314 / ATCC MYA-2876) OX=237561 GN=orf19.4283 PE=4 SV=1	High	40	11	23	11	335	37.2	5.54	591	99.7	98.8	98.8	101.7	101.5	99.5
Q59KZ2	ESS1	Peptidyl-prolyl cis-trans isomerase OS=Candida albicans (strain SC5314 / ATCC MYA-2876) OX=237561 GN=ESS1 PE=1 SV=1	High	44	6	9	6	177	19.8	8.15	119	99.5	101.4	102	96.1	95.6	105.3
A0A1D8PI93	RPT6	Proteasome regulatory particle base subunit OS=Candida albicans (strain SC5314 / ATCC MYA-2876) OX=237561 GN=RPT6 PE=3 SV=1	High	67	25	45	24	401	44.9	8.91	838	93.7	88.4	97.1	103.2	103.4	114.3
Q59WF8	VPS23	Ubiquitin-binding ESCRT-I subunit protein OS=Candida albicans (strain SC5314 / ATCC MYA-2876) OX=237561 GN=VPS23 PE=3 SV=1	High	3	1	1	1	482	54.5	6.54	40	92.9	96.5	101.7	99.6	95.7	113.5
Q96WL3	URE2	Protein URE2 OS=Candida albicans (strain SC5314 / ATCC MYA-2876) OX=237561 GN=URE2 PE=3 SV=1	High	31	7	11	7	344	39.1	5.94	205	96.2	97.7	101.5	99.6	102.7	102.5
Q5A6T5	HST7	Serine/threonine-protein kinase STE7 homolog OS=Candida albicans (strain SC5314 / ATCC MYA-2876) OX=237561 GN=HST7 PE=3 SV=2	High	10	6	7	6	589	65.2	8.75	48	96.9	93.6	95	106	102.9	105.4
Q5A2T4	orf19.2180	Uncharacterized protein OS=Candida albicans (strain SC5314 / ATCC MYA-2876) OX=237561 GN=orf19.2180 PE=4 SV=1	High	20	9	11	9	371	42.4	8.91	190	98.5	97.5	101.6	96	103.1	103.3
Q59KY8	SIT4	Serine/threonine-protein phosphatase SIT4 OS=Candida albicans (strain SC5314 / ATCC MYA-2876) OX=237561 GN=SIT4 PE=1 SV=1	High	26	8	11	8	314	35.9	5.4	236	99.5	95.9	102.3	99.6	104	98.6
A0A1D8PPE1	orf19.1198	Uncharacterized protein OS=Candida albicans (strain SC5314 / ATCC MYA-2876) OX=237561 GN=orf19.1198 PE=4 SV=1	High	53	9	10	9	181	21.5	6.09	162	97.2	99.7	100.9	104.8	102.1	95.2
A0A1D8PCR3	MNN11	Alpha-1,6-mannosyltransferase OS=Candida albicans (strain SC5314 / ATCC MYA-2876) OX=237561 GN=MNN11 PE=3 SV=1	High	20	9	13	9	444	51.5	9.22	159	100.3	101.7	99.3	101.6	99.1	98.1
Q59RH5	HAT2	Histone acetyltransferase type B subunit 2 OS=Candida albicans (strain SC5314 / ATCC MYA-2876) OX=237561 GN=HAT2 PE=3 SV=1	High	18	5	7	5	382	42.8	5.05	290	101.7	97.4	101.8	94.2	98.5	106.5
Q5ADM2	TAF12	TFIID_20kDa domain-containing protein OS=Candida albicans (strain SC5314 / ATCC MYA-2876) OX=237561 GN=TAF12 PE=3 SV=1	High	21	10	15	10	515	55.7	9.42	259	100	99.2	105.2	97.5	100.8	97.4
A0A1D8PRG4	MAM33	Mam33p OS=Candida albicans (strain SC5314 / ATCC MYA-2876) OX=237561 GN=MAM33 PE=4 SV=1	High	45	11	22	11	264	29.9	4.63	659	107.4	104	106.2	93.4	93.9	95.1
Q5A337	SKI2	SKI complex RNA helicase subunit OS=Candida albicans (strain SC5314 / ATCC MYA-2876) OX=237561 GN=SKI2 PE=3 SV=1	High	19	21	22	21	1245	140.8	6.27	372	98.6	98.8	99.6	101.9	100.7	100.4
Q5ACU4	SRB7	Mediator of RNA polymerase II transcription subunit 21 OS=Candida albicans (strain SC5314 / ATCC MYA-2876) OX=237561 GN=SRB7 PE=3 SV=1	Medium	4	1	1	1	178	20.3	4.64	31	106.4	99.2	99.5	100.4	94.6	99.9
P0CB63	GET2	Golgi to ER traffic protein 2 OS=Candida albicans (strain SC5314 / ATCC MYA-2876) OX=237561 GN=GET2 PE=3 SV=1	High	26	6	8	6	298	33.6	5.52	255	97	99	100.2	101.4	101.2	101.3
A0A1D8PNY1	orf19.3929	Phospholipid scramblase OS=Candida albicans (strain SC5314 / ATCC MYA-2876) OX=237561 GN=orf19.3929 PE=3 SV=1	High	19	6	7	6	345	39.9	6.39	148	106.3	104.6	98	100.7	91	99.3
Q5AI22	ATG21	Autophagy-related protein 21 OS=Candida albicans (strain SC5314 / ATCC MYA-2876) OX=237561 GN=ATG21 PE=3 SV=1	High	5	2	2	2	529	60	6.02	23	114.4	91.4	110	91.2	97	96.2
Q8X1E6	CDC37	Hsp90 co-chaperone Cdc37 OS=Candida albicans (strain SC5314 / ATCC MYA-2876) OX=237561 GN=CDC37 PE=3 SV=1	High	46	25	44	25	508	58.5	4.81	905	106.4	105.3	104.3	95.1	96.8	92.1
Q5AGV7	PFA4	Palmitoyltransferase PFA4 OS=Candida albicans (strain SC5314 / ATCC MYA-2876) OX=237561 GN=PFA4 PE=3 SV=1	Low	2	1	1	1	446	52.7	5.44	0
A0A1D8PP27	orf19.3976	Uncharacterized protein OS=Candida albicans (strain SC5314 / ATCC MYA-2876) OX=237561 GN=orf19.3976 PE=4 SV=1	High	19	6	8	6	373	42.5	4.54	110	104.1	101.3	96.9	96.7	98	103
A0A1D8PH00	ASR3	Asr3p OS=Candida albicans (strain SC5314 / ATCC MYA-2876) OX=237561 GN=ASR3 PE=4 SV=1	High	58	10	30	10	114	13	5.88	524	105.5	104	112.4	95.6	94.7	87.9
A0A1D8PPF9	SEC8	Exocyst complex component Sec8 OS=Candida albicans (strain SC5314 / ATCC MYA-2876) OX=237561 GN=SEC8 PE=3 SV=1	High	19	19	22	19	1107	126.8	5.59	400	99.4	94.6	100.7	100.5	102.8	101.9
Q5A8X6	LSC1	Succinate--CoA ligase [ADP-forming] subunit alpha, mitochondrial OS=Candida albicans (strain SC5314 / ATCC MYA-2876) OX=237561 GN=LSC1 PE=3 SV=1	High	37	10	33	10	323	33.7	8.85	828	102.6	105.9	100	91.7	96.9	102.8
A0A1D8PD74	orf19.4476	Aldo_ket_red domain-containing protein OS=Candida albicans (strain SC5314 / ATCC MYA-2876) OX=237561 GN=orf19.4476 PE=3 SV=1	High	40	14	33	6	344	39.1	6.05	720	105.2	96.6	93.8	95.9	99.2	109.3
A0A1D8PG09	STF2	Stf2p OS=Candida albicans (strain SC5314 / ATCC MYA-2876) OX=237561 GN=STF2 PE=4 SV=1	High	45	5	13	5	89	10.5	9.09	223	86.1	83.5	90.6	124.4	116.2	99.3
Q5A0E5	NRG1	Transcriptional regulator NRG1 OS=Candida albicans (strain SC5314 / ATCC MYA-2876) OX=237561 GN=NRG1 PE=2 SV=1	Medium	3	1	1	1	310	34.3	9.89	26	113	103.3	107.8	93.1	94.4	88.4
A0A1D8PS88	CAALFM_CR02550CA	Exosome non-catalytic core subunit OS=Candida albicans (strain SC5314 / ATCC MYA-2876) OX=237561 GN=CAALFM_CR02550CA PE=3 SV=1	High	6	2	2	2	291	31.8	5.68	42	107.8	109.6	113.8	84.3	93.1	91.3
Q5A1Z1	CAALFM_CR02950CA	Mitochondrial 37S ribosomal protein MRP21 OS=Candida albicans (strain SC5314 / ATCC MYA-2876) OX=237561 GN=CAALFM_CR02950CA PE=3 SV=1	High	48	9	13	9	193	22.6	10.73	296	98.3	102.9	103.2	93.6	104	97.9
A0A1D8PEK3	FTH1	Fth1p OS=Candida albicans (strain SC5314 / ATCC MYA-2876) OX=237561 GN=FTH1 PE=3 SV=1	High	4	1	1	1	424	47.7	6.16	38	82.2	90.8	102	98.4	107	119.6
A0A1D8PG14	MUQ1	Ethanolamine-phosphate cytidylyltransferase OS=Candida albicans (strain SC5314 / ATCC MYA-2876) OX=237561 GN=MUQ1 PE=3 SV=1	High	38	12	19	12	372	42	6.05	513	97.3	98.7	97.9	103.3	101.8	101
Q59SU1	SAP9	Candidapepsin-9 OS=Candida albicans (strain SC5314 / ATCC MYA-2876) OX=237561 GN=SAP9 PE=1 SV=2	High	24	12	18	12	544	58.4	5.25	401	100.3	104.1	95.9	98.4	100.6	100.6
A0A1D8PRR3	NTH1	Trehalase OS=Candida albicans (strain SC5314 / ATCC MYA-2876) OX=237561 GN=NTH1 PE=3 SV=1	High	33	25	29	25	907	104	6.43	628	107.8	107.3	105.2	87.1	93.1	99.5
Q5AD07	SOD5	Cell surface Cu-only superoxide dismutase 5 OS=Candida albicans (strain SC5314 / ATCC MYA-2876) OX=237561 GN=SOD5 PE=1 SV=1	Medium	7	1	1	1	228	23.6	6.87	42	80.9	87	95.2	110.1	118.5	108.4
A0A1D8PIS4	TPS3	Trehalose 6-phosphate synthase/phosphatase complex subunit OS=Candida albicans (strain SC5314 / ATCC MYA-2876) OX=237561 GN=TPS3 PE=1 SV=1	High	41	34	55	34	1007	112.3	5.91	1030	94	95.3	93.6	109.3	103.6	104.3
A0A1D8PNF5	TIF5	Translation initiation factor eIF5 OS=Candida albicans (strain SC5314 / ATCC MYA-2876) OX=237561 GN=TIF5 PE=1 SV=1	High	45	21	36	21	420	46.6	4.88	679	95.3	100.3	105.2	97.7	99.7	101.9
Q5ABZ2	RBF1	Transcription factor RBF1 OS=Candida albicans (strain SC5314 / ATCC MYA-2876) OX=237561 GN=RBF1 PE=1 SV=1	High	12	6	9	6	534	60.2	8.66	246	103.9	102.7	102.7	93.7	100.7	96.4
A0A1D8PCF1	orf19.3295	Uncharacterized protein OS=Candida albicans (strain SC5314 / ATCC MYA-2876) OX=237561 GN=orf19.3295 PE=4 SV=1	High	6	3	3	3	474	54.6	9.66	66	91	90.3	100.5	92.1	109.9	116.1
Q5AFD8	RPF1	rRNA-binding ribosome biosynthesis protein OS=Candida albicans (strain SC5314 / ATCC MYA-2876) OX=237561 GN=RPF1 PE=4 SV=1	High	10	3	4	3	296	34.8	9.57	83	100.1	110.1	93.5	99.6	97.6	99.2
Q5A5S6	MDH1-3	Malate dehydrogenase OS=Candida albicans (strain SC5314 / ATCC MYA-2876) OX=237561 GN=MDH1-3 PE=3 SV=1	High	63	18	28	18	342	35.8	7.53	925	100.4	98.2	100.8	100.2	99.1	101.3
Q59N29	SPB4	ATP-dependent rRNA helicase SPB4 OS=Candida albicans (strain SC5314 / ATCC MYA-2876) OX=237561 GN=SPB4 PE=3 SV=1	High	16	9	12	9	631	72.3	9.1	246	97.7	96.8	100.5	99.6	101.7	103.8
A0A1D8PFS4	GND1	6-phosphogluconate dehydrogenase, decarboxylating OS=Candida albicans (strain SC5314 / ATCC MYA-2876) OX=237561 GN=GND1 PE=3 SV=1	High	67	35	122	35	495	54.3	6.09	2690	97.2	99.5	97.8	102.9	101.3	101.2
A0A1D8PN90	STI1	Hsp90 cochaperone OS=Candida albicans (strain SC5314 / ATCC MYA-2876) OX=237561 GN=STI1 PE=4 SV=1	High	66	46	122	46	589	65.9	5.34	2194	105.2	105.4	105.5	93.6	96.3	94
A0A1D8PQ59	GLC3	1,4-alpha-glucan-branching enzyme OS=Candida albicans (strain SC5314 / ATCC MYA-2876) OX=237561 GN=GLC3 PE=3 SV=1	High	32	22	35	22	684	78.6	6.28	657	99.1	95.3	99.1	109	98.6	98.8
Q5APG6	CEF1	Pre-mRNA-splicing factor CEF1 OS=Candida albicans (strain SC5314 / ATCC MYA-2876) OX=237561 GN=CEF1 PE=3 SV=2	High	9	7	7	7	610	70.1	7.64	53	97.7	87.1	97.4	93.7	114.9	109.2
Q59QR8	BUB3	Bub3p OS=Candida albicans (strain SC5314 / ATCC MYA-2876) OX=237561 GN=BUB3 PE=4 SV=1	High	40	11	19	11	373	42.8	6.54	452	98.1	95.5	98.4	105.4	102.5	100.1
Q5A0Y8	MGT1	Methylated-DNA--protein-cysteine methyltransferase OS=Candida albicans (strain SC5314 / ATCC MYA-2876) OX=237561 GN=MGT1 PE=3 SV=1	Low	4	1	1	1	175	19.5	9	0
Q59P99	orf19.1417	Uncharacterized protein OS=Candida albicans (strain SC5314 / ATCC MYA-2876) OX=237561 GN=orf19.1417 PE=4 SV=1	High	27	2	4	2	111	13.4	9.82	56	85.2	89.9	87.5	115.7	90.4	131.2
Q59UQ3	MNR2	Putative Mg(2+) transporter OS=Candida albicans (strain SC5314 / ATCC MYA-2876) OX=237561 GN=MNR2 PE=4 SV=1	High	4	3	3	3	797	90.6	6.37	48	96.7	94.3	99.6	95.9	108.1	105.4
A0A1D8PQQ3	GPH1	Alpha-1,4 glucan phosphorylase OS=Candida albicans (strain SC5314 / ATCC MYA-2876) OX=237561 GN=GPH1 PE=3 SV=1	High	68	51	141	51	900	102.8	6.02	3887	107.2	106.8	104.4	97.2	91.9	92.4
G1UB67	DEF1	Transcriptional regulator DEF1 OS=Candida albicans (strain SC5314 / ATCC MYA-2876) OX=237561 GN=DEF1 PE=2 SV=2	High	13	9	9	9	887	99.5	9.8	226	98.7	95.4	98.3	99	105.3	103.3
A0A1D8PD25	AGE1	Age1p OS=Candida albicans (strain SC5314 / ATCC MYA-2876) OX=237561 GN=AGE1 PE=4 SV=1	High	16	15	15	15	958	111.1	7.84	195	100.9	102.3	103.8	95.7	98.4	98.9
A0A1D8PFT9	YPT52	Rab family GTPase OS=Candida albicans (strain SC5314 / ATCC MYA-2876) OX=237561 GN=YPT52 PE=4 SV=1	High	45	9	18	9	221	24.3	5.53	466	101.2	97.6	102.4	97.6	101.4	99.9
Q5AKX4	orf19.5003	Uncharacterized protein OS=Candida albicans (strain SC5314 / ATCC MYA-2876) OX=237561 GN=orf19.5003 PE=4 SV=1	High	13	6	6	5	448	50.4	4.97	102	101	98.8	97.6	98	104.6	100
A0A1D8PM47	orf19.3813	Endo/exonuclease/phosphatase domain-containing protein OS=Candida albicans (strain SC5314 / ATCC MYA-2876) OX=237561 GN=orf19.3813 PE=4 SV=1	Medium	2	1	1	1	500	56.9	6.61	23	101.1	119.8	105.1	95.1	92.2	86.6
A0A1D8PU62	CAALFM_CR10280WA	Uncharacterized protein OS=Candida albicans (strain SC5314 / ATCC MYA-2876) OX=237561 GN=CAALFM_CR10280WA PE=3 SV=1	High	59	7	13	7	108	12.7	7.72	395	105.3	102.3	104.3	98.3	95.9	93.8
A0A1D8PDN8	orf19.2452	Uncharacterized protein OS=Candida albicans (strain SC5314 / ATCC MYA-2876) OX=237561 GN=orf19.2452 PE=4 SV=1	High	7	3	4	3	415	45.1	4.51	141	112.5	120.4	115.9	82.7	86.2	82.2
Q5A6A1	RPL24A	Ribosomal 60S subunit protein L24A OS=Candida albicans (strain SC5314 / ATCC MYA-2876) OX=237561 GN=RPL24A PE=3 SV=1	High	43	9	35	9	155	17.4	11.37	996	91.4	103	90.6	104.5	107.1	103.4
Q5A1M9	BUD23	18S rRNA (Guanine1575-N7)-methyltransferase OS=Candida albicans (strain SC5314 / ATCC MYA-2876) OX=237561 GN=BUD23 PE=3 SV=1	High	16	3	3	3	271	30.2	9.23	66	104.8	107.4	91.5	97.8	105.7	92.9
A0A1D8PFW8	orf19.7245	tRNA-5-taurinomethyluridine 2-sulfurtransferase OS=Candida albicans (strain SC5314 / ATCC MYA-2876) OX=237561 GN=orf19.7245 PE=3 SV=1	Medium	3	1	1	1	423	48.6	8.19	36	95	93.5	97	103.1	102	109.5
A0A1D8PNM3	orf19.4340.1	Sm protein F OS=Candida albicans (strain SC5314 / ATCC MYA-2876) OX=237561 GN=orf19.4340.1 PE=3 SV=1	High	8	1	1	1	127	14.7	4.65	44	108	85.8	95.2	116.4	91.2	103.4
Q5A915	orf19.3319	Uncharacterized protein OS=Candida albicans (strain SC5314 / ATCC MYA-2876) OX=237561 GN=orf19.3319 PE=4 SV=1	High	47	14	21	14	327	36.9	4.94	538	99.1	99.3	100.7	101.1	100.5	99.2
A0A1D8PU35	CAALFM_CR09840CA	Uncharacterized protein OS=Candida albicans (strain SC5314 / ATCC MYA-2876) OX=237561 GN=CAALFM_CR09840CA PE=4 SV=1	High	7	2	3	2	214	25.1	5.57	103	102.6	96.8	102.1	103.3	99.7	95.5
Q5A501	VPS2	ESCRT-III subunit protein OS=Candida albicans (strain SC5314 / ATCC MYA-2876) OX=237561 GN=VPS2 PE=4 SV=1	High	30	8	8	8	235	26.4	5.48	94	98.5	100.3	96.4	99.6	97	108.2
A0A1D8PH89	orf19.4127	SH3 domain-containing protein OS=Candida albicans (strain SC5314 / ATCC MYA-2876) OX=237561 GN=orf19.4127 PE=3 SV=1	High	30	12	19	12	442	47	9.28	361	97.4	105.8	100.9	99.8	93.8	102.4
Q5AND6	FGR44	Fgr44p OS=Candida albicans (strain SC5314 / ATCC MYA-2876) OX=237561 GN=FGR44 PE=4 SV=1	High	23	10	11	10	410	46.8	6.11	227	95.4	96.2	102.8	100.5	105.3	99.9
P39827	CDC10	Cell division control protein 10 OS=Candida albicans (strain SC5314 / ATCC MYA-2876) OX=237561 GN=CDC10 PE=2 SV=2	High	60	20	37	20	357	40.7	7.11	913	101.8	103.8	103.4	97.2	97.4	96.5
A0A1D8PJZ9	orf19.5880	Chloride channel protein OS=Candida albicans (strain SC5314 / ATCC MYA-2876) OX=237561 GN=orf19.5880 PE=3 SV=1	Medium	1	1	1	1	768	85.5	8.02	37	103.1	96.6	100.7	98.3	94.9	106.3
A0A1D8PEF9	PFK26	Pfk26p OS=Candida albicans (strain SC5314 / ATCC MYA-2876) OX=237561 GN=PFK26 PE=4 SV=1	High	15	16	22	16	1147	128.4	7.14	372	93.7	94.9	96	102.7	110.2	102.6
P10613	ERG11	Lanosterol 14-alpha demethylase OS=Candida albicans (strain SC5314 / ATCC MYA-2876) OX=237561 GN=ERG11 PE=1 SV=2	High	52	29	62	29	528	60.6	7.17	1150	114.1	123	111.6	88.2	80.2	82.9
Q5A0N4	orf19.5777	Uncharacterized protein OS=Candida albicans (strain SC5314 / ATCC MYA-2876) OX=237561 GN=orf19.5777 PE=4 SV=1	High	10	2	2	2	236	28.2	9.36	79	108	104.9	108.1	102.5	84.7	91.7
Q5A4J5	orf19.3446	Ran GTPase-binding protein OS=Candida albicans (strain SC5314 / ATCC MYA-2876) OX=237561 GN=orf19.3446 PE=3 SV=1	High	27	5	6	5	204	23.6	4.75	137	107.4	102.5	99.1	97.8	100	93.3
Q5A931	PPM2	tRNA wybutosine-synthesizing protein 4 OS=Candida albicans (strain SC5314 / ATCC MYA-2876) OX=237561 GN=PPM2 PE=3 SV=1	High	12	8	8	8	689	78.8	6.92	171	98.8	97.9	96.2	103.7	101.7	101.8
A0A1D8PQC6	orf19.4553	Uncharacterized protein OS=Candida albicans (strain SC5314 / ATCC MYA-2876) OX=237561 GN=orf19.4553 PE=4 SV=1	Medium	2	1	1	1	720	78.1	7.83	20	97.9	102.7	97.6	92.5	108.3	101
Q5AD39	MXR1	Peptide-methionine (S)-S-oxide reductase OS=Candida albicans (strain SC5314 / ATCC MYA-2876) OX=237561 GN=MXR1 PE=3 SV=1	High	44	6	9	6	185	21.1	6.92	279	88.5	94.9	90	106.1	111.8	108.7
A0A1D8PJE3	orf19.1624	Uncharacterized protein OS=Candida albicans (strain SC5314 / ATCC MYA-2876) OX=237561 GN=orf19.1624 PE=3 SV=1	High	12	10	11	10	801	92.5	6.23	171	97.7	94.5	104.2	101	103.9	98.6
A0A1D8PDQ2	orf19.2433	Uncharacterized protein OS=Candida albicans (strain SC5314 / ATCC MYA-2876) OX=237561 GN=orf19.2433 PE=4 SV=1	Medium	5	1	1	1	209	23.9	9.57	32	92.2	88.7	111.2	91	111.1	105.9
Q5AEJ3	orf19.275	Ribonuclease P/MRP protein subunit POP5 OS=Candida albicans (strain SC5314 / ATCC MYA-2876) OX=237561 GN=orf19.275 PE=3 SV=1	Medium	4	1	1	1	190	21.8	6.14	32	95	117.3	99.2	102.3	93.6	92.7
Q59LF2	ALG2	Alpha-1,3/1,6-mannosyltransferase ALG2 OS=Candida albicans (strain SC5314 / ATCC MYA-2876) OX=237561 GN=ALG2 PE=3 SV=2	High	10	4	5	4	443	50.4	8.31	92	99.9	92.8	96	91.6	95.8	123.9
Q5A6A4	KAE1	tRNA N6-adenosine threonylcarbamoyltransferase OS=Candida albicans (strain SC5314 / ATCC MYA-2876) OX=237561 GN=KAE1 PE=3 SV=1	High	22	7	7	7	372	41.1	8	174	97.8	98.2	97.4	100	100.3	106.3
A0A1D8PK15	CDR11	Cdr11p OS=Candida albicans (strain SC5314 / ATCC MYA-2876) OX=237561 GN=CDR11 PE=4 SV=1	High	8	12	15	8	1512	171.4	7.66	220	104.2	108.4	107.8	94.5	87.7	97.3
A0A1D8PTL2	CAALFM_CR07760WA	Mitochondrial 37S ribosomal protein RSM19 OS=Candida albicans (strain SC5314 / ATCC MYA-2876) OX=237561 GN=CAALFM_CR07760WA PE=3 SV=1	High	54	4	8	4	91	10.4	10.07	244	91.8	100.9	99.3	110.9	107.7	89.3
A0A1D8PJG4	orf19.239	RSC chromatin remodeling complex ATPase subunit OS=Candida albicans (strain SC5314 / ATCC MYA-2876) OX=237561 GN=orf19.239 PE=4 SV=1	High	25	33	45	32	1302	149.7	5.9	1064	99.5	99.6	100.3	99.6	102	98.9
A0A1D8PP44	GRF10	Grf10p OS=Candida albicans (strain SC5314 / ATCC MYA-2876) OX=237561 GN=GRF10 PE=4 SV=1	Medium	2	1	1	1	685	76.3	5.53	31	113.3	89.9	116.2	80.8	111.4	88.4
A0A1D8PJL8	PNP1	Purine nucleoside phosphorylase OS=Candida albicans (strain SC5314 / ATCC MYA-2876) OX=237561 GN=PNP1 PE=3 SV=1	High	55	15	22	15	307	33.4	6.18	467	99.1	97.8	98.7	98.5	103.5	102.5
Q5A109	UBI3	Ubiquitin-ribosomal 40S subunit protein S31 fusion protein OS=Candida albicans (strain SC5314 / ATCC MYA-2876) OX=237561 GN=UBI3 PE=3 SV=1	High	47	11	86	11	193	22.6	9.98	1580	98.4	100	98	103.2	100.1	100.3
Q5AEI3	orf19.285	mRNA stability protein OS=Candida albicans (strain SC5314 / ATCC MYA-2876) OX=237561 GN=orf19.285 PE=3 SV=1	High	48	6	12	6	129	14.4	8.81	148	95.6	94.7	96.6	116.1	103.6	93.3
A0A1D8PSP5	CAALFM_CR04110WA	H/ACA ribonucleoprotein complex non-core subunit NAF1 OS=Candida albicans (strain SC5314 / ATCC MYA-2876) OX=237561 GN=CAALFM_CR04110WA PE=3 SV=1	High	8	4	4	4	581	66	4.51	121	101.5	102.8	100.7	96.8	99	99.1
A0A1D8PJJ7	ZCF1	Zcf1p OS=Candida albicans (strain SC5314 / ATCC MYA-2876) OX=237561 GN=ZCF1 PE=4 SV=1	Low	1	1	1	1	838	95.1	6.05	0
Q59U11	GRC3	Polynucleotide 5'-hydroxyl-kinase GRC3 OS=Candida albicans (strain SC5314 / ATCC MYA-2876) OX=237561 GN=GRC3 PE=3 SV=2	High	3	2	2	2	686	77.3	5.59	17	94.1	101.1	99.1	100.2	101.1	104.4
Q5A8Z9	orf19.3335	Uncharacterized protein OS=Candida albicans (strain SC5314 / ATCC MYA-2876) OX=237561 GN=orf19.3335 PE=4 SV=1	High	55	19	61	19	200	21.8	8.56	1184	107.5	110	104.4	91.7	93.9	92.6
A0A1D8PMU0	orf19.5694	Genetic interactor of prohibitin 5, mitochondrial OS=Candida albicans (strain SC5314 / ATCC MYA-2876) OX=237561 GN=orf19.5694 PE=3 SV=1	High	8	2	2	2	232	27.3	9.72	31	92	97.3	100.1	98.5	103.4	108.8
Q5A762	MLT1	Multiple drug resistance-associated protein-like transporter 1 OS=Candida albicans (strain SC5314 / ATCC MYA-2876) OX=237561 GN=MLT1 PE=1 SV=1	High	23	36	49	34	1606	180.6	6.32	849	101.2	101.4	98	105.2	88.8	105.3
Q9B8D4	ATP6	ATP synthase subunit a OS=Candida albicans (strain SC5314 / ATCC MYA-2876) OX=237561 GN=ATP6 PE=3 SV=2	Medium	3	1	1	1	246	26.6	8.4	21	137.9	83.7	125	88	82.7	82.6
Q5AMT3	orf19.4563	Putative methyltransferase OS=Candida albicans (strain SC5314 / ATCC MYA-2876) OX=237561 GN=orf19.4563 PE=3 SV=1	High	22	8	8	8	371	41.5	9.23	208	100.2	99.9	98.4	99	97.7	104.7
A0A1D8PNG6	UAP1	UDP-N-acetylglucosamine diphosphorylase OS=Candida albicans (strain SC5314 / ATCC MYA-2876) OX=237561 GN=UAP1 PE=4 SV=1	High	34	13	19	13	486	54.6	6.23	378	100.2	99.7	102.4	96.8	102.5	98.3
P53709	RAD14	DNA repair protein RAD14 OS=Candida albicans (strain SC5314 / ATCC MYA-2876) OX=237561 GN=RAD14 PE=3 SV=2	High	6	3	3	3	396	46.5	9.26	40	101.8	90.8	97.8	97.6	101.8	110.2
A0A1D8PQD9	orf19.1083	NFACT-R_1 domain-containing protein OS=Candida albicans (strain SC5314 / ATCC MYA-2876) OX=237561 GN=orf19.1083 PE=3 SV=1	High	16	2	2	2	227	26.3	5.94	78	98.8	106.9	96.5	101.3	98.9	97.5
A0A1D8PHA2	QCR8	Ubiquinol--cytochrome-c reductase subunit 8 OS=Candida albicans (strain SC5314 / ATCC MYA-2876) OX=237561 GN=QCR8 PE=3 SV=1	High	22	2	5	2	95	11.1	9.7	117	106	94.6	115.3	120.2	86.8	77
A0A1D8PDN5	orf19.2459	Uncharacterized protein OS=Candida albicans (strain SC5314 / ATCC MYA-2876) OX=237561 GN=orf19.2459 PE=4 SV=1	High	4	4	4	4	972	104.7	6.46	90	99.1	97.6	106.8	93.7	102	100.8
Q5ADP7	FESUR1	Fesur1p OS=Candida albicans (strain SC5314 / ATCC MYA-2876) OX=237561 GN=FESUR1 PE=3 SV=1	High	18	3	11	3	223	25.1	9.58	341	103.9	107.2	99.8	94.4	95.3	99.5
A0A1D8PHY1	MSC7	Meiotic recombination directing protein OS=Candida albicans (strain SC5314 / ATCC MYA-2876) OX=237561 GN=MSC7 PE=3 SV=1	High	24	13	18	13	614	68.4	6.84	437	101.4	102.7	99.9	100.5	90.5	105
A0A1D8PE87	NOT5	CCR4-NOT core subunit OS=Candida albicans (strain SC5314 / ATCC MYA-2876) OX=237561 GN=NOT5 PE=3 SV=1	High	19	14	15	14	662	74.7	5.24	283	102.7	96.5	100.6	97.6	101.6	101
Q5A853	CAALFM_CR00810WA	Uncharacterized protein OS=Candida albicans (strain SC5314 / ATCC MYA-2876) OX=237561 GN=CAALFM_CR00810WA PE=4 SV=1	Low	5	1	1	1	131	15.1	9.26	0	99.4	103	99.7	96.9	98.8	102.2
A0A1D8PPZ6	orf19.5543	Uncharacterized protein OS=Candida albicans (strain SC5314 / ATCC MYA-2876) OX=237561 GN=orf19.5543 PE=3 SV=1	High	3	3	3	3	811	94.5	6.89	40	105.1	103	102.1	105.1	90.4	94.4
Q5A3N5	orf19.5235	Mitochondrial 54S ribosomal protein YmL13 OS=Candida albicans (strain SC5314 / ATCC MYA-2876) OX=237561 GN=orf19.5235 PE=3 SV=1	High	40	8	13	8	232	27.7	8.59	381	98.4	98.3	102.2	100.1	103.4	97.6
Q59YH4	CCT7	T-complex protein 1 subunit eta OS=Candida albicans (strain SC5314 / ATCC MYA-2876) OX=237561 GN=CCT7 PE=3 SV=1	High	63	28	53	28	549	60.4	5.29	1600	100.1	98.4	100.1	102.2	102.5	96.8
Q59ZI7	MRPL10	Mitochondrial 54S ribosomal protein YmL10/YmL18 OS=Candida albicans (strain SC5314 / ATCC MYA-2876) OX=237561 GN=MRPL10 PE=3 SV=1	High	49	14	24	14	283	31.9	9.95	400	99.8	101.6	106.2	94.6	99.2	98.6
A0A1D8PQC7	orf19.1075	Uncharacterized protein OS=Candida albicans (strain SC5314 / ATCC MYA-2876) OX=237561 GN=orf19.1075 PE=4 SV=1	Medium	5	2	2	2	377	41.7	8.44	35	109.2	88.5	105.6	101.4	94.8	100.5
Q5A2K4	orf19.2201	Uncharacterized protein OS=Candida albicans (strain SC5314 / ATCC MYA-2876) OX=237561 GN=orf19.2201 PE=4 SV=1	High	40	6	8	6	112	13.3	9.6	93	93.4	101.4	95.6	105.6	97.5	106.4
Q5AF71	orf19.2737	Putative phosphotransferase OS=Candida albicans (strain SC5314 / ATCC MYA-2876) OX=237561 GN=orf19.2737 PE=3 SV=1	High	41	28	60	28	742	81.1	6.15	1298	106.9	102.4	105	95	95.4	95.4
Q59KV5	AMO2	Amine oxidase OS=Candida albicans (strain SC5314 / ATCC MYA-2876) OX=237561 GN=AMO2 PE=3 SV=1	High	15	8	9	8	671	76	6.64	203	102.2	99.9	101.1	98	100	98.8
A0A1D8PST6	CAALFM_CR04730WA	Uncharacterized protein OS=Candida albicans (strain SC5314 / ATCC MYA-2876) OX=237561 GN=CAALFM_CR04730WA PE=3 SV=1	High	9	2	3	2	110	11.5	9.04	14	98.1	91.1	107.3	98.7	110.1	94.7
Q5APH1	orf19.4793	Uncharacterized protein OS=Candida albicans (strain SC5314 / ATCC MYA-2876) OX=237561 GN=orf19.4793 PE=3 SV=1	High	20	4	5	4	199	23.3	9.26	79	97	92.4	103.7	101.7	107.2	97.9
A0A1D8PS45	ADH5	Adh5p OS=Candida albicans (strain SC5314 / ATCC MYA-2876) OX=237561 GN=ADH5 PE=3 SV=1	High	56	16	44	16	336	35.7	5.88	1199	100.8	104.4	101	101.6	94.2	97.9
Q5AED9	BBP	Branchpoint-bridging protein OS=Candida albicans (strain SC5314 / ATCC MYA-2876) OX=237561 GN=BBP PE=3 SV=1	High	19	10	14	10	455	50	9.42	158	99.4	97.2	100.7	98.3	103.2	101.3
Q5A649	ATG1	Serine/threonine-protein kinase ATG1 OS=Candida albicans (strain SC5314 / ATCC MYA-2876) OX=237561 GN=ATG1 PE=3 SV=2	Medium	2	2	2	2	834	92.9	6.07	18	92.5	91.3	98.8	98.2	113.1	106.2
A0A1D8PJ54	UTP20	Utp20p OS=Candida albicans (strain SC5314 / ATCC MYA-2876) OX=237561 GN=UTP20 PE=4 SV=1	High	8	21	24	19	2500	285.9	6.47	367	100.7	94.8	98.4	100.4	104.7	101
Q5ACM9	HCR1	Eukaryotic translation initiation factor 3 subunit J OS=Candida albicans (strain SC5314 / ATCC MYA-2876) OX=237561 GN=HCR1 PE=3 SV=1	High	36	13	22	13	285	32	4.98	496	92.5	96.3	97.9	100.7	106.5	106.1
Q5ABA2	SVF1	Survival factor 1 OS=Candida albicans (strain SC5314 / ATCC MYA-2876) OX=237561 GN=SVF1 PE=3 SV=1	High	33	13	28	13	382	43	5.07	667	102.4	103.6	101.7	101	95.3	96.1
A0A1D8PKU3	orf19.6731.1	Uncharacterized protein OS=Candida albicans (strain SC5314 / ATCC MYA-2876) OX=237561 GN=orf19.6731.1 PE=4 SV=1	High	21	3	6	3	89	9.6	9.38	82	101.4	92.7	109	98.4	102.9	95.6
A0A1D8PD57	BET4	Protein geranylgeranyltransferase type II OS=Candida albicans (strain SC5314 / ATCC MYA-2876) OX=237561 GN=BET4 PE=3 SV=1	High	14	5	8	5	368	44.1	6.8	152	101	95	98.2	106.2	96.2	103.4
Q5APA8	orf19.4857	DSPc domain-containing protein OS=Candida albicans (strain SC5314 / ATCC MYA-2876) OX=237561 GN=orf19.4857 PE=4 SV=1	Low	3	1	1	1	272	31.6	7.12	15	91.2	93.5	101.8	100.8	97.3	115.3
Q5A4J9	orf19.3442	Oxidored_FMN domain-containing protein OS=Candida albicans (strain SC5314 / ATCC MYA-2876) OX=237561 GN=orf19.3442 PE=4 SV=1	High	54	24	37	22	413	47	7.8	755	104.8	109.2	107.5	86.3	97.1	95.1
Q5APE1	orf19.4824	DSPc domain-containing protein OS=Candida albicans (strain SC5314 / ATCC MYA-2876) OX=237561 GN=orf19.4824 PE=4 SV=1	High	10	2	2	2	272	31.6	5.45	65	94.4	93.3	97.8	106.6	106.7	101.1
A0A1D8PM82	orf19.3774.1	Ubiquitin-like modifier HUB1 OS=Candida albicans (strain SC5314 / ATCC MYA-2876) OX=237561 GN=orf19.3774.1 PE=4 SV=1	High	32	2	3	2	73	8.4	6.54	101	96	84.6	107	91.9	114.9	105.6
Q5AA50	NPL4	Nuclear protein localization protein 4 OS=Candida albicans (strain SC5314 / ATCC MYA-2876) OX=237561 GN=NPL4 PE=3 SV=1	High	24	11	17	11	598	67.3	6.29	429	103	100.2	102.2	99	96.8	98.8
A0A1D8PQ07	HPD1	Hpd1p OS=Candida albicans (strain SC5314 / ATCC MYA-2876) OX=237561 GN=HPD1 PE=4 SV=1	High	37	12	14	12	354	39	6.14	280	100.9	95.9	101.5	89.7	103.4	108.6
Q5ANE4	NOP14	SnoRNA-binding rRNA-processing protein OS=Candida albicans (strain SC5314 / ATCC MYA-2876) OX=237561 GN=NOP14 PE=3 SV=1	High	18	15	20	15	842	97.3	8.19	459	103	98.9	98	101.2	104.7	94.2
A0A1D8PT85	CAALFM_CR06230WA	Uncharacterized protein OS=Candida albicans (strain SC5314 / ATCC MYA-2876) OX=237561 GN=CAALFM_CR06230WA PE=4 SV=1	High	7	3	3	3	616	68.8	6.04	47	103	128.1	98.2	93.2	87.3	90.2
A0A1D8PGW9	orf19.850	Amidase OS=Candida albicans (strain SC5314 / ATCC MYA-2876) OX=237561 GN=orf19.850 PE=4 SV=1	High	21	7	8	7	374	42.6	4.83	169	101.9	106.2	100.8	95.4	100.3	95.3
A0A1D8PKH4	orf19.7433	FG-nucleoporin OS=Candida albicans (strain SC5314 / ATCC MYA-2876) OX=237561 GN=orf19.7433 PE=3 SV=1	High	15	14	24	14	1096	110.3	8.97	437	99.9	102.9	102.6	97.5	98.8	98.2
Q5A6B6	PPG1	Serine/threonine-protein phosphatase PP2A-like PPG1 OS=Candida albicans (strain SC5314 / ATCC MYA-2876) OX=237561 GN=PPG1 PE=1 SV=1	High	6	2	2	2	416	47	4.92	29	95.2	89.9	106.5	84	108.2	116.2
Q59Z11	ARP3	Actin-related protein 3 OS=Candida albicans (strain SC5314 / ATCC MYA-2876) OX=237561 GN=ARP3 PE=3 SV=1	High	43	14	22	14	419	46.6	5.27	519	102.6	101	103.7	98.6	98.2	96
A0A1D8PF34	PSP1	Psp1p OS=Candida albicans (strain SC5314 / ATCC MYA-2876) OX=237561 GN=PSP1 PE=4 SV=1	High	16	9	11	9	669	76.3	8.4	255	99.1	96	101.5	98.7	103.8	100.9
Q59QT2	ARP1	Actin-related protein 1 OS=Candida albicans (strain SC5314 / ATCC MYA-2876) OX=237561 GN=ARP1 PE=3 SV=1	High	6	2	2	2	414	46.7	7.09	60	97.1	94	105.4	101.3	106.5	95.8
A0A1D8PM92	orf19.748	Nucleocytoplasmic transporter OS=Candida albicans (strain SC5314 / ATCC MYA-2876) OX=237561 GN=orf19.748 PE=3 SV=1	High	12	18	22	18	1415	156.3	5.87	379	101.2	98.4	100.5	98.8	100.3	100.7
Q5A014	PRP42	mRNA splicing protein OS=Candida albicans (strain SC5314 / ATCC MYA-2876) OX=237561 GN=PRP42 PE=4 SV=1	High	9	3	3	3	393	47.5	7.91	23	92.6	95.2	102.7	104.5	108.6	96.4
A0A1D8PLC3	orf19.4621	Putative tubulin tyrosine ligase OS=Candida albicans (strain SC5314 / ATCC MYA-2876) OX=237561 GN=orf19.4621 PE=4 SV=1	High	24	15	20	15	705	80.4	4.88	347	106.7	104.3	107.1	95	93.8	93.1
A0A1D8PGI8	ARO3	Phospho-2-dehydro-3-deoxyheptonate aldolase OS=Candida albicans (strain SC5314 / ATCC MYA-2876) OX=237561 GN=ARO3 PE=3 SV=1	High	64	20	48	18	371	40.6	6.61	994	92.4	97.1	95.9	102.8	106.5	105.3
Q5A0H3	SER2	Phosphoserine phosphatase OS=Candida albicans (strain SC5314 / ATCC MYA-2876) OX=237561 GN=SER2 PE=4 SV=1	High	32	8	12	8	301	33.3	5.06	313	97.8	89.5	95.9	101.4	105.8	109.7
A0A1D8PMC8	BRN1	Condensin complex subunit 2 OS=Candida albicans (strain SC5314 / ATCC MYA-2876) OX=237561 GN=BRN1 PE=3 SV=1	High	9	7	9	7	744	84.1	4.84	121	98.4	104.6	99.9	95	101.9	100.2
A0A1D8PFV1	RPL4B	Ribosomal 60S subunit protein L4B OS=Candida albicans (strain SC5314 / ATCC MYA-2876) OX=237561 GN=RPL4B PE=3 SV=1	High	66	19	93	19	363	39.2	10.74	2447	91.5	98.4	94	106.2	106	103.8
Q5AMT7	BFR1	Bfr1p OS=Candida albicans (strain SC5314 / ATCC MYA-2876) OX=237561 GN=BFR1 PE=4 SV=1	High	48	30	57	30	462	53.5	8.92	1210	97.8	98.5	99.8	101.9	103.6	98.4
P31225	CBP1	Corticosteroid-binding protein OS=Candida albicans (strain SC5314 / ATCC MYA-2876) OX=237561 GN=CBP1 PE=1 SV=2	High	35	19	39	18	489	55.5	5.29	848	111.2	111.2	112.7	87.3	88.3	89.2
P46598	HSP90	Heat shock protein 90 homolog OS=Candida albicans (strain SC5314 / ATCC MYA-2876) OX=237561 GN=HSP90 PE=1 SV=1	High	62	56	296	56	707	80.8	4.88	5868	100.5	102.6	97.9	99.1	98.6	101.3
A0A1D8PND0	RIX7	Putative AAA family ATPase OS=Candida albicans (strain SC5314 / ATCC MYA-2876) OX=237561 GN=RIX7 PE=4 SV=1	High	14	9	10	9	827	91.9	5.48	204	100.3	95.8	102	95	110.2	96.7
P82612	GPM1	Phosphoglycerate mutase OS=Candida albicans (strain SC5314 / ATCC MYA-2876) OX=237561 GN=GPM1 PE=1 SV=3	High	65	19	106	19	248	27.4	6.16	2141	88.7	89.4	91	115	104.9	110.9
A0A1D8PFG4	RPL27A	60S ribosomal protein L27 OS=Candida albicans (strain SC5314 / ATCC MYA-2876) OX=237561 GN=RPL27A PE=3 SV=1	High	49	8	43	8	136	15.5	10.18	1053	92.8	101.2	89.3	107.1	106.7	102.9
A0A1D8PN34	orf19.1956	Mitochondrial group I intron splicing factor CCM1 OS=Candida albicans (strain SC5314 / ATCC MYA-2876) OX=237561 GN=orf19.1956 PE=3 SV=1	High	26	21	31	21	753	86.3	8.97	653	102.7	101.2	101.4	95.5	100.8	98.4
A0A1D8PL33	orf19.4185	Phosphatase OS=Candida albicans (strain SC5314 / ATCC MYA-2876) OX=237561 GN=orf19.4185 PE=4 SV=1	Medium	10	2	2	2	151	17.5	6.79	44	93.9	98.2	91.3	94.2	106.9	115.6
Q5A319	NPR3	Nitrogen permease regulator 3 OS=Candida albicans (strain SC5314 / ATCC MYA-2876) OX=237561 GN=NPR3 PE=3 SV=1	High	6	5	5	5	715	81.9	6.28	56	95.7	96.5	97.5	99.9	105.2	105.1
Q5A0W9	CZF1	Zinc cluster transcription factor CZF1 OS=Candida albicans (strain SC5314 / ATCC MYA-2876) OX=237561 GN=CZF1 PE=1 SV=1	High	6	2	3	2	385	43.4	9.7	87	102.3	107	106.5	95.1	94.9	94.2
Q5AMQ2	CLC1	Clathrin light chain OS=Candida albicans (strain SC5314 / ATCC MYA-2876) OX=237561 GN=CLC1 PE=3 SV=1	High	88	22	32	22	225	26	4.55	788	103.3	108.1	99.3	95.8	98.5	95.1
Q5AG43	RPS5	Ribosomal 40S subunit protein S5 OS=Candida albicans (strain SC5314 / ATCC MYA-2876) OX=237561 GN=RPS5 PE=3 SV=1	High	47	15	55	15	225	25.3	8.7	964	93.4	96.1	93.7	110.5	102.8	103.5
A0A1D8PIF2	orf19.4068	SWIM-type domain-containing protein OS=Candida albicans (strain SC5314 / ATCC MYA-2876) OX=237561 GN=orf19.4068 PE=4 SV=1	Low	1	1	1	1	762	88	8.02	0	75	66.5	73	82.9	84.4	218.1
A0A1D8PTM0	CAALFM_CR08000CA	Aminotran_1_2 domain-containing protein OS=Candida albicans (strain SC5314 / ATCC MYA-2876) OX=237561 GN=CAALFM_CR08000CA PE=4 SV=1	High	24	12	15	12	560	63.5	6.61	220	103.4	98.6	101.1	99	97.2	100.7
P28870	RBP1	FK506-binding protein 1 OS=Candida albicans (strain SC5314 / ATCC MYA-2876) OX=237561 GN=RBP1 PE=1 SV=2	High	65	6	23	6	124	13.3	7.18	611	94.4	106.4	98.8	96.6	101.4	102.3
Q5ABB8	CNS1	HSP70/90 family co-chaperone OS=Candida albicans (strain SC5314 / ATCC MYA-2876) OX=237561 GN=CNS1 PE=4 SV=1	High	39	14	17	14	390	45.1	5.29	308	96	96.8	95.1	103.4	103.8	104.8
A0A1D8PNP3	GAP6	Amino-acid permease GAP6 OS=Candida albicans (strain SC5314 / ATCC MYA-2876) OX=237561 GN=GAP6 PE=2 SV=1	High	5	3	4	3	568	61.8	8.72	32	116.2	107.3	102.9	89.6	88.3	95.7
A0A1D8PKZ5	orf19.6718	Uncharacterized protein OS=Candida albicans (strain SC5314 / ATCC MYA-2876) OX=237561 GN=orf19.6718 PE=4 SV=1	High	15	3	3	3	250	28.5	5.72	56	87.9	87.9	89.6	114.1	117.6	102.9
Q59Z68	orf19.2230	U2 snRNP complex subunit OS=Candida albicans (strain SC5314 / ATCC MYA-2876) OX=237561 GN=orf19.2230 PE=3 SV=1	Medium	7	1	1	1	119	13.3	8.09	31	92.4	94.9	112.3	91.9	101.7	106.8
A0A1D8PPB2	orf19.1179	Uncharacterized protein OS=Candida albicans (strain SC5314 / ATCC MYA-2876) OX=237561 GN=orf19.1179 PE=4 SV=1	High	19	3	8	3	110	12.3	9.85	169	101.7	92.4	109.9	99.3	99.2	97.5
Q59WC2	YMC1	Organic acid transporter OS=Candida albicans (strain SC5314 / ATCC MYA-2876) OX=237561 GN=YMC1 PE=3 SV=1	High	22	7	9	7	299	32.8	9.42	154	89.8	91.3	95.8	105.6	108.9	108.6
A0A1D8PDT2	orf19.6268	Uncharacterized protein OS=Candida albicans (strain SC5314 / ATCC MYA-2876) OX=237561 GN=orf19.6268 PE=4 SV=1	High	6	3	3	3	724	80.9	8.16	46	99.4	97.5	101.8	98.7	103.1	99.5
Q5ADT5	orf19.6756	Protein YIP OS=Candida albicans (strain SC5314 / ATCC MYA-2876) OX=237561 GN=orf19.6756 PE=3 SV=1	High	14	3	3	3	297	32.7	5.2	78	104.9	98.3	100.1	94.5	105.6	96.6
A0A1D8PFY3	SAM35	SAM complex subunit OS=Candida albicans (strain SC5314 / ATCC MYA-2876) OX=237561 GN=SAM35 PE=4 SV=1	High	24	4	5	4	251	28.1	5.9	99	93.9	94.3	94.9	96.9	113	106.9
A0A1D8PLA6	orf19.4658	Uncharacterized protein OS=Candida albicans (strain SC5314 / ATCC MYA-2876) OX=237561 GN=orf19.4658 PE=4 SV=1	High	5	5	5	5	796	92.2	4.58	52	99.3	96.8	100.4	99.8	100.9	102.8
Q5AJG7	orf19.1625	NADH dehydrogenase [ubiquinone] 1 alpha subcomplex subunit OS=Candida albicans (strain SC5314 / ATCC MYA-2876) OX=237561 GN=orf19.1625 PE=3 SV=1	High	37	6	9	6	140	16.3	9.13	206	98.8	99	102.3	100.9	99.7	99.3
A0A1D8PMQ0	SEM1	Proteasome regulatory particle lid subunit OS=Candida albicans (strain SC5314 / ATCC MYA-2876) OX=237561 GN=SEM1 PE=4 SV=1	High	55	5	15	5	93	10.7	4.37	271	100	119.6	96.4	103.4	91.2	89.4
A0A1D8PP21	MES1	Methionyl-tRNA synthetase OS=Candida albicans (strain SC5314 / ATCC MYA-2876) OX=237561 GN=MES1 PE=3 SV=1	High	53	38	56	38	748	84.9	6.32	1216	95.2	96.1	94.2	107	103.6	103.8
O94030	MIA40	Mitochondrial intermembrane space import and assembly protein 40 OS=Candida albicans (strain SC5314 / ATCC MYA-2876) OX=237561 GN=MIA40 PE=3 SV=2	High	21	5	10	5	252	27.9	4.91	219	102.5	100.6	105.9	92.5	98.6	99.9
A0A1D8PQT1	orf19.6905	Uncharacterized protein OS=Candida albicans (strain SC5314 / ATCC MYA-2876) OX=237561 GN=orf19.6905 PE=4 SV=1	High	12	5	5	5	477	53.1	7.02	122	95.7	103.4	111.8	93.3	101.8	94
Q59T37	COG4	Component of oligomeric Golgi complex 4 OS=Candida albicans (strain SC5314 / ATCC MYA-2876) OX=237561 GN=COG4 PE=3 SV=1	High	15	12	15	12	889	100.5	6.47	328	101.9	97.7	104	97.4	101.4	97.5
Q59PR9	HMO1	Transcriptional regulator HMO1 OS=Candida albicans (strain SC5314 / ATCC MYA-2876) OX=237561 GN=HMO1 PE=2 SV=1	High	47	13	33	13	223	24.8	9.19	916	102.8	102.9	101.4	96.6	101.1	95.1
A0A1D8PDK0	orf19.426	Uncharacterized protein OS=Candida albicans (strain SC5314 / ATCC MYA-2876) OX=237561 GN=orf19.426 PE=4 SV=1	High	14	8	9	8	684	79.4	5.26	178	88.9	91.4	91.5	93.1	98.7	136.4
A0A1D8PHW0	orf19.1889	Sedoheptulose-bisphosphatase OS=Candida albicans (strain SC5314 / ATCC MYA-2876) OX=237561 GN=orf19.1889 PE=4 SV=1	High	49	9	14	9	240	27.2	6.35	357	98.7	97.4	96.9	101.7	103.2	102
A0A1D8PKZ3	SUB2	ATP-dependent RNA helicase OS=Candida albicans (strain SC5314 / ATCC MYA-2876) OX=237561 GN=SUB2 PE=4 SV=1	High	54	23	57	23	433	49.1	5.78	1381	97.8	100.9	95.8	100.1	101.7	103.8
A0A1D8PPU8	orf19.3470	tRNA 4-demethylwyosine synthase (AdoMet-dependent) OS=Candida albicans (strain SC5314 / ATCC MYA-2876) OX=237561 GN=orf19.3470 PE=3 SV=1	High	3	2	2	2	793	90.6	6.6	26	95.2	96.2	97	99	104.2	108.4
A0A1D8PDJ9	MTM1	Mtm1p OS=Candida albicans (strain SC5314 / ATCC MYA-2876) OX=237561 GN=MTM1 PE=3 SV=1	High	20	6	7	6	349	39.3	9.31	143	94.9	100.3	99.3	100.2	100.8	104.5
A0A1D8PQ06	STE23	Metalloendopeptidase OS=Candida albicans (strain SC5314 / ATCC MYA-2876) OX=237561 GN=STE23 PE=4 SV=1	High	15	15	18	15	1077	125.5	6.4	344	100.8	97.2	99.4	94.5	98.8	109.3
Q5A030	CAALFM_CR03870WA	Uncharacterized protein OS=Candida albicans (strain SC5314 / ATCC MYA-2876) OX=237561 GN=CAALFM_CR03870WA PE=4 SV=1	Medium	17	2	2	2	100	11	9.51	31	92.1	95.4	106.5	106	108.2	91.8
A0A1D8PD68	orf19.1041	RNA polymerase II holoenzyme cyclin-like subunit OS=Candida albicans (strain SC5314 / ATCC MYA-2876) OX=237561 GN=orf19.1041 PE=3 SV=1	High	10	5	5	5	495	57	8.68	45	103.6	103.7	102	100.1	95	95.6
A0A1D8PH53	CAK1	Cyclin-dependent protein kinase-activating kinase OS=Candida albicans (strain SC5314 / ATCC MYA-2876) OX=237561 GN=CAK1 PE=4 SV=1	High	9	3	5	3	339	39.9	5.1	57	104.4	94.4	102.1	104.1	96.6	98.4
A0A1D8PRR2	BUD22	Bud22p OS=Candida albicans (strain SC5314 / ATCC MYA-2876) OX=237561 GN=BUD22 PE=4 SV=1	High	31	12	12	12	459	52.8	6.98	209	97.4	98.6	99.1	100.2	102	102.6
Q59WC5	PHO15	4-nitrophenylphosphatase OS=Candida albicans (strain SC5314 / ATCC MYA-2876) OX=237561 GN=PHO15 PE=4 SV=1	High	28	9	11	9	308	34.2	5.62	212	90.8	88.9	88.4	116.6	110.3	104.9
A0A1D8PRJ0	orf19.7166	AB hydrolase-1 domain-containing protein OS=Candida albicans (strain SC5314 / ATCC MYA-2876) OX=237561 GN=orf19.7166 PE=4 SV=1	High	4	2	2	2	447	51.4	8.85	48	109.4	106.6	104.2	89.6	95	95.1
Q5AI86	TIF34	Eukaryotic translation initiation factor 3 subunit I OS=Candida albicans (strain SC5314 / ATCC MYA-2876) OX=237561 GN=TIF34 PE=3 SV=1	High	50	17	31	17	350	38.2	5.47	976	96.9	101.1	96.3	103.3	100.4	101.9
A0A1D8PHW4	MCM3	DNA helicase OS=Candida albicans (strain SC5314 / ATCC MYA-2876) OX=237561 GN=MCM3 PE=3 SV=1	High	44	35	44	35	878	98.5	5.5	918	102.6	103	103.3	94.1	95.5	101.6
Q9P940	TPI1	Triosephosphate isomerase OS=Candida albicans (strain SC5314 / ATCC MYA-2876) OX=237561 GN=TPI1 PE=1 SV=3	High	72	16	77	16	248	26.6	6.01	1717	97	95.7	97.2	105.4	105.4	99.4
Q59ZI6	orf19.3533	Uncharacterized protein OS=Candida albicans (strain SC5314 / ATCC MYA-2876) OX=237561 GN=orf19.3533 PE=4 SV=1	High	13	2	3	2	149	17.8	7.14	55	90.7	97.5	95.5	114.6	104.4	97.3
A0A1D8PM63	orf19.3804	Uncharacterized protein OS=Candida albicans (strain SC5314 / ATCC MYA-2876) OX=237561 GN=orf19.3804 PE=4 SV=1	High	14	3	3	3	255	29.9	5.21	74	108.8	98.9	103.6	103.8	94.7	90.1
A0A1D8PK74	TEA1	Tea1p OS=Candida albicans (strain SC5314 / ATCC MYA-2876) OX=237561 GN=TEA1 PE=4 SV=1	High	3	3	3	3	900	102.6	6.83	50	96.2	101.3	99.6	96	102.8	104.1
A0A1D8PEU5	orf19.985	Fibronectin type-III domain-containing protein OS=Candida albicans (strain SC5314 / ATCC MYA-2876) OX=237561 GN=orf19.985 PE=4 SV=1	High	3	3	3	3	837	94.1	5.38	39	93.6	102	100	96.1	99.7	108.7
A0A1D8PNB3	orf19.3175	Electron transfer flavoprotein-ubiquinone oxidoreductase OS=Candida albicans (strain SC5314 / ATCC MYA-2876) OX=237561 GN=orf19.3175 PE=4 SV=1	High	36	19	27	19	627	69.6	5.41	584	97.7	98.8	98	100.3	103.3	101.9
A0A1D8PMD0	CAALFM_C405640CA	1-(5-phosphoribosyl)-5-[(5-phosphoribosylamino)methylideneamino] imidazole-4-carboxamide isomerase OS=Candida albicans (strain SC5314 / ATCC MYA-2876) OX=237561 GN=CAALFM_C405640CA PE=3 SV=1	High	30	7	8	7	279	30.8	5.87	245	100.7	98.7	101.7	99.1	99.3	100.5
A0A1D8PGA3	COX17	Copper metallochaperone OS=Candida albicans (strain SC5314 / ATCC MYA-2876) OX=237561 GN=COX17 PE=3 SV=1	High	43	3	7	3	61	7	7.61	133	91.5	96.3	100.5	110.2	105.1	96.5
Q59ZC8	FHL1	Fork-head transcriptional regulator FHL1 OS=Candida albicans (strain SC5314 / ATCC MYA-2876) OX=237561 GN=FHL1 PE=1 SV=2	High	8	10	10	9	1152	126	8.79	142	99.9	98.1	100	93.3	106.7	102.1
A0A1D8PPY5	orf19.5527	RNA exonuclease OS=Candida albicans (strain SC5314 / ATCC MYA-2876) OX=237561 GN=orf19.5527 PE=4 SV=1	High	4	2	3	2	497	57.9	7.09	89	94.4	98.8	103	98.8	106.6	98.4
Q59UR3	SWI1	Swi1p OS=Candida albicans (strain SC5314 / ATCC MYA-2876) OX=237561 GN=SWI1 PE=4 SV=1	High	5	5	6	5	987	111.1	6.4	124	100.7	97.3	99.9	96.2	101	104.9
Q5AH72	orf19.6461	Cytochrome c oxidase assembly protein COX20, mitochondrial OS=Candida albicans (strain SC5314 / ATCC MYA-2876) OX=237561 GN=orf19.6461 PE=3 SV=1	High	35	6	8	6	171	19.7	7.93	174	98.2	98.9	98.8	99.6	99.8	104.7
A0A1D8PIS5	HEM4	Hydroxymethylbilane hydrolyase [cyclizing] OS=Candida albicans (strain SC5314 / ATCC MYA-2876) OX=237561 GN=HEM4 PE=3 SV=1	High	7	2	2	2	271	31.1	6.71	32	91.3	86.9	100.5	94.7	129.3	97.4
Q59ST6	RRD2	Serine/threonine-protein phosphatase 2A activator 2 OS=Candida albicans (strain SC5314 / ATCC MYA-2876) OX=237561 GN=RRD2 PE=3 SV=1	High	14	5	6	5	358	40.7	6.29	78	102.3	86.8	110.2	101.4	101	98.3
A0A1D8PFI2	orf19.6356	U4/U6-U5 snRNP complex subunit OS=Candida albicans (strain SC5314 / ATCC MYA-2876) OX=237561 GN=orf19.6356 PE=4 SV=1	High	6	5	5	5	911	105.6	8.78	67	96.4	91.6	108.9	93.8	106	103.3
A0A1D8PRE2	PNC1	Nicotinamidase OS=Candida albicans (strain SC5314 / ATCC MYA-2876) OX=237561 GN=PNC1 PE=3 SV=1	High	14	3	6	3	244	27.9	5.34	98	100.8	93.4	103.3	109.7	99.7	93.2
Q5APC5	SHY1	SURF1-like protein OS=Candida albicans (strain SC5314 / ATCC MYA-2876) OX=237561 GN=SHY1 PE=3 SV=1	High	12	5	6	5	359	41.2	9.5	82	95.7	94.5	99.9	97.7	101.1	111.1
A0A1D8PDV5	RAC1	Rho family GTPase OS=Candida albicans (strain SC5314 / ATCC MYA-2876) OX=237561 GN=RAC1 PE=4 SV=1	High	49	10	18	10	236	25.8	8.21	462	99	100.2	99.9	96	104.5	100.3
Q5A1Z5	ATG13	Autophagy-related protein 13 OS=Candida albicans (strain SC5314 / ATCC MYA-2876) OX=237561 GN=ATG13 PE=3 SV=2	Low	1	1	1	1	761	84.4	8.06	0	96.4	89.3	100.8	107.8	107.3	98.3
A0A1D8PPW1	orf19.3480	Mitochondrial 37S ribosomal protein RSM23 OS=Candida albicans (strain SC5314 / ATCC MYA-2876) OX=237561 GN=orf19.3480 PE=3 SV=1	High	45	20	30	20	483	54.7	9.39	748	100.9	103.8	103.3	95.5	102.6	93.8
A0A1D8PE37	ADE4	Amidophosphoribosyltransferase OS=Candida albicans (strain SC5314 / ATCC MYA-2876) OX=237561 GN=ADE4 PE=3 SV=1	High	34	18	35	18	541	59.9	5.62	649	97	97.5	95.2	101.1	105.6	103.6
A0A1D8PPZ0	orf19.5547	Complex I-B22 OS=Candida albicans (strain SC5314 / ATCC MYA-2876) OX=237561 GN=orf19.5547 PE=3 SV=1	High	35	4	8	4	107	12.4	9.76	68	88.8	100.3	98.1	120.2	90	102.6
Q59TD3	MED8	Mediator of RNA polymerase II transcription subunit 8 OS=Candida albicans (strain SC5314 / ATCC MYA-2876) OX=237561 GN=MED8 PE=3 SV=1	High	19	5	5	5	239	27.9	6.3	87	94.8	96.2	100.9	95	103.6	109.5
A0A1D8PH99	orf19.4123	THO complex subunit 2 OS=Candida albicans (strain SC5314 / ATCC MYA-2876) OX=237561 GN=orf19.4123 PE=3 SV=1	High	12	19	20	19	1608	183.6	6.11	285	100.3	98.9	101.7	102.1	101.2	95.9
A0A1D8PF26	orf19.2346	Selenoprotein O OS=Candida albicans (strain SC5314 / ATCC MYA-2876) OX=237561 GN=orf19.2346 PE=3 SV=1	High	17	8	11	8	624	71.6	5.48	189	99.8	101.8	99	95.2	102.4	101.9
A0A1D8PM79	CDL1	Cdl1p OS=Candida albicans (strain SC5314 / ATCC MYA-2876) OX=237561 GN=CDL1 PE=4 SV=1	High	28	17	22	17	673	75.3	6.86	515	99.8	100	98.9	96	103.1	102.2
A0A1D8PEG5	orf19.4750	Uncharacterized protein OS=Candida albicans (strain SC5314 / ATCC MYA-2876) OX=237561 GN=orf19.4750 PE=4 SV=1	Low	1	1	1	1	700	82	7.8	0	96.3	96.3	105	98.9	97.7	105.8
A0A1D8PGE9	orf19.1458	tRNA(Adenine34) deaminase OS=Candida albicans (strain SC5314 / ATCC MYA-2876) OX=237561 GN=orf19.1458 PE=4 SV=1	Medium	6	2	2	2	270	30.7	5.38	19
Q5ALW4	SMP2	Phosphatidate phosphatase OS=Candida albicans (strain SC5314 / ATCC MYA-2876) OX=237561 GN=SMP2 PE=3 SV=1	High	18	13	17	13	781	88.1	4.61	410	101.1	99.5	107	92.5	99.5	100.4
Q5ANG0	orf19.5943	Pex24p domain-containing protein OS=Candida albicans (strain SC5314 / ATCC MYA-2876) OX=237561 GN=orf19.5943 PE=4 SV=1	High	6	3	3	3	588	67	8.51	77	102	93.1	105.6	98.6	100	100.6
Q5ADP3	SSN6	Transcription regulator OS=Candida albicans (strain SC5314 / ATCC MYA-2876) OX=237561 GN=SSN6 PE=1 SV=1	High	26	23	35	23	1080	119.9	5.47	751	102.8	102.9	100.7	93.1	100.9	99.7
Q5ALV9	COX13	Cytochrome c oxidase subunit OS=Candida albicans (strain SC5314 / ATCC MYA-2876) OX=237561 GN=COX13 PE=3 SV=1	High	51	6	17	6	134	15.9	9.09	255	101.5	102.5	94.1	107.6	98.1	96.2
Q59L12	ALS3	Agglutinin-like protein 3 OS=Candida albicans (strain SC5314 / ATCC MYA-2876) OX=237561 GN=ALS3 PE=1 SV=3	High	6	5	5	4	1155	123.7	4.54	213	86.4	81.1	113.3	100.9	118.6	99.6
A0A1D8PP67	RIB5	Riboflavin synthase OS=Candida albicans (strain SC5314 / ATCC MYA-2876) OX=237561 GN=RIB5 PE=4 SV=1	High	66	14	30	14	237	25.7	5.49	764	111.1	109	103.4	96	85.4	95.1
A0A1D8PL06	PTC7	Protein phosphatase OS=Candida albicans (strain SC5314 / ATCC MYA-2876) OX=237561 GN=PTC7 PE=3 SV=1	High	31	9	10	9	350	38	5.62	255	99.8	104	101.7	95.1	98.6	100.9
A0A1D8PEL1	ERG12	Mevalonate kinase OS=Candida albicans (strain SC5314 / ATCC MYA-2876) OX=237561 GN=ERG12 PE=3 SV=1	High	31	10	14	10	431	47	5.68	387	94.1	93.7	96.4	104.7	107.5	103.6
Q5AFI4	DFI1	Cell-surface associated glycoprotein DFI1 OS=Candida albicans (strain SC5314 / ATCC MYA-2876) OX=237561 GN=DFI1 PE=1 SV=1	High	9	3	4	3	337	36.5	8.68	106	109.8	98	109.3	94.8	99.7	88.3
Q59Z17	DQD1	Catabolic 3-dehydroquinase OS=Candida albicans (strain SC5314 / ATCC MYA-2876) OX=237561 GN=DQD1 PE=1 SV=3	High	27	3	3	3	146	16.1	6.68	188	94.9	94.7	93.7	106.7	107.4	102.7
A0A1D8PSV5	RPS3	Ribosomal 40S subunit protein S3 OS=Candida albicans (strain SC5314 / ATCC MYA-2876) OX=237561 GN=RPS3 PE=3 SV=1	High	72	23	98	23	251	27.3	9.23	2107	95.7	96.8	94	108.8	93.8	110.9
A0A1D8PPP9	SEC12	Sec12p OS=Candida albicans (strain SC5314 / ATCC MYA-2876) OX=237561 GN=SEC12 PE=4 SV=1	High	8	5	8	5	841	89.7	4.48	221	100.3	104.6	94.9	96.6	99.1	104.6
A0A1D8PG37	orf19.2091	Uncharacterized protein OS=Candida albicans (strain SC5314 / ATCC MYA-2876) OX=237561 GN=orf19.2091 PE=3 SV=1	High	60	18	31	18	243	27.3	7.91	566	102.5	99.3	103.3	97.3	99.8	97.9
A0A1D8PN15	orf19.578	Oxidant-induced cell-cycle arrest protein 5 OS=Candida albicans (strain SC5314 / ATCC MYA-2876) OX=237561 GN=orf19.578 PE=3 SV=1	Medium	3	2	3	2	604	69.4	6.68	30	88.4	86.7	92.8	89.4	94.6	148.1
A0A1D8PK30	RPL35	Ribosomal 60S subunit protein L35A OS=Candida albicans (strain SC5314 / ATCC MYA-2876) OX=237561 GN=RPL35 PE=3 SV=1	High	45	7	24	7	120	14.1	11.24	356	83.8	105.2	87.3	120.9	96.2	106.7
Q59LZ5	TOM70	Protein channel OS=Candida albicans (strain SC5314 / ATCC MYA-2876) OX=237561 GN=TOM70 PE=4 SV=1	High	62	38	76	38	629	69.6	5.35	2055	103.4	102.8	100.1	97.8	93.1	102.8
Q59SJ2	SEC72	Sec63 complex subunit OS=Candida albicans (strain SC5314 / ATCC MYA-2876) OX=237561 GN=SEC72 PE=4 SV=1	High	36	8	11	8	204	23.4	5.12	219	99.2	96.3	96.6	107.9	97.5	102.5
Q59Q34	SPF1	Cation-transporting ATPase OS=Candida albicans (strain SC5314 / ATCC MYA-2876) OX=237561 GN=SPF1 PE=3 SV=1	High	30	32	49	32	1223	136.9	5.9	1067	100.6	104.4	98.8	105.6	88.6	102
A0A1D8PJ59	orf19.2499	Peptidylprolyl isomerase OS=Candida albicans (strain SC5314 / ATCC MYA-2876) OX=237561 GN=orf19.2499 PE=4 SV=1	High	18	9	11	9	374	42.6	6.07	112	103.4	98.7	104.6	93.1	100.7	99.5
A0A1D8PQ51	orf19.5617	PHD domain-containing protein OS=Candida albicans (strain SC5314 / ATCC MYA-2876) OX=237561 GN=orf19.5617 PE=4 SV=1	High	9	5	7	5	479	54.5	5.4	159	96.7	99.3	102.2	101.8	101.3	98.8
A0A1D8PCD8	orf19.3293	Trans-2-enoyl-CoA reductase (NADPH) OS=Candida albicans (strain SC5314 / ATCC MYA-2876) OX=237561 GN=orf19.3293 PE=3 SV=1	High	10	5	7	5	312	36.2	9.35	59	102.6	104.6	98.1	108.5	91.2	95
Q5ALV8	CDC55	Protein phosphatase PP2A regulatory subunit B OS=Candida albicans (strain SC5314 / ATCC MYA-2876) OX=237561 GN=CDC55 PE=3 SV=1	High	30	14	22	14	519	59.1	5.03	409	101.5	101.2	105.1	97.8	95.6	98.8
A0A1D8PIK8	orf19.1371	Uncharacterized protein OS=Candida albicans (strain SC5314 / ATCC MYA-2876) OX=237561 GN=orf19.1371 PE=4 SV=1	Medium	1	1	1	1	505	59.7	8.51	18
Q5AJC2	AFG3	AAA family ATPase OS=Candida albicans (strain SC5314 / ATCC MYA-2876) OX=237561 GN=AFG3 PE=3 SV=1	High	36	22	33	20	795	88.7	7.25	857	99.7	100.5	100.7	97.4	99.7	102
A0A1D8PNA3	orf19.3185	Peptide alpha-N-acetyltransferase complex A subunit OS=Candida albicans (strain SC5314 / ATCC MYA-2876) OX=237561 GN=orf19.3185 PE=4 SV=1	High	45	33	43	33	782	90.1	8.13	821	96.2	95.7	97	104.1	106	101
A0A1D8PSL8	CAALFM_CR03930CA	Brr6_like_C_C domain-containing protein OS=Candida albicans (strain SC5314 / ATCC MYA-2876) OX=237561 GN=CAALFM_CR03930CA PE=4 SV=1	High	3	1	1	1	433	50	5.12	32	97.8	102.2	115.2	92.2	94.4	98.2
A0A1D8PL04	orf19.6175	Fcf2 domain-containing protein OS=Candida albicans (strain SC5314 / ATCC MYA-2876) OX=237561 GN=orf19.6175 PE=4 SV=1	High	25	5	5	5	207	24.5	9.72	106	98.1	97.7	98.3	92.5	112.1	101.3
Q59W50	CWC2	Pre-mRNA-splicing factor CWC2 OS=Candida albicans (strain SC5314 / ATCC MYA-2876) OX=237561 GN=CWC2 PE=3 SV=1	High	15	6	7	6	363	41.2	5.69	75	97.3	97.3	99.9	101.9	102.9	100.6
Q5A843	CAALFM_CR00700WA	Uncharacterized protein OS=Candida albicans (strain SC5314 / ATCC MYA-2876) OX=237561 GN=CAALFM_CR00700WA PE=4 SV=1	Low	2	1	1	1	461	54.3	8.79	0	54.6	47.6	65.5	70.2	82.9	279.2
Q5AAU5	ATC1	Cell wall acid trehalase ATC1 OS=Candida albicans (strain SC5314 / ATCC MYA-2876) OX=237561 GN=ATC1 PE=1 SV=2	High	2	2	3	2	1078	120.2	5.21	47	103.4	94.9	102.2	99.3	100.1	100.2
Q59S64	HRR25	Serine/threonine protein kinase OS=Candida albicans (strain SC5314 / ATCC MYA-2876) OX=237561 GN=HRR25 PE=3 SV=1	High	28	11	18	11	433	50.5	9.38	301	97.2	96.1	95.6	102.1	97.1	111.9
A0A1D8PH63	GDT1	GDT1 family protein OS=Candida albicans (strain SC5314 / ATCC MYA-2876) OX=237561 GN=GDT1 PE=3 SV=1	Medium	2	1	1	1	350	37.8	5	19	100.5	114.9	97.3	96.9	95.6	94.9
Q59LZ4	orf19.3701	Arrestin_N domain-containing protein OS=Candida albicans (strain SC5314 / ATCC MYA-2876) OX=237561 GN=orf19.3701 PE=4 SV=1	High	6	4	4	4	638	71.8	8.95	33	99.8	92.8	106	102.9	103.5	94.9
A0A1D8PL99	RPS6A	40S ribosomal protein S6 OS=Candida albicans (strain SC5314 / ATCC MYA-2876) OX=237561 GN=RPS6A PE=3 SV=1	High	57	16	85	16	236	27.1	10.15	1784	90.8	98.3	90.6	110	108.9	101.4
A0A1D8PU14	PCD1	8-oxo-dGTP diphosphatase OS=Candida albicans (strain SC5314 / ATCC MYA-2876) OX=237561 GN=PCD1 PE=4 SV=1	High	8	3	3	3	392	44.5	6.65	32	93	94	94.8	95.5	113.7	109
A0A1D8PPX7	NAB3	Nab3p OS=Candida albicans (strain SC5314 / ATCC MYA-2876) OX=237561 GN=NAB3 PE=4 SV=1	High	39	28	40	28	836	92.1	4.98	945	100.1	98.3	98.4	98.6	99.9	104.7
Q5A6N8	RFT1	Oligosaccharide translocation protein RFT1 OS=Candida albicans (strain SC5314 / ATCC MYA-2876) OX=237561 GN=RFT1 PE=3 SV=1	Medium	2	1	1	1	561	64.3	9.1	19	94.1	89.2	108	107.2	92.8	108.8
A0A1D8PT84	CAALFM_CR06530WA	Uncharacterized protein OS=Candida albicans (strain SC5314 / ATCC MYA-2876) OX=237561 GN=CAALFM_CR06530WA PE=3 SV=1	High	30	5	8	5	138	15.3	5.07	176	96.1	100.1	100.9	104.2	99.6	99.1
Q5ANG8	orf19.5935	Uncharacterized protein OS=Candida albicans (strain SC5314 / ATCC MYA-2876) OX=237561 GN=orf19.5935 PE=4 SV=1	High	6	3	3	3	610	68.3	5.85	44	96.9	102.2	104.3	92.3	102.3	102
Q59SJ6	orf19.4176	Mitochondrial 37S ribosomal protein MRPS17 OS=Candida albicans (strain SC5314 / ATCC MYA-2876) OX=237561 GN=orf19.4176 PE=3 SV=1	High	51	15	24	15	246	28.9	9.06	416	99	108.1	100.3	101.2	96.6	94.9
Q59K07	EAF3	Chromatin modification-related protein EAF3 OS=Candida albicans (strain SC5314 / ATCC MYA-2876) OX=237561 GN=EAF3 PE=3 SV=1	Medium	2	1	1	1	369	42.8	9.11	28	91.8	112.8	100.9	95.7	102.2	96.7
A0A1D8PPN6	RPL32	Ribosomal 60S subunit protein L32 OS=Candida albicans (strain SC5314 / ATCC MYA-2876) OX=237561 GN=RPL32 PE=3 SV=1	High	55	9	37	9	131	14.9	10.54	620	91.1	100	91.7	105.4	108.5	103.3
Q59PT6	SPC25	Probable kinetochore protein SPC25 OS=Candida albicans (strain SC5314 / ATCC MYA-2876) OX=237561 GN=SPC25 PE=3 SV=1	High	35	9	10	9	239	27.9	5.35	217	100.5	103.8	103.7	94.5	102.7	94.8
A0A1D8PKE5	orf19.7397	C2H2-type domain-containing protein OS=Candida albicans (strain SC5314 / ATCC MYA-2876) OX=237561 GN=orf19.7397 PE=4 SV=1	High	2	2	2	2	1089	123.5	8.19	31	96.8	96	97.9	104.3	101.4	103.5
A0A1D8PGW0	ADAEC	Adaecp OS=Candida albicans (strain SC5314 / ATCC MYA-2876) OX=237561 GN=ADAEC PE=4 SV=1	High	6	3	3	3	545	60	5.69	77	93.5	95	95.9	108.3	85.8	121.4
A0A1D8PHS1	orf19.2237.1	Ribosome biogenesis protein SLX9 OS=Candida albicans (strain SC5314 / ATCC MYA-2876) OX=237561 GN=orf19.2237.1 PE=3 SV=1	High	13	3	3	3	201	22.9	10.1	99	99.1	99.8	105.1	99.2	106.3	90.5
A0A1D8PHC9	AAT1	Aspartate transaminase OS=Candida albicans (strain SC5314 / ATCC MYA-2876) OX=237561 GN=AAT1 PE=3 SV=1	High	58	28	76	28	437	48.9	8.51	1558	97.1	95.7	101.7	99.8	104.2	101.4
P83774	ASC1	Guanine nucleotide-binding protein subunit beta-like protein OS=Candida albicans (strain SC5314 / ATCC MYA-2876) OX=237561 GN=ASC1 PE=1 SV=2	High	59	14	68	14	317	34.5	6.54	2044	94.5	95.3	92.9	109.8	100.6	106.9
[truncated: 2,346 more rows]
