# Supplementary material for: Streptococcus Mutans Membrane Vesicles Enhance Candida albicans Pathogenicity and Carbohydrate Metabolism
Source: Front Cell Infect Microbiol. 2022 Jul 26;12:940602. doi: 10.3389/fcimb.2022.940602 (PMC9361861; doi:10.3389/fcimb.2022.940602)
Supplement: Supplementary file 3 [file Table_2.xls]

ID	Control_10	Control_12	Control_14	Control_3	Control_5	Control_7	MVs_11	MVs_13	MVs_2	MVs_4	MVs_6	MVs_9	ratio	t.test_p.value	wilcox.test_p.value	t.test_p.value_BHcorrect	wilcox.test_p.value_BHcorrect	roc	lowROC	upROC	VIP	cv	regulated	MZ	RT	IsAnnotated	IsMS2ident	MS2Metabolite	MS2superclass	MS2class	MS2hmdb	MS2kegg	NumberMS1hmdb	MS1hmdbName	MS1hmdbID	NumberMS1kegg	MS1keggName	MS1keggID
neg-M1000T393	6014.39797546651	4340.10030362959	5067.2016144738	3364.53648165812	6340.55489345716	2978.5103299262	3573.44130873818	2449.68604619374	4037.63398521321	3122.70406040432	3331.40144951368	3371.46930727983	0.707565300004662	0.0570663604610814	0.132034632034632	0.136595365307565	0.250190577547324	0.777777777777778	0.444444444444444	1	0.841859043925706	0.073436546753383	none	999.658694623963	6.54923333333333	0	0	-	Unknown	-	-	-	0	-	-	0	-	-
neg-M1000T62	4763.44108596509	7382.62409170482	7522.34617929454	5819.75416004347	5306.57295495532	7313.95649151798	2573.10255108105	2085.32859077219	2316.41464936957	1510.34094806621	2802.62174597751	2546.19895463224	0.363014463055101	8.43275255396414e-06	0.00216450216450216	0.000118204590722248	0.00927635166765601	1	1	1	1.90194418037973	0.223339894592674	down	1000.34673173587	1.03278333333333	0	0	-	Unknown	-	-	-	0	-	-	0	-	-
neg-M1000T96	1731.5190608634	1738.07533852643	2341.85676775216	1638.95919764168	2215.57189560616	1968.20760866327	2588.65720153667	3014.05569748444	2664.0527949245	2612.65141148608	2577.63211836945	2796.72727110372	1.39706990154423	0.00129633891727142	0.00216450216450216	0.00656148898317399	0.00927635166765601	1	1	1	1.01785075307385	0.165588807698898	none	1000.34666110827	1.60746666666667	0	0	-	Unknown	-	-	-	0	-	-	0	-	-
neg-M1001T393	4369.86376809078	3393.38569865384	2934.54442861946	2223.03891254673	3820.98401319602	2130.18902265027	2191.22977146073	1557.42121914685	2257.90772520835	1591.79927171244	1960.34309284955	2393.34839767596	0.633321628713232	0.0135484677497239	0.0411255411255411	0.0433047865294321	0.101768176035958	0.861111111111111	0.638888888888889	1	1.06938938116735	0.180934139286787	none	1000.66287102469	6.55191666666667	0	0	-	Unknown	-	-	-	0	-	-	0	-	-
neg-M1001T68	3194.19775027012	4140.11996996189	2893.73655192549	2130.49354636425	2835.40580845686	5199.27815008307	613.777171856467	356.844741288273	361.614334576924	104.334317511905	248.209556977385	1222.73694750742	0.142572648685764	0.00075174335366137	0.00216450216450216	0.0042327197177777	0.00927635166765601	1	1	1	2.71234582478166	0.471284072159369	down	1001.34879183395	1.12551666666667	0	0	-	Unknown	-	-	-	0	-	-	0	-	-
neg-M1001T96	981.139672841453	818.132619718029	1524.26744721471	902.042529212713	949.943105019428	1005.73209948669	1743.0630739715	1525.98524234402	1380.80657854886	1279.69350404395	1372.71543121063	1419.45457985871	1.41099419452739	0.00729721869459252	0.025974025974026	0.0261743251380334	0.0705782995940268	0.888888888888889	0.666666666666667	1	1.02963913384965	0.0555486521002254	none	1001.34823838545	1.60721666666667	0	0	-	Unknown	-	-	-	0	-	-	0	-	-
neg-M1002T393	2081.76360052332	1192.28676617955	1454.23068786286	1371.19239060052	2348.41678735749	866.417690692318	885.975787251386	526.904489316049	1209.32129376251	965.626441234971	879.881743235163	946.91341724892	0.581323187582511	0.0213303930093039	0.0649350649350649	0.0623095466003165	0.145005299666932	0.833333333333333	0.555555555555556	1	1.13855441691775	0.137168926586229	none	1001.66526569731	6.54951666666667	0	0	-	Unknown	-	-	-	0	-	-	0	-	-
neg-M1002T59	2001.75051549828	2252.58952037244	2739.97730280038	1842.35663981132	2245.26056163897	2278.41652478851	2012.00794064285	2360.60523929005	1736.94347402852	2555.75865464796	2136.98059191779	1323.6869258344	0.907609595544962	0.346303911159182	0.588744588744589	0.517247933421314	0.72897379347174	0.611111111111111	0.25	0.916666666666667	0.348030705230473	0.0369827848375768	none	1002.29930858078	0.9793	0	0	-	Unknown	-	-	-	0	-	-	0	-	-
neg-M1002T68	1762.67929820924	1660.78373129763	1890.06791085924	2096.56729087169	1124.96413184628	2382.29946929645	403.586948727639	369.958110847027	444.608385774346	613.762459449864	899.234695750703	439.316162700688	0.290405943480482	3.44385792566486e-05	0.00216450216450216	0.000363211271076465	0.00927635166765601	1	1	1	2.11815616709251	0.188903331344329	down	1002.35211350569	1.12551666666667	0	0	-	Unknown	-	-	-	0	-	-	0	-	-
neg-M1002T96	495.008625314376	434.781257857916	798.654633439736	500.762347692682	770.715239549683	494.820085328026	837.480430479997	711.482362096791	690.556261946095	754.876730608799	888.634031864631	985.125736675256	1.39299418673583	0.0195660913021208	0.0649350649350649	0.0581949295846637	0.145005299666932	0.833333333333333	0.56875	1	0.965052883949922	0.0772659136385649	none	1002.34766366204	1.607575	0	0	-	Unknown	-	-	-	0	-	-	0	-	-
neg-M1003T58	1059.5429437504	1387.1634122584	1157.83400780218	1137.58444102573	1935.41713734458	1359.88435400795	1109.14290153474	1154.30278974918	578.320549924048	971.729365344654	910.496742533434	1148.13235679787	0.730597642763836	0.0461771351320278	0.0411255411255411	0.115064950077004	0.101768176035958	0.861111111111111	0.555555555555556	1	0.84561405599848	0.139112950379016	none	1003.29825356282	0.974216666666667	1	0	-	Unknown	-	-	-	1	Foeniculoside III	HMDB0041557	0	-	-
neg-M1005T474	6331.27030454814	5873.80659632826	6770.53779874478	8006.33744823107	3841.25973443428	7368.05592509158	7859.55244824388	6819.72929954233	7497.67996759261	6102.61840405707	6679.78724732849	6311.16536770312	1.08062746025139	0.412398606307244	0.699134199134199	0.582909500019186	0.815241266405292	0.583333333333333	0.222222222222222	0.916666666666667	0.27501497490024	0.427614069444225	none	1005.06657616119	7.89589166666667	0	0	-	Unknown	-	-	-	0	-	-	0	-	-
neg-M1007T60	1795.51002925756	1746.56096420036	1673.82407808111	1143.15712504361	2201.48115007007	1298.7629751615	810.090841309217	1299.96272109986	1140.61250973501	756.631721199039	896.412752932779	964.437796049978	0.595189367555806	0.00258419066551727	0.00865800865800866	0.0112442274656647	0.0285450684249998	0.944444444444444	0.763194444444445	1	1.0991713882896	0.421160875463284	none	1007.34423174879	0.995016666666667	1	0	-	Unknown	-	-	-	3	Pentadecanoyl Coenzyme A;Anteisopentadecanoyl-CoA;Isopentadecanoyl-CoA	HMDB0060165;HMDB0100000;HMDB0112245	0	-	-
neg-M1007T94	447.115270044211	851.497153553068	624.372724743728	638.962533393111	772.269218852751	747.243276688891	684.761357805619	1428.61608482244	682.985475244469	933.082514990835	567.557443539101	1128.09650654553	1.32920551648481	0.174917368602482	0.30952380952381	0.320012418441447	0.467722839922132	0.694444444444444	0.388888888888889	0.944444444444444	0.637371084147112	0.0744422104096581	none	1007.15185945081	1.55984166666667	0	0	-	Unknown	-	-	-	0	-	-	0	-	-
neg-M1007T96	1356.46774526822	1417.91715973359	1885.26503201974	1248.68823589061	1647.39770951499	1488.05298443725	1023.09706798538	1090.88430362003	1002.43595114722	900.141280614083	1035.49829056255	954.528257111858	0.664166892821734	0.000493021876636092	0.00216450216450216	0.00303855607095518	0.00927635166765601	1	1	1	1.14544194211585	0.190375394874653	none	1007.34861708665	1.60435	1	0	-	Unknown	-	-	-	3	Pentadecanoyl Coenzyme A;Anteisopentadecanoyl-CoA;Isopentadecanoyl-CoA	HMDB0060165;HMDB0100000;HMDB0112245	0	-	-
neg-M1008T181	725.904893970017	535.541134498701	524.142840260153	467.744843045724	508.603199583841	460.604372077354	229.789420579968	504.734546079699	201.46666963209	372.214352057133	316.023447727202	396.590371357895	0.627088570694568	0.0143834918735999	0.00865800865800866	0.0454437958784356	0.0285450684249998	0.944444444444444	0.777777777777778	1	1.17543470251598	0.135342542309921	none	1008.48045924921	3.01308333333333	0	0	-	Unknown	-	-	-	0	-	-	0	-	-
neg-M1008T53	305.654477813325	512.871934994877	432.451168141036	374.616552450061	374.667185594731	281.666128789473	607.602738883744	866.155523149013	512.258982232919	650.58107828362	534.929045305129	626.748795008839	1.6645034733916	0.00147278282546103	0.00432900432900433	0.00725632217466014	0.0161845610423291	0.972222222222222	0.888888888888889	1	1.26824926307866	0.126809787139408	none	1008.22015069076	0.879866666666667	0	0	-	Unknown	-	-	-	0	-	-	0	-	-
neg-M1008T96	876.165895256667	1021.62958349137	587.082388312554	802.26909829145	1147.89831541193	793.833573020237	436.140602056645	633.98734645745	608.722862796704	436.395926306816	447.32149074016	576.642468296302	0.60036018894991	0.00212364314929001	0.00865800865800866	0.00964715426681442	0.0285450684249998	0.944444444444444	0.777777777777778	1	1.22983435925221	0.0887646336368157	none	1008.35316541662	1.5994	0	0	-	Unknown	-	-	-	0	-	-	0	-	-
neg-M1009T59	3125.66216758597	3262.8718919138	4179.24233238021	2887.16415654375	3529.82763962149	3261.01124100206	2416.09178333644	2872.60572490594	3348.25731920907	1996.51751281757	1986.3580276431	1745.73601173441	0.709558573923599	0.0142718274090189	0.025974025974026	0.045202449035733	0.0705782995940268	0.888888888888889	0.622916666666668	1	0.986795893779034	0.149344476849487	none	1009.18277709226	0.9856	0	0	-	Unknown	-	-	-	0	-	-	0	-	-
neg-M1009T93	1963.17389846528	2308.50345559089	2137.8098565739	1870.25435781407	1734.11739559913	2250.11535312179	2057.81757227477	2628.37467351406	1726.90230557473	2039.19275102942	2105.4659321221	2331.70351599998	1.05100160985127	0.541128311215881	0.699134199134199	0.69456845088202	0.815241266405292	0.583333333333333	0.222222222222222	0.903472222222222	0.191874655983258	0.0188911668285542	none	1009.18264846704	1.55485	0	0	-	Unknown	-	-	-	0	-	-	0	-	-
neg-M100T419	18907.9402919779	26659.8384325099	18137.4530988717	16317.2572127826	21317.8292571611	35633.8401138061	39585.2527830072	50896.5002546589	17884.713518999	16267.0643137363	49123.0715322002	22198.9725437117	1.43060251090503	0.26722452962345	0.484848484848485	0.431493394100576	0.642218550393242	0.638888888888889	0.277777777777778	0.972222222222222	0.612057712790434	0.233882712206123	none	99.9235847478021	6.98048333333333	0	0	-	Unknown	-	-	-	0	-	-	0	-	-
neg-M100T473	84928.1148247907	94760.1063064079	48962.2269982878	43774.8984618095	45508.7349615966	48117.5355248229	84729.0904951036	54256.2420801606	44037.7409177112	55292.2713340272	43299.7520841573	95989.6854182127	1.03156157414052	0.862526643707671	0.937229437229437	0.920023983610967	0.966195833754161	0.527777777777778	0.222222222222222	0.888888888888889	0.106746258476675	0.435375165535835	none	99.9234327994927	7.87910833333333	0	0	-	Unknown	-	-	-	0	-	-	0	-	-
neg-M100T499	8020.06183254596	6777.31533092293	7610.17467793056	7500.32096373065	6143.53188247686	7449.93367123701	7836.81767760423	16369.2446275911	4731.61296905235	6866.14722311514	7272.66252324217	7522.57724856321	1.16316104694929	0.660260544350782	0.937229437229437	0.786553020644715	0.966195833754161	0.472222222222222	0.152083333333334	0.777777777777778	0.22114192351474	0.0343626093539964	none	99.9234230665955	8.31686666666667	0	0	-	Unknown	-	-	-	0	-	-	0	-	-
neg-M1010T59	1583.89956120094	1638.18133007629	2195.97604169398	1013.44900996711	1806.75089369559	1118.83231180513	869.497611950053	1486.58156650336	1195.73638351666	757.505205741213	970.844649164331	996.063092256857	0.670745828063365	0.031283918045268	0.025974025974026	0.084306485766226	0.0705782995940268	0.888888888888889	0.583333333333333	1	0.95300645629095	0.220106869470188	none	1010.18391373271	0.98545	0	0	-	Unknown	-	-	-	0	-	-	0	-	-
neg-M1010T93	1025.08526263369	1486.15535018624	1025.90825622839	1038.91299434352	889.165919063818	952.82797156764	1117.79709908346	1386.66867526247	816.939976263471	1312.62274042062	976.79947724328	1014.71826714583	1.03232918026082	0.787225047662497	0.937229437229437	0.874724066043023	0.966195833754161	0.527777777777778	0.194444444444444	0.833333333333333	0.118893843265095	0.0312385122203816	none	1010.18304690064	1.55565	0	0	-	Unknown	-	-	-	0	-	-	0	-	-
neg-M1011T59	544.008670497388	465.499256431735	997.283212328895	623.683698868403	1053.19053378926	683.004266433455	288.886700796095	402.488680987661	547.618029662103	661.420474629495	554.745715366181	330.321066463425	0.637895902049059	0.0392230061853221	0.0930735930735931	0.101111846791567	0.191951802668004	0.805555555555556	0.527777777777778	1	0.99450451061573	0.25993285107814	none	1011.18461098224	0.989433333333333	0	0	-	Unknown	-	-	-	0	-	-	0	-	-
neg-M1012T59	5148.35757601958	5741.6365459041	6944.26736916581	5348.16319251545	6196.0507135903	5095.13871248053	3148.6499090506	4024.7817875188	4226.0024417745	3394.10184942849	4175.72134446417	3174.44483218567	0.642337704830522	0.000156663742243118	0.00216450216450216	0.00122347301395248	0.00927635166765601	1	1	1	1.21522887787646	0.0895274007484657	none	1012.29565487251	0.985775	0	0	-	Unknown	-	-	-	0	-	-	0	-	-
neg-M1013T59	2450.31701865729	2967.828447379	3357.04940327179	3223.04317480854	3084.88775071677	2900.66846205317	1826.52381557496	2567.94268641214	1982.33274558578	2015.40704548386	2075.50463387646	1687.36168711204	0.675890328838181	0.000377293308515981	0.00432900432900433	0.00245340712501471	0.0161845610423291	0.972222222222222	0.833333333333333	1	1.12468181904836	0.103161560671828	none	1013.29899122775	0.98635	0	0	-	Unknown	-	-	-	0	-	-	0	-	-
neg-M1013T93	523.324380280306	625.158880781671	317.037129864804	538.658905213858	537.725902410289	620.500109661175	564.993175430761	1027.19921847008	507.710334517078	883.732574126872	508.672988150762	500.260939223866	1.26251028593696	0.232149442429404	0.937229437229437	0.390949729080818	0.966195833754161	0.472222222222222	0.166666666666667	0.833333333333333	0.550145046895062	0.113302835442935	none	1013.1654643642	1.55513333333333	0	0	-	Unknown	-	-	-	0	-	-	0	-	-
neg-M1014T59	1275.17120466307	1399.32403188185	1494.58778733828	1050.63470748507	1991.41707111433	1302.93029864813	1162.10297409576	1332.14200901457	1002.89219109182	1112.25416137247	516.149138948347	1076.42084662582	0.728437150465895	0.0682478183061553	0.0649350649350649	0.157338336145989	0.145005299666932	0.833333333333333	0.527777777777778	1	0.835381831412997	0.186713643991019	none	1014.29914560872	0.981825	0	0	-	Unknown	-	-	-	0	-	-	0	-	-
neg-M1017T100	955.170327178188	823.179650841972	1326.67711369563	926.578590734716	1078.03204849211	869.676029879694	1290.61755805432	1221.76732803372	1738.72070177312	1089.55816429582	1232.74371039624	1206.76874638812	1.30118212894574	0.0201581418113726	0.0411255411255411	0.0595069584629441	0.101768176035958	0.861111111111111	0.5	1	0.816620454103712	0.0863108324813613	none	1017.36767671257	1.65946666666667	0	0	-	Unknown	-	-	-	0	-	-	0	-	-
neg-M1017T59	1192.66596636309	871.192362500127	1419.75245903078	1365.42499991757	1093.56917009696	1620.09573032031	1200.19930566429	1261.92586155344	1003.85334410382	877.14215756732	1675.45546187946	1081.25342293433	0.938795523767505	0.62140830455819	0.699134199134199	0.758665780007248	0.815241266405292	0.583333333333333	0.25	0.972222222222222	0.173055253994819	0.218637618359262	none	1017.2006201191	0.986083333333333	0	0	-	Unknown	-	-	-	0	-	-	0	-	-
neg-M1018T100	440.50475794881	341.680299307623	568.377102178684	568.431542807208	304.617507144788	592.691425413104	896.192373084343	556.242752308404	651.559020391222	687.770877946263	717.887283212503	951.333299391445	1.58398658979724	0.00898122601083618	0.0151515151515152	0.030882001871339	0.0455137426225529	0.916666666666667	0.693055555555556	1	1.12921933443459	0.19526809529057	none	1018.37116040713	1.6646	0	0	-	Unknown	-	-	-	0	-	-	0	-	-
neg-M1018T55	862.834048708015	688.389764042341	1041.41147895179	1092.22735508807	570.413670810151	710.23466323619	694.390260530096	725.111218189481	1009.87536354604	848.899564394524	958.037568680745	1097.43982952398	1.07416010667371	0.527065933505365	0.588744588744589	0.682672916064016	0.72897379347174	0.611111111111111	0.207638888888889	0.944444444444444	0.244536106447837	0.250327059646184	none	1018.3570488104	0.9105	1	0	-	Unknown	-	-	-	33	Heptadecanoyl CoA;Anteisoheptadecanoyl-CoA;Isoheptadecanoyl-CoA;CL(16:0/18:0/22:5(4Z,7Z,10Z,13Z,16Z)/22:5(4Z,7Z,10Z,13Z,16Z));CL(16:0/18:0/22:5(4Z,7Z,10Z,13Z,16Z)/22:5(7Z,10Z,13Z,16Z,19Z));CL(16:0/18:0/22:5(7Z,10Z,13Z,16Z,19Z)/22:5(4Z,7Z,10Z,13Z,16Z));CL(16:0/18:0/22:5(7Z,10Z,13Z,16Z,19Z)/22:5(7Z,10Z,13Z,16Z,19Z));CL(16:0/22:5(4Z,7Z,10Z,13Z,16Z)/18:0/22:5(4Z,7Z,10Z,13Z,16Z));CL(16:0/22:5(4Z,7Z,10…	HMDB0006497;HMDB0112239;HMDB0112247;HMDB0056525;HMDB0056526;HMDB0056529;HMDB0056530;HMDB0056783;HMDB0056784;HMDB0056808;HMDB0056818;HMDB0056835;HMDB0056836;HMDB0056860;HMDB0056870;HMDB0056951;HMDB0056952;HMDB0056955;HMDB0056956;HMDB0057018;HMDB0057045;HMDB0057240;HMDB0057273;HMDB0057301;HMDB0057311;HMDB0057349;HMDB0057359;HMDB0057388;HMDB0059000;HMDB0059186;HMDB0059196;HMDB0059218;HMDB0059401	0	-	-
neg-M101T111	931.559438143727	980.648139054391	936.386686938294	821.123880636243	729.471882296177	724.08658825484	1553.48117061396	1449.37570237859	1075.28796153657	1158.19531393788	1373.10891965435	1379.11959281505	1.55926944038951	0.000221171122968226	0.00216450216450216	0.00160573576859415	0.00927635166765601	1	1	1	1.22243183545493	0.0667139137465156	none	101.021516061217	1.84291666666667	1	0	-	Unknown	-	-	-	6	3-Hydroxyanthranilic acid;3-Aminosalicylic acid;Aminosalicylic Acid;Mesalazine;6-Methoxy-pyridine-3-carboxylic acid;2-Nitro-p-cresol	HMDB0001476;HMDB0001972;HMDB0014378;HMDB0014389;HMDB0059749;HMDB0059811	10	3-Hydroxyanthranilate;3-Hydroxy-2-methylpyridine-5-carboxylate;4-Aminosalicylate;(5R)-Carbapen-2-em-3-carboxylate;4-Nitroanisole;Salicylhydroxamic_acid;3-Amino-5-hydroxybenzoate;3-Amino-4-hydroxybenzoate;o-Hydroxylaminobenzoate;2-Nitroanisole	C00632;C01270;C02518;C06669;C07555;C11343;C12107;C12115;C16235;C19270
neg-M101T418	97984.6539280404	55974.6505993181	117656.487830289	84975.7659820594	86718.8141094195	99085.8064635762	109888.699416921	66168.9378943719	27591.502970839	120970.478017457	109871.132535595	115081.032843177	1.01322945301724	0.78939611161594	0.588744588744589	0.875884956363911	0.72897379347174	0.611111111111111	0.25	0.903472222222222	0.195118856690703	0.442597482007863	none	100.93126521388	6.9675	1	0	-	Unknown	-	-	-	1	Rubidium	HMDB0001327	1	Rubidium_cation	C17061
neg-M101T444	64859.1437452092	93408.2133194515	196937.760376679	53811.9171399159	147189.094409117	65486.2814255505	60631.9929889292	74591.9549546933	147374.290518692	56292.4807369156	173832.267428488	67147.3600852931	0.932728688653393	0.845581547732758	1	0.911561095028506	1	0.5	0.166666666666667	0.833333333333333	0.110064525029409	0.0700798665522996	none	100.931384645312	7.39416666666667	1	0	-	Unknown	-	-	-	1	Rubidium	HMDB0001327	1	Rubidium_cation	C17061
neg-M101T473	257322.852627627	159281.483628078	141945.037250783	144553.897097868	123812.564965618	309401.577515958	317487.084146088	337524.53335081	262084.129722546	133719.948281338	140340.20022501	326515.570104386	1.33560521765533	0.25576968915546	0.30952380952381	0.418134223914896	0.467722839922132	0.694444444444444	0.333333333333333	1	0.603513821716318	0.373536720587385	none	100.931361652575	7.87706666666667	1	0	-	Unknown	-	-	-	1	Rubidium	HMDB0001327	1	Rubidium_cation	C17061
neg-M101T481	1368.38164955214	1058.91933579823	1731.88794590583	1399.56611359534	1178.91112828429	1334.61865035087	1523.75002703385	1457.27175087975	1221.17480417879	1682.07699870523	1585.02623752159	1231.507575279	1.07786179301835	0.384334310360532	0.393939393939394	0.556331421482999	0.554979941420619	0.666666666666667	0.31875	1	0.273946943858606	0.19875064948381	none	100.95823720049	8.013725	0	0	-	Unknown	-	-	-	0	-	-	0	-	-
neg-M101T68	1105.61949180513	902.26257980891	1413.15484040633	619.990310560613	1115.1225036805	1729.37785815544	555.665953468457	554.814850322561	597.842493368764	748.021936212995	596.329053055414	638.109208145562	0.536020435518493	0.00913170432909992	0.00865800865800866	0.0313363573908881	0.0285450684249998	0.944444444444444	0.763194444444445	1	1.23522636095593	0.414666510406151	none	101.021575650731	1.13985833333333	1	0	-	Unknown	-	-	-	6	3-Hydroxyanthranilic acid;3-Aminosalicylic acid;Aminosalicylic Acid;Mesalazine;6-Methoxy-pyridine-3-carboxylic acid;2-Nitro-p-cresol	HMDB0001476;HMDB0001972;HMDB0014378;HMDB0014389;HMDB0059749;HMDB0059811	10	3-Hydroxyanthranilate;3-Hydroxy-2-methylpyridine-5-carboxylate;4-Aminosalicylate;(5R)-Carbapen-2-em-3-carboxylate;4-Nitroanisole;Salicylhydroxamic_acid;3-Amino-5-hydroxybenzoate;3-Amino-4-hydroxybenzoate;o-Hydroxylaminobenzoate;2-Nitroanisole	C00632;C01270;C02518;C06669;C07555;C11343;C12107;C12115;C16235;C19270
neg-M1020T59	2503.06589903093	2702.43850402514	2188.5173652028	2235.82955439276	1715.19640344046	2467.04191677668	1229.6499023411	1394.32461475497	1428.15286266672	2234.51861019729	1444.6558862877	1453.10506914367	0.664954194685045	0.00309202378799987	0.00865800865800866	0.0129563568345136	0.0285450684249998	0.944444444444444	0.777777777777778	1	1.02945499308627	0.118948215145178	none	1020.31126746825	0.976716666666667	0	0	-	Unknown	-	-	-	0	-	-	0	-	-
neg-M1021T58	1156.63852359854	933.468288141546	1018.43234205367	1012.02827818925	947.38633608118	1018.84853053832	870.211846218147	725.999853389297	417.173157105759	820.469124778431	703.679576265669	648.043928783198	0.687648009777069	0.01224789547689	0.00216450216450216	0.0398594473541031	0.00927635166765601	1	1	1	1.04580598030324	0.227130250472548	none	1021.3174169869	0.970916666666667	0	0	-	Unknown	-	-	-	0	-	-	0	-	-
neg-M1022T53	1088.43889151175	1137.61367037206	972.34717605989	1348.08759210399	950.753414111159	1028.96230151739	1549.19000889198	1897.70774805804	1794.90787852685	1769.10773043568	1797.42207669301	1456.48252629895	1.57286218296643	5.80072284505241e-05	0.00216450216450216	0.000550603180175129	0.00927635166765601	1	1	1	1.23151018377823	0.110380766197926	none	1022.20134519489	0.889166666666667	0	0	-	Unknown	-	-	-	0	-	-	0	-	-
neg-M1022T92	605.377349741441	609.981754722757	589.161066480393	479.620082977338	494.66530168195	403.892000510049	844.439625179794	563.007243293266	528.167396831415	525.302807279601	624.153279706669	750.761476059404	1.20521405528513	0.11574278688839	0.17965367965368	0.235424684301867	0.316188008702602	0.75	0.444444444444444	1	0.563916370871758	0.151475252568573	none	1022.19976629298	1.52785	0	0	-	Unknown	-	-	-	0	-	-	0	-	-
neg-M1022T97	546.048582026309	859.450179447278	987.084524296919	673.955545698511	856.619897862214	846.987746873435	1279.23678965062	1158.01933114915	981.246541918232	1092.43907435047	1060.95271790702	1054.95239063144	1.38923340796015	0.00908820171944268	0.00432900432900433	0.0312149380924436	0.0161845610423291	0.972222222222222	0.833333333333333	1	0.993619219861517	0.0752100673008149	none	1022.3296576308	1.61025	0	0	-	Unknown	-	-	-	0	-	-	0	-	-
neg-M1023T176	476.983679607043	441.493855558353	527.580645579219	516.529404285476	509.606176003568	539.695966310505	568.683699734469	561.0101828453	594.685729926952	570.693936087369	629.174202619219	571.926543136545	1.1607909355409	0.00267771043576151	0.00216450216450216	0.0115693041221424	0.00927635166765601	1	1	1	0.637361627317075	0.135658811114086	none	1023.42979856991	2.9362	0	0	-	Unknown	-	-	-	0	-	-	0	-	-
neg-M1023T94	485.947387300578	568.159765511124	481.37883211187	402.268813327889	529.801394315395	593.354584430626	604.57215241969	798.602180728772	515.028733360774	853.167079865453	497.467231319759	803.339420046933	1.33038075736918	0.0449365532926694	0.0649350649350649	0.112575656562623	0.145005299666932	0.833333333333333	0.555555555555555	1	0.749809426258327	0.255983726172175	none	1023.122270919	1.56315833333333	0	0	-	Unknown	-	-	-	0	-	-	0	-	-
neg-M1023T96	353.647536067312	415.828993766906	360.034689118726	307.060112749582	245.468486490678	566.760919881559	555.601169246299	681.126025103732	696.227854114764	530.498777184145	382.288438527942	581.833558556139	1.52417942803924	0.0142205907442357	0.025974025974026	0.0450584030350692	0.0705782995940268	0.888888888888889	0.666666666666667	1	1.07451894037847	0.132856473203445	none	1023.33452767644	1.603775	0	0	-	Unknown	-	-	-	0	-	-	0	-	-
neg-M1024T176	339.192471002566	411.282162308578	417.40983113498	379.459943704701	442.257011560218	426.976084825599	595.707753278609	568.877639562656	476.884034164082	510.96496418154	601.142512032023	501.686524975424	1.34705525565939	0.000346786500521784	0.00216450216450216	0.0023011184224216	0.00927635166765601	1	1	1	0.97911316276245	0.0928201243182561	none	1023.93440428501	2.9362	0	0	-	Unknown	-	-	-	0	-	-	0	-	-
neg-M1024T97	515.117470474823	329.621802365922	706.871820571512	406.36368013815	633.821378556025	760.377573772037	522.484029481318	492.699204519566	544.94473462038	400.466985515379	405.325581574861	511.936755427717	0.858504817015428	0.448217518621761	0.393939393939394	0.614467759094047	0.554979941420619	0.666666666666667	0.333333333333333	0.944444444444444	0.326019363339816	0.182476458073137	none	1024.33545360037	1.614075	0	0	-	Unknown	-	-	-	0	-	-	0	-	-
neg-M1025T474	7211.47833959879	11718.3305189636	12374.3875326183	13667.9194181641	10321.8778097226	12703.3352644391	10013.0082729928	10958.1897664687	11158.835368091	11215.5466252973	9855.12296080653	9539.75262218931	0.922690003357823	0.552866489020901	0.17965367965368	0.704752383459703	0.316188008702602	0.75	0.402083333333334	1	0.210529471054045	0.145254249082712	none	1025.03670679663	7.89225833333333	0	0	-	Unknown	-	-	-	0	-	-	0	-	-
neg-M1027T346	50.1682511685811	109.505488730999	49.0517441679747	9.8624539961319	62.0834074887793	38.1257455060608	1371.98330111856	920.907643440102	1292.01579181572	851.269351461662	984.946462782323	1181.58019960688	20.7113017509093	0.000114723675899479	0.00216450216450216	0.000949976286648516	0.00927635166765601	1	1	1	3.41002862736483	0.0991948203386225	up	1026.51996298136	5.77486666666667	1	0	-	Unknown	-	-	-	12	CDP-DG(18:1(11Z)/20:4(5Z,8Z,11Z,14Z));CDP-DG(18:1(11Z)/20:4(8Z,11Z,14Z,17Z));CDP-DG(18:1(9Z)/20:4(5Z,8Z,11Z,14Z));CDP-DG(18:1(9Z)/20:4(8Z,11Z,14Z,17Z));CDP-DG(16:0/22:5(4Z,7Z,10Z,13Z,16Z));CDP-DG(16:0/22:5(7Z,10Z,13Z,16Z,19Z));CDP-DG(20:3(5Z,8Z,11Z)/18:2(9Z,12Z));CDP-DG(20:3(8Z,11Z,14Z)/18:2(9Z,12Z));CDP-DG(20:4(5Z,8Z,11Z,14Z)/18:1(11Z));CDP-DG(20:4(5Z,8Z,11Z,14Z)/18:1(9Z));CDP-DG(22:5(4Z,7Z,10Z,…	HMDB0006991;HMDB0006992;HMDB0006999;HMDB0007000;HMDB0115950;HMDB0115951;HMDB0115981;HMDB0115984;HMDB0115990;HMDB0115991;HMDB0116010;HMDB0116020	0	-	-
neg-M1027T384	1485.5925784356	896.798310016348	838.035542695639	727.415144631187	1861.92672263765	820.177574558003	701.810079228046	273.330284249267	1256.88345272534	547.050908590632	762.317552359498	558.350381114202	0.618367440219794	0.0741298608885944	0.0411255411255411	0.167539848854313	0.101768176035958	0.861111111111111	0.583333333333333	1	1.02404555856545	0.263703198286804	none	1027.49013215337	6.405025	0	0	-	Unknown	-	-	-	0	-	-	0	-	-
neg-M1028T55	787.858936059059	795.319350422934	736.756874757795	503.717131264463	679.058716489356	712.210497438406	731.648943280043	607.301031851386	1189.23567200504	963.243823205538	894.64182696151	537.227560189883	1.16806418576963	0.382267843041802	0.484848484848485	0.553861549274832	0.642218550393242	0.638888888888889	0.290972222222223	0.986805555555555	0.330593956078901	0.473983030520968	none	1028.33783320365	0.915716666666667	1	0	-	Unknown	-	-	-	5	Linoleoyl-CoA;Linoleic coenzyme A;6Z,9Z-octadecadienoyl-CoA;9Z,12Z-octadecadienoyl-CoA;(9Z,11Z)-Octadecadienoyl-CoA	HMDB0001064;HMDB0060170;HMDB0062239;HMDB0062491;HMDB0112238	1	Linoleoyl-CoA	C02050
neg-M102T443	21600.4850578868	22796.439677335	13446.1079974979	17223.4395723226	17113.4157117753	24061.3063895721	7798.41853199675	11646.2937920949	22497.3026820086	18973.0358029669	22632.0202807898	10235.9812949187	0.806797046982343	0.219392299601841	0.30952380952381	0.375469715189483	0.467722839922132	0.694444444444444	0.305555555555556	0.944444444444444	0.618934471669654	0.291960395564885	none	101.931544320701	7.386225	0	0	-	Unknown	-	-	-	0	-	-	0	-	-
neg-M102T473	19850.6039152777	29969.6491733455	35952.9574110651	16177.2360297456	16530.0455902083	21873.492687152	36102.2458828719	33385.0764904679	26348.4493833923	17419.5367110843	20715.481475574	34271.1693434844	1.19869741866232	0.31435794024953	0.30952380952381	0.483775224901623	0.467722839922132	0.694444444444444	0.374305555555556	0.972222222222222	0.467029671977294	0.261998075799278	none	101.931388383628	7.87945833333333	0	0	-	Unknown	-	-	-	0	-	-	0	-	-
neg-M102T488	817.092766443798	555.535752062741	815.350882126146	431.774920736751	463.644181861964	551.11484678745	502.598767262096	434.339654624448	573.998979669006	580.545034250439	431.478445706276	782.032099801191	0.90933576603765	0.569792869771927	0.699134199134199	0.717584353684105	0.815241266405292	0.583333333333333	0.222222222222222	0.888888888888889	0.233548067698681	0.301565205322664	none	101.949458829496	8.13883333333333	0	0	-	Unknown	-	-	-	0	-	-	0	-	-
neg-M102T54	14639.2894363647	14395.6803306136	12221.6503248278	13650.533436749	14522.4706614879	13267.6359399535	10237.278411883	9925.35948098413	9389.28051029169	8859.84923820855	10581.470626528	10360.6756749496	0.717725277107648	7.86682525401845e-06	0.00216450216450216	0.000112007566602816	0.00927635166765601	1	1	1	1.08940022989299	0.0859802301849002	none	102.053768269822	0.892133333333333	1	1	2-Aminoisobutyric acid	Organic acids and derivatives	Carboxylic acids and derivatives	HMDB0001906	C03665	0	-	-	0	-	-
neg-M1030T362	555.670747136092	400.247908047105	465.427020611685	433.780579839693	463.266851459451	241.410850746592	450.67260862362	213.576535670771	518.677474186998	508.228935988495	299.782420982048	449.605714815717	0.953410390195047	0.737316533741815	0.937229437229437	0.84151386768707	0.966195833754161	0.472222222222222	0.166666666666667	0.833333333333333	0.160204311963674	0.24676238539773	none	1029.61371278147	6.03921666666667	1	0	-	Unknown	-	-	-	21	CL(8:0/8:0/8:0/17:0);CL(8:0/8:0/8:0/a-17:0);CL(8:0/8:0/8:0/i-17:0);CL(8:0/8:0/10:0/15:0);CL(8:0/8:0/10:0/a-15:0);CL(8:0/8:0/10:0/i-15:0);CL(8:0/8:0/11:0/14:0);CL(8:0/8:0/11:0/i-14:0);CL(8:0/8:0/12:0/13:0);CL(8:0/8:0/12:0/a-13:0);CL(8:0/8:0/12:0/i-13:0);CL(8:0/8:0/i-12:0/13:0);CL(8:0/8:0/i-12:0/a-13:0);CL(8:0/8:0/i-12:0/i-13:0);CL(8:0/10:0/10:0/13:0);CL(8:0/10:0/10:0/a-13:0);CL(8:0/10:0/10:0/i-13:…	HMDB0116812;HMDB0116813;HMDB0116814;HMDB0116841;HMDB0116842;HMDB0116843;HMDB0116872;HMDB0116873;HMDB0116901;HMDB0116902;HMDB0116903;HMDB0116932;HMDB0116933;HMDB0116934;HMDB0117431;HMDB0117432;HMDB0117433;HMDB0117462;HMDB0117463;HMDB0118022;HMDB0124561	0	-	-
neg-M1030T97	738.873911932904	872.786655704736	1040.43549399166	586.634935542944	851.392938846968	674.373752770464	844.513793921507	163.633781634767	840.585106853291	204.059946915673	406.944682085464	622.348295397157	0.646885738670764	0.0938871002245887	0.0930735930735931	0.201493641333357	0.191951802668004	0.805555555555556	0.555555555555555	1	1.1203729238702	0.10215115387299	none	1030.36385876775	1.6106	0	0	-	Unknown	-	-	-	0	-	-	0	-	-
neg-M1031T56	559.591702926442	628.205930891878	461.796728725572	259.074609107774	652.545204429372	595.58811511604	407.92591268451	353.10801258228	423.228650707084	458.399019101859	265.741180026642	244.521066490187	0.681995146669816	0.0678102235479503	0.0411255411255411	0.15642250887255	0.101768176035958	0.861111111111111	0.583333333333333	1	0.868033282536371	0.127099826462763	none	1031.26878867046	0.938558333333333	0	0	-	Unknown	-	-	-	0	-	-	0	-	-
neg-M1031T93	1006.39032600886	1098.74961308165	1086.50291786187	939.984606303227	725.807050692363	864.556033632271	1187.58182538795	1160.17044404335	723.079139254607	981.175175459853	826.174946248607	922.325523751821	1.01372188680024	0.936493848746596	1	0.96224391686805	1	0.5	0.166666666666667	0.833333333333333	0.0585746749172168	0.071268522067575	none	1031.16308131875	1.5496	0	0	-	Unknown	-	-	-	0	-	-	0	-	-
neg-M1032T100	1067.37422931982	626.207222271283	731.157207999556	772.937116306899	708.932352962448	509.919269688958	815.794098753983	891.375929996896	979.72359104234	766.520749914107	601.304601932898	746.04610698106	1.08699995390011	0.442037104770943	0.393939393939394	0.609450780961427	0.554979941420619	0.666666666666667	0.333333333333333	0.972222222222222	0.284494292653811	0.214293109560473	none	1032.269640077	1.67455	1	0	-	Unknown	-	-	-	1	Xanthan	HMDB0029923	0	-	-
neg-M1032T365	8152.81082265578	6233.80071888486	5938.91050503984	3432.93307467972	6814.50416913726	3387.64194551211	7568.39733190814	3967.47800051816	7527.96306105285	4083.31772021187	5603.05899091164	5726.93678528725	1.01521029178465	0.854656699239745	1	0.915549970844677	1	0.5	0.166666666666667	0.888888888888889	0.0913470215266447	0.0358256526395756	none	1031.65072144389	6.08864166666667	0	0	-	Unknown	-	-	-	0	-	-	0	-	-
neg-M1032T93	290.450471842632	427.603621648337	483.560051178944	465.814260678604	443.158216138391	395.756588292528	552.956522887691	405.522643443367	259.014463423569	224.019746794575	279.308140494112	616.75699494142	0.932664968973043	0.509541124021192	0.588744588744589	0.667224207108394	0.72897379347174	0.611111111111111	0.222222222222222	1	0.325520941268261	0.215191681099993	none	1032.16599080006	1.5527	0	0	-	Unknown	-	-	-	0	-	-	0	-	-
neg-M1033T365	4903.80493639762	3695.53166673781	4012.46996510109	2186.31977954968	3781.97308716966	2645.95561323233	3321.33552215396	1817.96060293881	5047.00477181378	2082.88954488166	3509.85189402015	2964.52001840753	0.883045027051119	0.467697908785825	0.393939393939394	0.631412707936754	0.554979941420619	0.666666666666667	0.333333333333333	0.972222222222222	0.364380655211538	0.0992744231279093	none	1032.65431784508	6.08968333333333	0	0	-	Unknown	-	-	-	0	-	-	0	-	-
neg-M1034T365	2346.07335372883	1530.15492798669	1225.15360399018	928.849864107795	1727.18528832789	943.839439813893	1499.87336247641	1162.64491584597	1788.45624629224	1143.29841085433	1291.0803072881	1311.43757687129	0.942023814651941	0.923042179057362	1	0.954296687497376	1	0.5	0.166666666666667	0.875694444444444	0.0452211815630998	0.0622736624590388	none	1033.65553946583	6.08864166666667	0	0	-	Unknown	-	-	-	0	-	-	0	-	-
neg-M1035T268	182.249979229194	251.909622974113	218.115430361907	287.690613249682	133.085350340297	309.998627994931	546.665294244227	624.441807237946	658.288649918608	560.796782681206	694.398872458759	710.001440103451	2.74364186243567	0.000222323901847121	0.00216450216450216	0.00161233127529618	0.00927635166765601	1	1	1	1.93385983818809	0.0994437465340259	up	1034.60255557462	4.47249166666667	0	0	-	Unknown	-	-	-	0	-	-	0	-	-
neg-M1035T444	5179.8503138625	3783.08543035525	4944.27989083588	5126.43426653409	4874.3766131626	5252.15608306438	3427.13182649824	7204.95651744568	4681.49245416634	4650.41244588894	2052.96104780733	4557.30229329546	0.911319965022904	0.418765509488757	0.17965367965368	0.588821986046874	0.316188008702602	0.75	0.388888888888889	1	0.399997101498044	0.0958672685961576	none	1034.84392957125	7.403575	0	0	-	Unknown	-	-	-	0	-	-	0	-	-
neg-M1035T61	1165.22466654618	1271.32313021963	1627.30760977906	1453.99350433546	2098.91862960566	1293.77867454993	1128.50723258024	963.142121491189	713.710148741348	869.782754193271	899.083903938757	991.759249427856	0.624651427202123	0.00199139096181223	0.00216450216450216	0.00918446348090266	0.00927635166765601	1	1	1	1.12141294885024	0.29421970571121	none	1035.34382096121	1.00861666666667	1	0	-	Unknown	-	-	-	2	3-Oxohexadecanoyl-CoA;3-oxo-octanoyl-CoA	HMDB0006402;HMDB0062373	1	3-Oxopalmitoyl-CoA	C05259
neg-M1035T97	1400.46757604235	1494.06858601145	1539.51787814015	1225.32708046511	1962.37650551416	1449.1631553755	1183.95208035906	1044.00254175273	1077.31802601481	977.876824155483	1289.1055537602	1349.05839504391	0.763022143812007	0.00878722661863256	0.00865800865800866	0.0303506701964764	0.0285450684249998	0.944444444444444	0.777777777777778	1	0.864962379455519	0.0290180601449332	none	1035.34145773677	1.60908333333333	1	0	-	Unknown	-	-	-	2	3-Oxohexadecanoyl-CoA;3-oxo-octanoyl-CoA	HMDB0006402;HMDB0062373	1	3-Oxopalmitoyl-CoA	C05259
neg-M1036T391	16227.8243859854	12202.4223945402	12281.6094100467	10144.256559363	12114.0743679753	7751.35580580588	7100.75866038383	3602.82868379719	7484.80252846078	4548.54702643004	5077.76750227601	6103.74751696292	0.479605655025044	0.000672479554611431	0.00216450216450216	0.00387032697031085	0.00927635166765601	1	1	1	1.55579126103764	0.0706505647218069	down	1035.6819410023	6.5145	0	0	-	Unknown	-	-	-	0	-	-	0	-	-
neg-M1036T444	3610.95836560247	2164.42636765978	4251.95879935756	3117.13251330416	2886.74558049118	5488.2033525783	3040.71177692862	3741.96746691556	2113.02641926656	2575.25234904259	824.060473239251	3071.25023266598	0.714065024184364	0.166534731965551	0.17965367965368	0.308940110198369	0.316188008702602	0.75	0.388888888888889	1	0.798838300460891	0.269310250771998	none	1035.84758974171	7.40205	1	0	-	Unknown	-	-	-	37	TG(24:1(15Z)/22:5(7Z,10Z,13Z,16Z,19Z)/20:5(5Z,8Z,11Z,14Z,17Z));TG(22:5(4Z,7Z,10Z,13Z,16Z)/22:1(13Z)/22:5(4Z,7Z,10Z,13Z,16Z));TG(22:5(7Z,10Z,13Z,16Z,19Z)/22:1(13Z)/22:5(7Z,10Z,13Z,16Z,19Z));TG(22:0/22:5(4Z,7Z,10Z,13Z,16Z)/22:6(4Z,7Z,10Z,13Z,16Z,19Z));TG(22:0/22:5(7Z,10Z,13Z,16Z,19Z)/22:6(4Z,7Z,10Z,13Z,16Z,19Z));TG(22:0/22:6(4Z,7Z,10Z,13Z,16Z,19Z)/22:5(4Z,7Z,10Z,13Z,16Z));TG(22:0/22:6(4Z,7Z,10Z,13Z…	HMDB0052361;HMDB0055013;HMDB0055843;HMDB0046829;HMDB0046954;HMDB0046973;HMDB0046978;HMDB0047651;HMDB0047697;HMDB0051780;HMDB0051791;HMDB0051796;HMDB0051876;HMDB0051881;HMDB0051892;HMDB0052235;HMDB0052281;HMDB0052331;HMDB0052341;HMDB0052346;HMDB0052370;HMDB0052376;HMDB0054175;HMDB0054553;HMDB0054558;HMDB0054562;HMDB0054612;HMDB0054764;HMDB0054821;HMDB0054826;HMDB0054955;HMDB0055018;HMDB0055025;HMD…	0	-	-
neg-M1036T97	734.255713067568	896.804322784179	1025.89384007977	1157.51974595636	1312.20038955871	775.822961967649	772.843115629729	569.739518011637	695.063809347831	501.28844139208	557.256767259236	753.906575625126	0.652282965092075	0.00580187540613109	0.00865800865800866	0.0216279849988067	0.0285450684249998	0.944444444444444	0.777777777777778	1	1.09330091449598	0.119547986902394	none	1036.34809259142	1.61246666666667	0	0	-	Unknown	-	-	-	0	-	-	0	-	-
neg-M1037T391	9613.07957051445	6800.50723138708	7300.08403572847	5077.4032639096	7666.1742586421	4431.18056976961	3859.2658291593	1990.34005182105	4393.49338236015	2707.54441568383	3075.18252144984	3385.86701837733	0.474747837636583	0.00102621912250113	0.00216450216450216	0.00543207278716004	0.00927635166765601	1	1	1	1.54330081093589	0.0366366531811111	down	1036.68466454598	6.51456666666667	0	0	-	Unknown	-	-	-	0	-	-	0	-	-
neg-M1037T444	882.748113284296	1120.93883355061	1399.41259094613	1114.65593750238	1431.4656072943	2262.74986896329	1244.65900407412	1345.65269193969	120.41327257503	851.12815306282	118.436193744049	1022.49267813437	0.572673968439645	0.11360126804727	0.0930735930735931	0.231984953354963	0.191951802668004	0.805555555555556	0.5	1	1.30080613907379	0.336724985093546	none	1036.8469749178	7.39729166666667	0	0	-	Unknown	-	-	-	0	-	-	0	-	-
neg-M1037T473	9452.64299235469	11299.8815047987	9170.37631053734	9060.09916125918	8907.21275675194	11100.6997659208	5732.81060757745	4640.91011742962	10427.387237401	10239.6592981986	8036.49853517788	13058.2782899753	0.883789415753887	0.32354813594046	0.588744588744589	0.493521171008136	0.72897379347174	0.611111111111111	0.25	0.931249999999999	0.471281712806825	0.124176992569154	none	1037.04570865732	7.88405833333333	1	0	-	Unknown	-	-	-	14	CL(18:0/22:5(4Z,7Z,10Z,13Z,16Z)/18:0/22:5(4Z,7Z,10Z,13Z,16Z));CL(18:0/22:5(7Z,10Z,13Z,16Z,19Z)/18:0/22:5(7Z,10Z,13Z,16Z,19Z));CL(22:5(4Z,7Z,10Z,13Z,16Z)/18:0/22:5(4Z,7Z,10Z,13Z,16Z)/18:0);CL(22:5(7Z,10Z,13Z,16Z,19Z)/18:0/22:5(7Z,10Z,13Z,16Z,19Z)/18:0);CL(18:0/18:0/22:5(4Z,7Z,10Z,13Z,16Z)/22:5(4Z,7Z,10Z,13Z,16Z));CL(18:0/18:0/22:5(4Z,7Z,10Z,13Z,16Z)/22:5(7Z,10Z,13Z,16Z,19Z));CL(18:0/18:0/22:5(7Z,1…	HMDB0057276;HMDB0057325;HMDB0059209;HMDB0059414;HMDB0057026;HMDB0057027;HMDB0057036;HMDB0057037;HMDB0057277;HMDB0057302;HMDB0057312;HMDB0057350;HMDB0057360;HMDB0059219	0	-	-
neg-M1038T391	2663.44359131784	2478.20003624704	2676.93064625556	2519.2286090631	3141.33073479326	1598.65811684136	1521.71530082862	819.036701797636	1895.6111538113	814.35779912822	1136.05836357811	1338.60172256578	0.499103660152138	0.00204214326111401	0.00432900432900433	0.00936814944097559	0.0161845610423291	0.972222222222222	0.833333333333333	1	1.50829569647034	0.0666935859391958	down	1037.68800342731	6.51426666666667	0	0	-	Unknown	-	-	-	0	-	-	0	-	-
neg-M1039T391	1526.72649535016	527.0491646909	738.090617754479	654.714473241886	1163.07427018363	366.340912662108	618.567305871712	161.552975159917	453.596664022848	99.6458788381776	335.3946468029	633.340405316348	0.462640626439458	0.0478919665757674	0.0411255411255411	0.118493124704035	0.101768176035958	0.861111111111111	0.611111111111111	1	1.39028123222922	0.327730886555615	none	1038.68837452174	6.514	0	0	-	Unknown	-	-	-	0	-	-	0	-	-
neg-M103T125	5122.47656237815	4952.54515598671	5067.37382547989	7591.34435898227	5069.0701426825	4415.47297122412	4501.35499846746	4070.67110046118	4245.15461166275	3730.87719045047	4477.74070635822	4280.00118652512	0.785448429414497	0.0285007431178694	0.00865800865800866	0.0785123480694156	0.0285450684249998	0.944444444444444	0.75	1	0.715024298678095	0.251878611552561	none	103.037557474932	2.08605	1	1	Alpha-Hydroxyisobutyric acid	Organic acids and derivatives	Hydroxy acids and derivatives	HMDB0000729	null	1	3-Indoleacetonitrile	HMDB0006524	1	3-Indoleacetonitrile	C02938
neg-M103T473	6081.39187731733	4384.36974459607	7847.23184967468	5731.23455759079	4020.24545058774	7199.01333290902	8185.83977997876	5612.01838366427	5502.64641442907	3331.04559022311	10471.9265573569	10035.7905849117	1.22334094582664	0.476597763468531	0.588744588744589	0.640168047593955	0.72897379347174	0.611111111111111	0.207638888888889	0.916666666666667	0.356017576450145	0.355448942986996	none	102.929744689811	7.87770833333333	0	0	-	Unknown	-	-	-	0	-	-	0	-	-
neg-M103T484	1586.05623166748	1501.56368669864	1532.338855306	1652.60159934588	2422.99787793571	2900.28100128481	1576.98029363677	2583.07720619886	1200.95001654695	1662.63274971212	1887.10100905601	1525.453920724	0.899994814421048	0.536115326016121	0.818181818181818	0.690994226118274	0.894566397766057	0.444444444444444	0.111111111111111	0.833333333333333	0.268562394256094	0.107031974958529	none	102.953956990886	8.06958333333333	0	0	-	Unknown	-	-	-	0	-	-	0	-	-
neg-M103T53	642.072881549156	823.497750554523	818.218364724915	811.885834112364	780.971068675806	644.038616141385	511.539311512447	593.548388613836	626.08768635149	412.039179003302	417.770079681225	417.296061588175	0.658811889298804	0.00140855222636645	0.00216450216450216	0.00699590038269927	0.00927635166765601	1	1	1	1.12071316773248	0.269334424098177	none	103.056718747776	0.882383333333333	0	0	-	Unknown	-	-	-	0	-	-	0	-	-
neg-M103T70	1018.22945861494	1560.7811757026	1152.59991430999	774.447515015716	687.118520400553	1072.07434655575	943.002382704189	1180.93695969654	1055.12669579858	909.195630706121	810.794488603344	799.830586172368	0.909602313906969	0.625539806406642	0.818181818181818	0.761834753929584	0.894566397766057	0.555555555555556	0.179861111111111	0.944444444444444	0.199281335555988	0.0786107135617509	none	103.037401757508	1.17399166666667	0	0	-	Unknown	-	-	-	0	-	-	0	-	-
neg-M103T98	918.380243246177	1388.62605205521	1405.81478148666	1089.60948521128	1148.30459018702	1115.5205688414	1342.60319405341	2139.66973120494	1810.55249210304	1239.34840489915	1372.99971669428	1337.21115412612	1.30796068780493	0.0416471153969957	0.132034632034632	0.105975127165249	0.250190577547324	0.777777777777778	0.444444444444444	1	0.766080235207559	0.121302599219016	none	103.037527174131	1.63811666666667	1	0	-	Unknown	-	-	-	1	3-Indoleacetonitrile	HMDB0006524	1	3-Indoleacetonitrile	C02938
neg-M1040T97	650.735418286612	428.598108395262	626.882348099874	558.316725138513	782.148868687406	864.120178114776	754.346104602174	778.115472689396	1071.30559664588	733.458779495658	795.482895787702	865.308862007906	1.27800337698473	0.0554183037198028	0.0930735930735931	0.133484845911561	0.191951802668004	0.805555555555556	0.527777777777778	1	0.746926356221993	0.208732301908415	none	1040.32586173141	1.61105833333333	0	0	-	Unknown	-	-	-	0	-	-	0	-	-
neg-M1041T60	753.234634288728	1359.53467866987	1029.36353930473	1166.73645378956	1126.59633267309	1384.19504607714	1795.25293474632	1904.55092978778	2619.75054113574	2069.57627568075	2559.11462565886	1352.64334778248	1.80373910423478	0.00154685232633167	0.00865800865800866	0.00754390999746338	0.0285450684249998	0.944444444444444	0.777777777777778	1	1.32291620677981	0.149393436245336	none	1041.3299555923	1.00049166666667	1	0	-	Unknown	-	-	-	1	Stearidonoyl CoA	HMDB0006519	1	(6Z,9Z,12Z,15Z)-Octadecatetraenoyl-CoA	C16163
neg-M1042T392	1654.16655056653	1308.33542589548	1518.11744626199	1471.69126191682	1410.57582100889	1190.69715341391	721.491575190136	595.832594762651	1234.28715309294	788.197408410434	885.627185847901	991.543228375526	0.609917357872747	0.00273108064134075	0.00432900432900433	0.0117569504540584	0.0161845610423291	0.972222222222222	0.888888888888889	1	1.16577962152966	0.339320796463855	none	1041.63216592862	6.53621666666667	0	0	-	Unknown	-	-	-	0	-	-	0	-	-
neg-M1042T60	650.623792491225	717.190921978219	1156.79112187232	1393.98826541519	797.009976270074	1105.3810178319	1172.09379207388	1525.0388691441	1515.28388470414	1493.75733872323	1390.90770211027	1459.10951744651	1.4698871347891	0.017911582818795	0.00865800865800866	0.0541751394580273	0.0285450684249998	0.944444444444444	0.763194444444445	1	1.04913386053593	0.195027714739784	none	1042.33723580305	1.00328333333333	0	0	-	Unknown	-	-	-	0	-	-	0	-	-
neg-M1043T362	250.158152104636	367.185952503234	355.570065620389	360.994663872004	382.386587982211	330.554578068187	341.396218026871	296.90107365417	67.1461297362358	309.617489479713	394.587706852614	445.440743760718	0.906314268937038	0.457712882896035	0.818181818181818	0.622798955870483	0.894566397766057	0.555555555555556	0.222222222222222	0.888888888888889	0.473450921898785	0.496502803334952	none	1042.63547129395	6.03921666666667	0	0	-	Unknown	-	-	-	0	-	-	0	-	-
neg-M1043T392	1485.22531593555	466.490707530846	872.254435790153	402.23164810312	420.211019326611	514.943208656559	581.211645374842	332.343397466735	740.180341088309	447.827288174623	515.379831058362	403.946263702204	0.72593849779418	0.369577948088561	0.699134199134199	0.541201021206508	0.815241266405292	0.583333333333333	0.222222222222222	0.888888888888889	0.493076011528167	0.200658704410562	none	1042.63478374462	6.54013333333333	0	0	-	Unknown	-	-	-	0	-	-	0	-	-
neg-M1043T97	547.531145680853	660.322163782493	678.103252477261	536.588334390916	660.632027535404	495.466094184459	613.728252946342	514.807953770207	598.510014452674	586.031496302509	481.460683864126	737.869806478042	0.987080351405751	0.858819811599617	0.818181818181818	0.917853227895977	0.894566397766057	0.555555555555556	0.222222222222222	0.916666666666667	0.0515477675560768	0.21048993476752	none	1043.3536819182	1.62046666666667	1	0	-	Unknown	-	-	-	4	Alpha-Linolenoyl-CoA;Gamma-linolenoyl-CoA;9Z,12Z,15Z-octadecatrienoyl-CoA;6Z,9Z,12Z-octadecatrienoyl-CoA	HMDB0006290;HMDB0006368;HMDB0062490;HMDB0062539	2	gamma-Linolenoyl-CoA;(9Z,12Z,15Z)-Octadecatrienoyl-CoA	C03035;C16162
neg-M1046T96_2	1186.00251694977	1416.25658657421	1229.73319325221	967.912928542468	2173.4006510382	1196.63909354372	1059.25430179106	853.458006297628	1186.66473733109	802.179044437353	894.587952511577	1131.75607048214	0.725574056458178	0.0507980943109646	0.025974025974026	0.124229525353788	0.0705782995940268	0.888888888888889	0.638888888888889	1	0.814362217419718	0.142220872921479	none	1046.35466203786	1.60221666666667	1	0	-	Unknown	-	-	-	0	-	-	2	3-Oxostearoyl-CoA;18-Hydroxyoleoyl-CoA	C16216;C21005
neg-M1047T96	829.197164592841	605.485721115433	787.804191981052	546.234605076306	848.226867022856	765.430765214919	352.775744729165	514.484051701339	664.481615483745	360.986597211928	621.697740702091	559.042925972421	0.701324201964544	0.0219792003592177	0.0411255411255411	0.0637687101742813	0.101768176035958	0.861111111111111	0.555555555555556	1	0.95486523372266	0.230594084355614	none	1047.35535551686	1.60271666666667	0	0	-	Unknown	-	-	-	0	-	-	0	-	-
neg-M104T52	3619.37329123531	3897.65059310462	3946.86334475348	3467.63673717888	3677.85505825855	3400.85806119403	3246.7628358081	2897.82195638144	2805.9527532978	3006.25748628278	3076.84648470158	3366.75803332782	0.835992791814743	0.000730540463806182	0.00216450216450216	0.00414521059481464	0.00927635166765601	1	1	1	0.765507445099857	0.0148928087861606	none	104.032962801771	0.859466666666667	0	0	-	Unknown	-	-	-	0	-	-	0	-	-
neg-M1053T436	4226.69770793921	3140.24661771945	3967.73962396992	4609.56380276108	4164.50913655923	7415.82474755524	4604.70025586494	8938.97572887544	4717.34449333419	177.132619700946	2309.35710751346	6230.81355072782	0.980153817133305	0.477351797884448	0.818181818181818	0.640437186352409	0.894566397766057	0.555555555555556	0.222222222222222	0.888888888888889	0.638276260968943	0.254430781283483	none	1052.85316856287	7.26856666666667	0	0	-	Unknown	-	-	-	0	-	-	0	-	-
neg-M1054T435	3207.23398061001	1909.13646358308	3413.36617224285	1983.03779211888	2405.06339140305	5557.27926731908	3239.72053164026	7170.77438658538	1636.86265972388	207.53973282088	1561.90567053496	2872.47159809334	0.903337960924679	0.407809431236143	0.484848484848485	0.578550276714237	0.642218550393242	0.638888888888889	0.277777777777778	0.944444444444444	0.678496235079802	0.211137159439744	none	1053.8575478605	7.25775	0	0	-	Unknown	-	-	-	0	-	-	0	-	-
neg-M1055T435	1514.63939799576	492.605045181424	1131.86779657977	1199.17583750492	681.148684033773	2319.11089867147	2498.36535217801	3268.07128696488	1374.5482125191	122.591101888735	204.023209110478	1112.52323576601	1.16918534783566	0.661491892017082	1	0.787240920002191	1	0.5	0.166666666666667	0.833333333333333	0.39281455617537	0.229895838117245	none	1054.86129803484	7.25685	0	0	-	Unknown	-	-	-	0	-	-	0	-	-
neg-M1055T55	483.714674948386	502.289549865153	399.63019926793	443.339176860444	530.716628043715	330.035765336287	411.996526569485	652.635921127405	593.132707224443	486.928657169037	650.016121664287	490.126580100352	1.22125321344605	0.0866606392047271	0.132034632034632	0.18939463460078	0.250190577547324	0.777777777777778	0.444444444444444	1	0.537482080843801	0.207274651236983	none	1055.18966474578	0.916633333333333	0	0	-	Unknown	-	-	-	0	-	-	0	-	-
neg-M1056T359	530.951769257639	419.282326760883	395.793494689211	322.502428100306	758.735679915663	291.972986848791	629.706708431719	203.708387766863	528.550512611098	264.064168371466	240.271992841327	317.980435397704	0.803269759660804	0.302340276925282	0.24025974025974	0.471079789064754	0.390041599025974	0.722222222222222	0.388888888888889	1	0.563376876755685	0.2250900422179	none	1055.64896438233	5.98651666666667	0	0	-	Unknown	-	-	-	0	-	-	0	-	-
neg-M1059T59	2469.07858571025	2875.51241853234	2783.23156357161	3332.23784894634	3761.23875709739	2724.69731598892	904.772446465362	1379.88536336043	587.404411444772	1043.32600587647	962.102649676879	984.748271329127	0.326659996365745	2.54695394806518e-05	0.00216450216450216	0.000283800803328973	0.00927635166765601	1	1	1	2.04043366996557	0.14974298767903	down	1059.31947424613	0.988966666666667	0	0	-	Unknown	-	-	-	0	-	-	0	-	-
neg-M1059T96	463.364577274207	511.624744977499	804.639130095668	624.7496034777	717.168235732829	521.578580814078	1061.92570986329	730.237587793584	657.990000972696	681.42176044176	956.725784975231	667.41872759563	1.30539570787367	0.0524676619376113	0.0930735930735931	0.127355207200418	0.191951802668004	0.805555555555556	0.457638888888889	1	0.764720177463597	0.113793433340612	none	1059.35037814305	1.60749166666667	1	0	-	Unknown	-	-	-	2	OPC8-CoA;(S)-3-hydroxy-11-cis-octadecenoyl-CoA	HMDB0011115;HMDB0062258	2	OPC8-CoA;Chloroeremomycin	C16327;C12014
neg-M105T488	518.665453442438	750.910085573205	374.360112868013	885.075386589258	667.647240393587	863.012657274636	577.40815434787	788.258115123642	633.43073838954	552.825003882825	760.360269058227	768.769992084006	1.00526676597224	0.80933685912037	1	0.88871697210645	1	0.5	0.166666666666667	0.833333333333333	0.0909729070742444	0.45617797969467	none	104.926436429355	8.14088333333333	0	0	-	Unknown	-	-	-	0	-	-	0	-	-
neg-M105T57	1901.02151661775	2410.85600865691	2179.19251359337	1793.36956255563	1932.79590585223	2833.68966643941	1172.2205280227	1130.49898973699	914.748182558784	878.723731660366	1033.42401211468	765.103698982944	0.451670595349707	9.85552332403001e-06	0.00216450216450216	0.000132704362656401	0.00927635166765601	1	1	1	1.65159550384552	0.302116194842839	down	105.016892966918	0.949325	0	0	-	Unknown	-	-	-	0	-	-	0	-	-
neg-M1060T59	2318.89371962616	1452.28649523993	1787.23608886103	2482.32473514606	2461.49922235895	1979.88548237495	665.308794127597	1012.49783769682	558.723632670004	706.817191266495	569.185837776015	840.425298286641	0.348735358162291	9.00736630881147e-06	0.00216450216450216	0.000124332380368576	0.00927635166765601	1	1	1	1.94121312111576	0.225064250766117	down	1060.32569656915	0.991258333333333	0	0	-	Unknown	-	-	-	0	-	-	0	-	-
neg-M1061T67	1954.86457115678	2368.10760939476	2117.84092975151	1426.41915565628	2814.82908500611	1965.09615639443	651.715513270582	798.505116202535	1003.10599492876	738.434026965522	1058.21481568048	611.999404093141	0.384432222680207	2.44443413254321e-05	0.00216450216450216	0.000274967546862597	0.00927635166765601	1	1	1	1.76943865843884	0.337519815422012	down	1061.35903874853	1.11148333333333	1	0	-	Unknown	-	-	-	2	3-Oxooctadecanoyl-CoA;3-hydroxyoctadecanoyl-CoA	HMDB0006498;HMDB0012715	1	18-Hydroxylinoleoyl-CoA	C21006
neg-M1061T97	706.695640135392	853.166954955751	1361.77726160499	677.04597166214	829.607715928074	1060.73643279099	1010.54947249251	760.956422792977	798.55993709165	847.066716501097	891.778672659196	748.287057648039	0.921328231090879	0.640124238592583	0.937229437229437	0.77183332681237	0.966195833754161	0.527777777777778	0.166666666666667	0.888888888888889	0.171962163612055	0.237826092740174	none	1061.35958513124	1.60966666666667	1	0	-	Unknown	-	-	-	2	3-Oxooctadecanoyl-CoA;3-hydroxyoctadecanoyl-CoA	HMDB0006498;HMDB0012715	1	18-Hydroxylinoleoyl-CoA	C21006
neg-M1062T365	3675.82740429467	3043.47739031671	2118.11553194242	3696.61152172849	3674.80159871023	2956.09647034089	5066.38853720987	3105.96213105039	111.360966688156	3015.63500112392	3824.88115594625	3113.36494384273	0.951612806022662	0.475645667921536	0.818181818181818	0.639280083526742	0.894566397766057	0.444444444444444	0.0833333333333333	0.820138888888888	0.679034232419347	0.308777572850918	none	1061.69705764647	6.08848333333333	0	0	-	Unknown	-	-	-	0	-	-	0	-	-
neg-M1062T393	7023.70489431443	4635.36079389955	4521.61957204613	4032.81461446764	5067.83183649625	3428.40137206327	2822.03542365046	2180.13927583888	3776.02427748389	2943.31008976272	2678.22252955305	3234.70697216947	0.614232062600539	0.00369860201168112	0.00432900432900433	0.0150658021546015	0.0161845610423291	0.972222222222222	0.833333333333333	1	1.18339153161992	0.140153838336141	none	1061.69758353147	6.54348333333333	0	0	-	Unknown	-	-	-	0	-	-	0	-	-
neg-M1063T365	2389.03219197066	1718.65996301307	1618.24494791967	2145.87084356336	1605.62603224227	1556.62339042445	3042.65464921221	2090.96062399455	11.5478395482608	1878.92126850901	3400.76622601988	2503.67360954505	1.17169267698345	0.557084650978044	0.24025974025974	0.707840881954067	0.390041599025974	0.722222222222222	0.333333333333333	1	0.717978843845396	0.291901171752907	none	1062.70070520091	6.08879166666667	0	0	-	Unknown	-	-	-	0	-	-	0	-	-
neg-M1063T392	4308.86229265038	3291.73755938174	2773.65130595029	2622.13287242745	3447.37237665097	2117.12126493293	1794.40353598241	1214.34914339239	2060.55525912993	1322.34634686795	1732.32875374712	1473.54410674766	0.517083691594446	0.000596390720877627	0.00216450216450216	0.00352719235189818	0.00927635166765601	1	1	1	1.45060554591543	0.171326251424886	none	1062.70187552212	6.54013333333333	0	0	-	Unknown	-	-	-	0	-	-	0	-	-
neg-M1063T62	2201.43638339156	3284.7512912071	2915.09257737367	2841.70689062237	3050.75669541594	3294.96357355248	1222.13009090287	1264.082592571	2118.53575419307	1118.20531324491	799.919070111608	1271.03942470185	0.443120239785299	0.000507663755053115	0.00216450216450216	0.00310762164070531	0.00927635166765601	1	1	1	1.68537417511752	0.266831016549175	down	1063.37301949872	1.03325	1	0	-	Unknown	-	-	-	0	-	-	2	3-Oxostearoyl-CoA;18-Hydroxyoleoyl-CoA	C16216;C21005
neg-M1063T98	2521.09237736524	2613.07570274329	2500.50415670566	2514.22789958084	2597.65817427443	2593.73833771082	2513.56990196288	2126.52355702634	2977.23331132564	2141.22810453141	2940.83975919815	2713.48539086511	1.0047315497342	0.946766058531211	0.937229437229437	0.968237675048845	0.966195833754161	0.527777777777778	0.166666666666667	1	0.0315379448806226	0.0891255374438643	none	1063.37548795961	1.641325	1	0	-	Unknown	-	-	-	0	-	-	2	3-Oxostearoyl-CoA;18-Hydroxyoleoyl-CoA	C16216;C21005
neg-M1064T393	1645.66507789423	1657.44951791534	846.078799614672	1215.76631458872	1488.15943913564	613.968085958548	758.418116275721	591.478983181727	1115.337946111	684.550637301253	619.209191618764	962.531408106788	0.63365086460348	0.0605758176535732	0.0930735930735931	0.142951864343001	0.191951802668004	0.805555555555556	0.5	1	0.959050596422926	0.122954688878324	none	1063.70302181072	6.54286666666667	0	0	-	Unknown	-	-	-	0	-	-	0	-	-
neg-M1064T53	589.74254991759	754.307175633259	663.478894585485	980.748846587426	906.99471732671	718.813598699176	1297.83994648122	1830.45006088725	1673.67970036726	1781.45239888536	1672.58276412873	1033.2218778226	2.01323234676334	0.000196295403992109	0.00216450216450216	0.00146383822850953	0.00927635166765601	1	1	1	1.54051705681631	0.0687700063978817	up	1064.24977386046	0.880333333333333	0	0	-	Unknown	-	-	-	0	-	-	0	-	-
neg-M1064T69	1679.53023827111	1953.96766057053	2015.78631300665	735.649506781151	2071.26334647311	1711.12344702005	83.8843689567633	205.853796974856	121.242576114951	196.239677897442	100.563303994059	421.006902538985	0.111021446125475	2.89121256232966e-05	0.00216450216450216	0.000313892517750382	0.00927635166765601	1	1	1	2.84755255032169	0.162208745325953	down	1064.37850944219	1.14234166666667	0	0	-	Unknown	-	-	-	0	-	-	0	-	-
neg-M1064T99	1568.70947526481	1453.80972975846	1440.64509685977	1097.06267238375	1518.73328915252	1184.8448831409	1357.87110727721	1340.36529037599	1318.90836974822	946.642522836437	1545.46051365946	1442.67892431594	0.962259708110764	0.661503539529707	0.588744588744589	0.787240920002191	0.72897379347174	0.611111111111111	0.277777777777778	0.959027777777777	0.150896302814669	0.125862447905788	none	1064.37825487544	1.64326666666667	0	0	-	Unknown	-	-	-	0	-	-	0	-	-
neg-M1065T99	674.519379055124	736.862312319611	465.007289823685	682.315484185892	518.584760092928	669.237975183639	715.567481217661	324.082541082735	573.76735432842	513.961608507132	680.16456995539	610.930846907254	0.912438164440813	0.452655430670671	0.588744588744589	0.618102975305262	0.72897379347174	0.611111111111111	0.263194444444445	0.916666666666667	0.298451679998263	0.276105249644091	none	1065.38238633308	1.64610833333333	1	0	-	Unknown	-	-	-	0	-	-	1	3-Hydroxyoctadecanoyl-CoA	C16217
neg-M1068T393	957.146430231674	926.696798082349	401.863887156829	497.720128470222	757.122747971165	608.520830827801	689.98655399274	546.32603069192	894.369970102354	551.746774722525	511.213434790189	570.092281126267	0.907127211422347	0.690197308163787	0.699134199134199	0.808560415026249	0.815241266405292	0.583333333333333	0.277777777777778	0.944444444444444	0.186489634333491	0.124825941664075	none	1067.64659466037	6.55181666666667	1	0	-	Unknown	-	-	-	16	CDP-DG(a-15:0/i-24:0);CDP-DG(a-17:0/i-22:0);CDP-DG(a-21:0/i-18:0);CDP-DG(a-25:0/i-14:0);CDP-DG(i-14:0/a-25:0);CDP-DG(i-15:0/i-24:0);CDP-DG(i-17:0/i-22:0);CDP-DG(i-18:0/a-21:0);CDP-DG(i-18:0/i-21:0);CDP-DG(i-19:0/i-20:0);CDP-DG(i-20:0/i-19:0);CDP-DG(i-21:0/i-18:0);CDP-DG(i-22:0/a-17:0);CDP-DG(i-22:0/i-17:0);CDP-DG(i-24:0/a-15:0);CDP-DG(i-24:0/i-15:0)	HMDB0116097;HMDB0116113;HMDB0116127;HMDB0116141;HMDB0116192;HMDB0116222;HMDB0116257;HMDB0116263;HMDB0116274;HMDB0116291;HMDB0116307;HMDB0116324;HMDB0116333;HMDB0116341;HMDB0116350;HMDB0116357	0	-	-
neg-M1074T55	948.378015953	585.598303597876	1298.37240741128	874.462888921869	916.843508591763	904.561972317088	1177.60721481847	701.883070626049	897.892475243732	917.451709164121	816.931446927778	692.868787724777	0.941467133684806	0.707259504607313	0.588744588744589	0.820237529402418	0.72897379347174	0.611111111111111	0.277777777777778	0.944444444444444	0.155308812859143	0.11743338174103	none	1074.29563276035	0.91145	0	0	-	Unknown	-	-	-	0	-	-	0	-	-
neg-M1077T97	608.581589492502	671.784693202109	1092.94789084388	599.917235970331	972.594789522946	678.814949155815	625.763507202322	779.711177060662	861.963737709467	648.667559043903	1143.75244713487	1036.47980250659	1.10199647223549	0.501543273964596	0.484848484848485	0.660237216313123	0.642218550393242	0.638888888888889	0.305555555555556	0.944444444444444	0.268109839561122	0.303673425353261	none	1077.38112353358	1.61315833333333	1	0	-	Unknown	-	-	-	2	Pristanoyl-CoA;3-Oxopristanoyl-CoA	HMDB0002057;HMDB0060181	1	3-Oxopristanoyl-CoA	C07297
neg-M1084T376	8950.13888195618	6415.08154006058	7217.72804054455	5104.39447955782	7852.35264649125	4971.32261362724	3834.66639490067	2083.33708974358	4390.30198959419	2834.71117847681	3556.33866813127	3062.57738495849	0.487816243155139	0.000545422232719675	0.00216450216450216	0.00329085487053659	0.00927635166765601	1	1	1	1.53816873066867	0.101876364747147	down	1083.68312179893	6.2646	0	0	-	Unknown	-	-	-	0	-	-	0	-	-
neg-M1085T376	5743.03932309085	3162.17968447982	4160.54714057525	3138.29746587954	4773.5644277144	2980.10017277719	2160.38786297194	1049.63333055062	2812.724620405	1934.35601942772	2442.57490810986	1308.29145015969	0.488692754454508	0.00356514480328753	0.00216450216450216	0.0145917571573469	0.00927635166765601	1	1	1	1.49133298751443	0.152425521131642	down	1084.68509178442	6.26436666666667	0	0	-	Unknown	-	-	-	0	-	-	0	-	-
neg-M1086T376	1642.518130429	2230.29410098658	1742.77142886879	1000.74055221599	2817.5821310485	1457.72666743628	1054.84346172079	494.953362929647	888.075569390238	706.102318612133	910.251162265594	980.025930154765	0.462212764605243	0.00256806530401124	0.00432900432900433	0.0111869151319481	0.0161845610423291	0.972222222222222	0.833333333333333	1	1.50750213328642	0.131583505181942	down	1085.68944887681	6.26445	0	0	-	Unknown	-	-	-	0	-	-	0	-	-
neg-M1086T59	3355.00784366045	2687.63023325543	3108.35716726135	2411.88260168134	4204.48548366661	2323.16088715151	1170.94313488154	1307.46347724778	1945.86264096082	1225.19866515413	1875.33126052221	817.000904773248	0.461114337187082	0.000819648535878438	0.00216450216450216	0.00454516247248566	0.00927635166765601	1	1	1	1.61482991555684	0.0461652403740488	down	1086.33279349994	0.9856	0	0	-	Unknown	-	-	-	0	-	-	0	-	-
neg-M1087T60	3528.11787527679	3794.34237489555	4647.93591620641	3724.12688247733	4125.06439049403	3298.95947766427	1567.9240481722	1813.77060790071	1852.99464123689	2117.7689213126	2476.49562818624	2176.09559590984	0.519282180052727	1.81924229186987e-05	0.00216450216450216	0.000215686111966716	0.00927635166765601	1	1	1	1.53332437200836	0.0997718747047727	none	1087.31812812669	1.00145833333333	0	0	-	Unknown	-	-	-	0	-	-	0	-	-
neg-M1088T402	8747.16750325672	5867.74627993083	6047.41047914452	3341.23067211259	9200.28301520261	3972.57613932638	5742.60258585795	2042.86383133282	4068.71620534875	2130.71347053517	3735.75788816206	4807.9113785296	0.605990811966134	0.0622747032464518	0.0930735930735931	0.146086668469976	0.191951802668004	0.805555555555556	0.485416666666667	1	1.02081087918068	0.0971762272209418	none	1087.71486743712	6.70545	0	0	-	Unknown	-	-	-	0	-	-	0	-	-
neg-M1088T60	2142.30098387588	2756.71368214545	1896.50031928091	2528.35525618588	2280.83704860494	3661.4758906664	1333.72237651275	1179.41909346818	1207.47842618986	1130.23860974032	1767.51492334223	969.279962412659	0.497023604513602	0.000255150199091191	0.00216450216450216	0.00179255626716759	0.00927635166765601	1	1	1	1.51585567985	0.213940268841291	down	1088.32264166443	1.00443333333333	0	0	-	Unknown	-	-	-	0	-	-	0	-	-
neg-M1089T403	3986.28013960176	3126.64428551597	4479.65344675943	2940.89976165784	4426.93993366943	2652.45836913654	3680.68797588199	1416.87804005677	3852.93242152542	2868.75849901209	1878.94381976446	3054.35395835927	0.775119181914676	0.153099584846949	0.17965367965368	0.290142015798809	0.316188008702602	0.75	0.444444444444444	0.972222222222222	0.705129108840119	0.156547527971631	none	1088.71768100694	6.71019166666667	0	0	-	Unknown	-	-	-	0	-	-	0	-	-
neg-M1089T59	1130.39437099821	1440.57900333972	1760.32306865897	1310.28014084066	1501.12156843088	1358.73036086735	1100.90215746373	1082.3063989775	906.631981998871	879.720986523458	760.229551317447	901.879840666751	0.662438190034311	0.000577727761846216	0.00216450216450216	0.00344063508671931	0.00927635166765601	1	1	1	1.0644466309049	0.0678309727857742	none	1089.33296465132	0.976716666666667	0	0	-	Unknown	-	-	-	0	-	-	0	-	-
neg-M1090T403	2377.37994766772	1931.44021346029	1186.77566427954	576.347112718318	1823.43060414177	855.285513518266	1579.15852549247	436.205867486605	1034.93661015121	864.985030837724	1507.12415006497	1215.31802255691	0.758540375561889	0.426286426103443	0.484848484848485	0.595368426357189	0.642218550393242	0.638888888888889	0.290972222222223	0.916666666666667	0.48856843259386	0.154787036884174	none	1089.71938485626	6.71053333333333	0	0	-	Unknown	-	-	-	0	-	-	0	-	-
neg-M1092T362	1305.70388765278	1374.95064453447	741.344898010457	2173.61676854319	637.296901259842	1279.65454821943	2345.50229834932	1717.59991450777	1536.48874226482	1504.45629459983	2013.44305810947	1470.55180645248	1.40937727419894	0.0796469624948895	0.0411255411255411	0.177368767890502	0.101768176035958	0.861111111111111	0.583333333333333	1	0.885178573706183	0.454483713207975	none	1091.74492054844	6.03655	1	0	-	Unknown	-	-	-	0	-	-	1	Aplyronine_A	C16878
neg-M1093T362	550.096006539787	697.932128969507	554.054530834276	722.104438176975	435.298590551157	792.974066389639	932.352397245861	1204.50556841635	61.744694401354	915.385174809543	436.88252804856	980.555016778628	1.20758800034024	0.820804713039397	0.30952380952381	0.896350690462809	0.467722839922132	0.694444444444444	0.304166666666667	1	0.251741046210227	0.334772947632903	none	1092.74727235583	6.04130833333333	0	0	-	Unknown	-	-	-	0	-	-	0	-	-
neg-M1094T59	1686.85333593118	1366.7355334568	1100.68594978851	1082.45435563036	1603.42323415026	1316.40244930776	486.053562154944	767.397348262172	696.981155911917	952.269606067564	535.4946262924	606.646701795043	0.495900912918581	0.000275569584653596	0.00216450216450216	0.00191066517580386	0.00927635166765601	1	1	1	1.47862260322614	0.3344436202438	down	1094.35408341679	0.984466666666667	1	0	-	Unknown	-	-	-	3	3-Oxo-docosa-10,13,16,19-all-cis-tetraenoyl-CoA;3(S)-Hydroxy-docosa-7,10,13,16,19-all-cis-pentaenoyl-CoA;3-Oxo-docosa-7,10,13,16-all-cis-tetraenoyl-CoA	HMDB0060204;HMDB0060205;HMDB0060206	0	-	-
neg-M1097T54	818.416199918525	801.504774625708	911.658736596294	839.051602579111	973.203078257064	630.701891120686	1314.04576351334	971.962577618604	836.043210599527	1213.13861990128	1011.11738789204	1065.45107303979	1.28891584414624	0.0185838377878624	0.025974025974026	0.0558241206610587	0.0705782995940268	0.888888888888889	0.652083333333334	1	0.770861186032932	0.202648529757125	none	1097.23453954952	0.907541666666667	0	0	-	Unknown	-	-	-	0	-	-	0	-	-
neg-M1099T61	370.301913860111	403.920654546735	798.743553213565	57.2306865411166	204.170861774122	471.365433464223	504.51051486537	766.219930192021	580.074106143461	620.153984328277	455.433900601253	431.245675559541	1.45621282304486	0.160713213175281	0.132034632034632	0.300862804844935	0.250190577547324	0.777777777777778	0.444444444444444	1	1.01755966617355	0.0495359962593887	none	1099.3300158313	1.00924166666667	0	0	-	Unknown	-	-	-	0	-	-	0	-	-
neg-M109T55	530.666026290412	543.051326364323	673.088282959073	573.979116952382	546.324633807065	693.926952056807	613.294158343032	353.999488188567	371.054074547504	254.507163093499	319.370394757931	501.603351484664	0.677844425333601	0.0199813639551217	0.025974025974026	0.0591099333470384	0.0705782995940268	0.888888888888889	0.666666666666667	1	1.03259852725119	0.285600405172312	none	109.03764052146	0.917275	0	0	-	Unknown	-	-	-	0	-	-	0	-	-
neg-M1100T365	2133.03615067979	2444.8415086383	1229.36618837067	938.230156727136	1910.87444795673	1260.04844328098	1820.41293032289	968.249459453937	2004.57687089462	1428.01944367327	992.097668584546	1591.42185744816	0.887900950620138	0.625339692168957	0.699134199134199	0.761711695697248	0.815241266405292	0.583333333333333	0.222222222222222	0.888888888888889	0.246657010969165	0.0684612400278463	none	1099.63864590367	6.08805833333333	0	0	-	Unknown	-	-	-	0	-	-	0	-	-
neg-M1101T365	1432.34168693583	1117.36123668801	912.507156494287	762.905626140279	989.002303904809	747.215496337049	976.936729767371	773.268105959326	1388.89531912252	859.129162982719	668.611192733328	1040.02945483526	0.957314325591368	0.759603140982754	0.818181818181818	0.856376333253022	0.894566397766057	0.555555555555556	0.222222222222222	0.861111111111111	0.13205291990663	0.178437935760737	none	1100.64157543011	6.0904	0	0	-	Unknown	-	-	-	0	-	-	0	-	-
neg-M1102T384	607.307247279586	1166.17775346181	312.878497367154	2694.0831501738	1098.01552707795	1458.68567866499	1585.49535795263	15.4671846674771	112.770317791643	565.642565341393	599.615481924778	358.307247150434	0.441220242420536	0.113320308251161	0.132034632034632	0.231780577278279	0.250190577547324	0.777777777777778	0.443055555555556	1	1.59190238349342	0.44249024605111	none	1101.72843299513	6.40203333333333	0	0	-	Unknown	-	-	-	0	-	-	0	-	-
neg-M1103T444	2119.13879868669	1140.58046135106	2365.8693420703	1798.39422398602	1764.65989210063	1504.28986170876	1678.3211549721	2125.05648719758	1138.19285954557	1211.06743793225	438.363615671374	905.680416998952	0.701087556318017	0.118340256167061	0.132034632034632	0.239171428579729	0.250190577547324	0.777777777777778	0.444444444444444	1	0.905173232682591	0.0553261732377097	none	1102.83058515027	7.40340833333333	0	0	-	Unknown	-	-	-	0	-	-	0	-	-
neg-M1104T365	714.471904774883	763.140493783217	515.912320485601	358.674985312318	541.368242351185	277.034062103746	523.926229494111	378.860609796215	577.502122468969	251.158757138975	365.822301370141	558.469054172736	0.837613509062625	0.466911813821297	0.699134199134199	0.630905356865561	0.815241266405292	0.583333333333333	0.235416666666667	0.875694444444444	0.366266064844184	0.0827369615355351	none	1103.57790565145	6.0879	0	0	-	Unknown	-	-	-	0	-	-	0	-	-
neg-M1104T391	3795.77173376629	2511.70289749094	1974.66519156591	2029.169046636	3066.93188045653	1629.09900287767	1729.63755733553	727.101482460102	1750.34852867374	1053.60329599098	835.379893907164	1761.34932077425	0.523571812764434	0.0100586131335395	0.0151515151515152	0.0338745716501177	0.0455137426225529	0.916666666666667	0.666666666666667	1	1.32646916943695	0.311772244468343	none	1103.66950786799	6.51421666666667	0	0	-	Unknown	-	-	-	0	-	-	0	-	-
neg-M1105T183	699.015493272392	706.512029624632	700.854864481283	654.320262866638	875.802156069618	605.042762114468	577.73006614545	625.041141036648	553.117732736397	473.890266788512	560.570612586107	543.450705043653	0.785986829229768	0.00405018528160911	0.00432900432900433	0.0162060106883433	0.0161845610423291	0.972222222222222	0.859722222222223	1	0.831277334364778	0.041391821786575	none	1105.42611532848	3.0506	0	0	-	Unknown	-	-	-	0	-	-	0	-	-
neg-M1105T391	2018.89667834643	1785.76732822451	1270.11357377436	1606.94334447571	1579.48287106988	1048.11621515805	957.62525335177	649.585299367768	1136.0808274338	792.484096070213	942.449857269486	763.642163956451	0.563077377426931	0.00123780813336547	0.00432900432900433	0.00631512132274745	0.0161845610423291	0.972222222222222	0.888888888888889	1	1.16911116822403	0.249020513457129	none	1104.67382694252	6.51208333333333	0	0	-	Unknown	-	-	-	0	-	-	0	-	-
neg-M1106T96	862.160349315935	785.627386524154	942.740307638639	569.624145804473	1243.71389456598	686.612015919608	857.487642402604	820.741619276485	798.304201803893	437.709193115703	643.092440073813	462.464032394932	0.789670253025941	0.172755884034024	0.24025974025974	0.317227994840122	0.390041599025974	0.722222222222222	0.361111111111111	1	0.615864263906077	0.116368219932395	none	1106.37554006707	1.59646666666667	1	0	-	Unknown	-	-	-	6	Tetracosapentaenoyl coenzyme A, n-3;trans,cis,cis,cis,cis-2,12,15,18,21-Tetracosapentaenoyl-CoA;2-trans-9,12,15,18-all-cis-Tetracosapentaenoyl-CoA;Tetracosapentaenoyl coenzyme A, n-6;6Z,9Z,12Z,15Z,18Z-tetracosapentaenoyl-CoA;9Z,12Z,15Z,18Z,21Z-tetracosapentaenoyl-CoA	HMDB0060222;HMDB0060223;HMDB0060224;HMDB0060225;HMDB0062240;HMDB0062250	2	(9Z,12Z,15Z,18Z,21Z)-Tetracosapentaenoyl-CoA;(6Z,9Z,12Z,15Z,18Z)-Tetracosapentaenoyl-CoA	C16167;C16172
neg-M1108T391	1202.28654926083	1902.66396953929	1196.71479896303	1023.73525109036	1216.18219924151	900.984025689713	677.718960778042	444.108136193439	1000.30089275776	422.498078271516	546.65615106024	714.911745797783	0.511408774730422	0.00247395484848086	0.00432900432900433	0.0108598354853241	0.0161845610423291	0.972222222222222	0.833333333333333	1	1.39460419105386	0.335232313651911	none	1107.61224811917	6.50938333333333	0	0	-	Unknown	-	-	-	0	-	-	0	-	-
neg-M1108T438	4173.48939931324	2226.32920780498	2949.20694334655	3574.27944197769	4137.00032021983	5320.62390095985	1589.52002610774	3280.53375273453	1959.97446319397	2239.36936721899	1327.18190853833	1934.48067296083	0.550962834163699	0.00693759483676802	0.0151515151515152	0.0250479915015219	0.0455137426225529	0.916666666666667	0.694444444444444	1	1.28327783543054	0.260823937019196	none	1107.89956807145	7.29323333333333	0	0	-	Unknown	-	-	-	0	-	-	0	-	-
neg-M1109T390	416.276717529584	450.25842377226	622.658777931557	540.594353701521	663.719164339422	685.720510073252	475.689308524504	360.157004482784	601.532991061443	271.662834827769	317.999019719402	318.489013205108	0.694102383256522	0.0283960903590117	0.0411255411255411	0.0783082283806533	0.101768176035958	0.861111111111111	0.583333333333333	1	0.949150108261901	0.0838941194985711	none	1108.61560428854	6.50523333333333	1	0	-	Unknown	-	-	-	0	-	-	1	Plitidepsin	C16862
neg-M1109T438	2707.95921982727	2980.27136935223	2571.69360222641	2419.29317374909	2816.88565648782	4328.3536969961	1807.38485154611	3267.38914053546	1563.59380560202	1519.24414359546	892.435198654124	1011.49513498475	0.564479604272967	0.0168347918947295	0.0411255411255411	0.0515058883735088	0.101768176035958	0.861111111111111	0.583333333333333	1	1.32188815103481	0.117023764544768	none	1108.89955312067	7.292725	0	0	-	Unknown	-	-	-	0	-	-	0	-	-
neg-M1109T96	963.346222287072	960.868932468568	1171.93587044701	1152.03006397366	1261.49717319213	805.756730285361	783.428412388594	663.548501241636	764.125114342318	510.282245701459	689.354485556822	799.373112782718	0.666638462261239	0.00184148610334299	0.00216450216450216	0.0086278280960101	0.00927635166765601	1	1	1	1.08315408055258	0.235807914497299	none	1109.38611629197	1.608275	0	0	-	Unknown	-	-	-	0	-	-	0	-	-
neg-M1115T473	8191.76831948433	4190.30513922894	10368.9633039858	3958.97939332673	3112.19311893309	5642.61157556034	8180.80714178308	8705.31886921149	10816.7120834683	7925.05191669174	3484.62673248614	7169.55479857956	1.30501354390862	0.247208735818417	0.393939393939394	0.408816250227451	0.554979941420619	0.666666666666667	0.31875	1	0.644656526223658	0.0567081075964729	none	1115.06077284981	7.87963333333333	0	0	-	Unknown	-	-	-	0	-	-	0	-	-
neg-M1115T62	4666.92453951054	2974.09569886269	4846.12030811639	4281.46198444578	3829.09730157141	5581.82616839658	2532.27471589179	2405.33225299623	2599.47135318236	2316.40506622832	2601.63918700916	2866.05948631092	0.5852352735909	0.00139455683747274	0.00216450216450216	0.00693983834621953	0.00927635166765601	1	1	1	1.31554367979392	0.0560915131819485	none	1115.34734834819	1.03353333333333	1	0	-	Unknown	-	-	-	1	Trans-2-all-cis-6,9,12,15,18,21-tetracosaheptaenoyl-CoA	HMDB0006260	0	-	-
neg-M1115T99	554.801611692837	492.320133490055	581.045943288398	572.361842809206	766.918066174783	600.306851189221	499.78858275824	711.920586377769	850.121853244087	658.97446476679	549.876787741923	444.952923380679	1.04144925099348	0.829028491902437	1	0.901967144359245	1	0.5	0.166666666666667	0.833333333333333	0.108684747289365	0.18952593518066	none	1115.34341228002	1.64591666666667	1	0	-	Unknown	-	-	-	1	Trans-2-all-cis-6,9,12,15,18,21-tetracosaheptaenoyl-CoA	HMDB0006260	0	-	-
neg-M1117T62	1201.19598949331	510.948174978852	1600.55328521242	988.301124369005	862.922796749693	710.325971094399	591.683339443954	550.783814262777	939.146672993571	895.643108421355	1218.98365920059	1141.91840440183	0.908739228709355	0.734354907535078	0.937229437229437	0.839612302739854	0.966195833754161	0.527777777777778	0.166666666666667	0.861111111111111	0.164381578119702	0.191311339459721	none	1117.34890201206	1.03353333333333	0	0	-	Unknown	-	-	-	0	-	-	0	-	-
neg-M1118T97	818.546785929846	578.445560606212	948.087341961946	674.000705519964	727.715089649068	806.201563440737	825.019781864115	544.717695615514	693.57182298869	662.791586741338	569.732318232255	658.941908155443	0.86860919800279	0.167962207569596	0.17965367965368	0.311137798554111	0.316188008702602	0.75	0.416666666666667	1	0.435986032788397	0.254283355257945	none	1118.38273494243	1.61663333333333	0	0	-	Unknown	-	-	-	0	-	-	0	-	-
neg-M111T65	18903.0615534692	23922.0373474339	21777.6740825034	17783.1041190254	17286.7690499876	22817.8319538078	22747.6684193961	19416.1609415685	20761.2130972551	23216.7983416897	20112.5139664441	20922.4889003645	1.03825901925557	0.511143992481431	0.699134199134199	0.668420872651986	0.815241266405292	0.583333333333333	0.222222222222222	0.888888888888889	0.169593923114213	0.0220726797683529	none	111.01761978181	1.0767	1	1	Uracil	Organoheterocyclic compounds	Diazines	HMDB0000300	C00106	4	2-Methoxy-(3 or 5 or 6)-isopropylpyrazine;2-Isopropyl-5-methoxypyrazine;2-Isopropyl-6-methoxypyrazine;2-Isopropyl-3-methoxypyrazine	HMDB0032381;HMDB0040052;HMDB0040053;HMDB0040340	1	4-(Hydroxylamino)-N,N-dimethylaniline	C19681
neg-M111T89	14022.7480288922	6640.61103248699	2267.82929479063	15264.7040645292	17230.1251473561	17450.2267300719	4751.2146263768	16415.2628897845	13363.4660125607	13099.2634654524	16435.3599356604	16391.8783417301	1.10401470391954	0.578706750882974	0.937229437229437	0.725069152475147	0.966195833754161	0.472222222222222	0.111111111111111	0.833333333333333	0.381013330379784	0.475807024840595	none	111.017663356705	1.47728333333333	1	1	Uracil	Organoheterocyclic compounds	Diazines	HMDB0000300	C00106	0	-	-	0	-	-
neg-M1123T97	606.94348682517	595.925420255715	766.775766949993	615.62519948468	634.394870287105	461.355529718582	438.150122708445	312.059569676584	469.680050611126	396.491929296784	206.288347888615	348.336880503792	0.589784010781492	0.00439492384913101	0.00432900432900433	0.0173017777849687	0.0161845610423291	0.972222222222222	0.833333333333333	1	1.29421084268373	0.0211545707715926	none	1123.39617418169	1.60909166666667	0	0	-	Unknown	-	-	-	0	-	-	0	-	-
neg-M1125T54	395.589161009565	423.3407030851	333.199309504348	273.268388705515	574.376069495446	534.640814567251	634.364702186636	978.999086723042	896.336132379251	897.545018873438	473.893660232961	575.157265726126	1.75831378822395	0.00697225648883876	0.00865800865800866	0.025149516309846	0.0285450684249998	0.944444444444444	0.75	1	1.1949285871491	0.43984274314807	none	1125.39816530821	0.892	1	0	-	Unknown	-	-	-	0	-	-	1	Coumermycin_A1	C05073
neg-M112T65	697.965194214971	857.695562843216	1836.5600615646	1118.52464825155	953.773681099142	1705.33131440434	646.418085062599	1425.46940108895	840.887510833923	1157.1632202583	846.975866377126	1146.76774301043	0.845719427266878	0.49698171392061	0.588744588744589	0.655916901120695	0.72897379347174	0.611111111111111	0.277777777777778	0.903472222222222	0.312578861636138	0.146860717615108	none	112.020687534128	1.08253333333333	0	0	-	Unknown	-	-	-	0	-	-	0	-	-
neg-M1130T393	1240.49176896128	1243.35119915732	1259.17145045624	819.668420196513	1834.9322757713	688.798320709128	734.523723852689	499.984008356978	808.740570077216	890.355233334677	743.982885672973	644.844868047546	0.609960359896572	0.0234836762113947	0.0411255411255411	0.0673835583322665	0.101768176035958	0.861111111111111	0.583333333333333	1	1.08900143203836	0.0309946001772371	none	1129.68708177679	6.55226666666667	0	0	-	Unknown	-	-	-	0	-	-	0	-	-
neg-M1134T64	1510.76540140243	1482.47625679651	1635.42139361789	1022.94902710784	1323.84743551054	1572.3316162337	619.752839039777	677.511150937476	549.287596825707	919.21579531898	875.184780454611	402.241101651411	0.473010302009048	0.000691156153986878	0.00216450216450216	0.00395089523414729	0.00927635166765601	1	1	1	1.61311276785451	0.0671280563975941	down	1134.36776225118	1.07491666666667	0	0	-	Unknown	-	-	-	0	-	-	0	-	-
neg-M1134T96	1054.41276993262	928.923717319241	1197.93384493641	839.160687728518	873.924377930168	815.212688926314	1023.61198272431	1060.47821757818	1207.40152039721	1101.01355439339	1251.9580097974	1237.52463155214	1.2053429982533	0.0248160397735163	0.025974025974026	0.0703014450253058	0.0705782995940268	0.888888888888889	0.624305555555556	1	0.625419068480665	0.123885115642738	none	1134.37270401197	1.59955	0	0	-	Unknown	-	-	-	0	-	-	0	-	-
neg-M1135T99	2296.35580175136	2059.9388939501	1678.61949542756	1215.10215649959	1748.06223851228	1219.08703135785	1556.76950427948	1373.88532122176	1455.23647897631	1503.22707611877	1463.54717108439	1370.99667926354	0.853824099318054	0.282939830626318	0.393939393939394	0.448995436072332	0.554979941420619	0.666666666666667	0.333333333333333	1	0.404246374859173	0.17901445955196	none	1135.39556808028	1.64575	0	0	-	Unknown	-	-	-	0	-	-	0	-	-
neg-M1136T99	1017.39843959506	1044.67732431028	995.609751876963	779.242037745169	1135.08691284519	756.294597334473	1042.08106201134	626.71738974803	763.578529854234	393.344175030882	1327.51365041021	826.934628968584	0.869396078430222	0.321403627416346	0.484848484848485	0.491225880010054	0.642218550393242	0.638888888888889	0.277777777777778	0.944444444444444	0.476867848622089	0.201072032722099	none	1136.40165812105	1.65688333333333	0	0	-	Unknown	-	-	-	0	-	-	0	-	-
neg-M1139T54	696.559252491302	717.665545203452	1052.03229339716	1529.50056017406	1387.52822543234	856.64582118904	944.453107502149	944.170872807445	1377.94990559447	1031.89786200479	1465.29942710839	1168.87618443271	1.11101334038594	0.408080343650382	0.588744588744589	0.578792258369892	0.72897379347174	0.611111111111111	0.166666666666667	0.931249999999999	0.372695568940384	0.0420424970098548	none	1139.2853642965	0.89605	1	0	-	Unknown	-	-	-	1	Kaempferol 3-O-sinapoyl-caffeoyl-sophoroside 7-O-glucoside	HMDB0029265	0	-	-
neg-M113T26	2626.40222369447	2568.10007022964	2710.42727478996	2599.46496495215	1769.1748449647	2461.33291626766	2975.69453408764	3657.32346243482	2565.97515087056	4345.29767042907	2701.49398495491	4737.20641473047	1.42403327810135	0.0244948307179751	0.0411255411255411	0.0695837819971002	0.101768176035958	0.861111111111111	0.638888888888889	1	0.861491164269199	0.304536998132988	none	112.983393403369	0.429533333333333	1	0	-	Unknown	-	-	-	0	-	-	1	Calcium_L-aspartate	C13058
neg-M113T421	18232.4500375609	14726.9794692693	8616.01889392777	18700.288813079	11674.6688359938	18560.4571258023	18164.8067510064	12916.5077152388	14002.5552371575	22043.1778338001	19236.4098449086	20586.442658137	1.18162501480862	0.262746307152409	0.30952380952381	0.426082378678838	0.467722839922132	0.694444444444444	0.333333333333333	0.959027777777777	0.433305696136839	0.49370368197986	none	112.983633530605	7.01451666666667	0	0	-	Unknown	-	-	-	0	-	-	0	-	-
neg-M113T444	11752.9314029043	45875.6414066753	26946.7970845264	25781.1174936222	29781.8341297205	24940.3943936869	12410.111437279	23127.9455255203	41958.8548542496	34596.3732001958	38278.0318800144	38973.702360647	1.1469983771853	0.62163784453732	0.588744588744589	0.7588292063414	0.72897379347174	0.611111111111111	0.277777777777778	1	0.275507177512862	0.372739731213637	none	112.983390652347	7.39316666666667	1	0	-	Unknown	-	-	-	0	-	-	1	Calcium_L-aspartate	C13058
neg-M113T474	20360.9207804309	30308.9054874635	20868.1630943446	33813.1040855703	82834.1807844616	35224.5553986886	22570.91568485	22702.2268641352	26219.6234877254	61313.4026623643	21789.4845228139	24349.6200752491	0.80097314246526	0.516792840119828	0.699134199134199	0.673508221249479	0.815241266405292	0.583333333333333	0.166666666666667	0.97361111111111	0.353386707629015	0.498729979469429	none	112.983478720992	7.89995	0	0	-	Unknown	-	-	-	0	-	-	0	-	-
neg-M113T48	9005.03823975956	9612.34592502282	10311.1925977333	9608.98203330143	7883.99618330805	10227.8720229208	9817.93967989805	10029.415563473	10103.280721483	10555.3956088294	10837.1899631931	11673.2627931264	1.11239402876444	0.0521060009279015	0.0649350649350649	0.126617252886906	0.145005299666932	0.833333333333333	0.555555555555556	1	0.49489617511534	0.0273337384129395	none	112.983241352261	0.803633333333333	1	0	-	Unknown	-	-	-	0	-	-	1	Calcium_L-aspartate	C13058
neg-M113T6	2173.76912428864	289.78534587049	2408.37400809833	516.261433874354	3054.65442657902	1649.16591148515	1951.60421181792	1776.05903011458	3214.58106008106	2016.42534998191	2543.46008969308	2466.19226657521	1.38409708888202	0.189733826304168	0.30952380952381	0.338744378299041	0.467722839922132	0.694444444444444	0.333333333333333	0.972222222222222	0.969676229298792	0.42045506307302	none	112.983475369336	0.10375	0	0	-	Unknown	-	-	-	0	-	-	0	-	-
neg-M1140T443	2603.81315864909	1781.52538732453	1770.31797524988	2361.68181047177	1780.7747645019	3411.48032018598	1074.57739715727	1537.9307374972	1097.02065965777	1164.27938436316	285.63165548787	1248.49144951115	0.467404910492594	0.0172105471027315	0.00216450216450216	0.0523948886950508	0.00927635166765601	1	1	1	1.50826937868989	0.197690924665317	none	1139.87023915552	7.37988333333333	0	0	-	Unknown	-	-	-	0	-	-	0	-	-
neg-M1142T442	1119.59871917617	1586.42584526615	1710.12834994682	1307.89164127051	1612.95644439989	2353.1991657361	194.033792459639	587.922654720745	497.754735929228	55.6980250200721	222.449733633593	607.758192037163	0.223485283765821	0.00476507367956685	0.00216450216450216	0.0185171943317411	0.00927635166765601	1	1	1	2.32148531569082	0.413495584834728	down	1141.87984737959	7.37225833333333	0	0	-	Unknown	-	-	-	0	-	-	0	-	-
neg-M1146T59	2043.41145897128	2633.47128198175	3047.75314163227	1875.49402609817	2720.0593249597	2793.77562527038	887.922652083266	1233.0484109604	1138.82501282731	1149.82954467999	494.197321697545	708.867601210122	0.371357919371403	0.000300519722833342	0.00216450216450216	0.00205199457282784	0.00927635166765601	1	1	1	1.88261752519424	0.135435696458052	down	1146.3510790936	0.987908333333333	0	0	-	Unknown	-	-	-	0	-	-	0	-	-
neg-M1146T98	337.319510602146	333.555821592993	646.139253742607	816.597490563331	630.445479221757	828.58570160367	593.371767634075	823.145314952616	852.769651502203	757.666441602443	586.554714036939	775.800493110819	1.22174902111083	0.205373611158294	0.484848484848485	0.358378349838979	0.642218550393242	0.638888888888889	0.31875	0.944444444444444	0.625863741785114	0.228312938905349	none	1146.41495007816	1.62844166666667	0	0	-	Unknown	-	-	-	0	-	-	0	-	-
neg-M1147T59	1552.5072373499	2005.0998426736	1655.91879277277	972.465493614666	2192.7768976624	1387.243968837	712.684246671826	816.968792027252	625.656534391658	925.486830600986	423.838933073179	812.909550996355	0.442099066107211	0.000578156748182683	0.00216450216450216	0.00344185687836048	0.00927635166765601	1	1	1	1.62786218520369	0.0828105729707548	down	1147.35586095518	0.9856	0	0	-	Unknown	-	-	-	0	-	-	0	-	-
neg-M1148T440	1101.01611326112	1480.40757748737	1234.67359241875	1353.98493599101	1390.42588231453	2625.33163388945	382.289028765868	747.381519581164	651.780856631501	651.093665454615	403.01465341137	678.628901211214	0.38256585421661	0.000245110218535642	0.00216450216450216	0.00173849623174472	0.00927635166765601	1	1	1	1.75321253264978	0.0974136459474099	down	1147.93179641959	7.33225	0	0	-	Unknown	-	-	-	0	-	-	0	-	-
neg-M1148T59	1351.29166902238	975.042791912776	1174.12983866493	1004.60784095877	1231.07388215221	968.670203666863	775.659023443165	1052.63439590839	707.394850045686	394.983831390696	941.226824762869	644.311423368033	0.673577052142201	0.0264158070991994	0.0151515151515152	0.0739209946795976	0.0455137426225529	0.916666666666667	0.666666666666667	1	1.028389555289	0.199605890898241	none	1148.35107935177	0.978008333333333	1	0	-	Unknown	-	-	-	0	-	-	1	UDPMurNAc(oyl-L-Ala-D-gamma-Glu-L-Lys-D-Ala-D-Ala)	C04702
neg-M114T473	38721.4504762939	43364.3382343273	44262.0220619529	37646.6830380633	19258.7477083872	24185.5208915993	40610.7010307087	24351.8414889118	42590.1359658101	42964.9089426907	25194.7152865168	48054.9981174566	1.07871498186606	0.650212170868604	0.588744588744589	0.779107004410223	0.72897379347174	0.611111111111111	0.305555555555556	0.888888888888889	0.208945374155348	0.355992814113172	none	113.924058687756	7.87825	1	0	-	Unknown	-	-	-	1	Molybdenum	HMDB0001302	1	Molybdenum	C00150
neg-M114T56	883.091609682085	580.475112236356	1130.87732236883	795.880271536481	958.058520922024	670.871945900696	994.066382767974	1251.55088099443	1016.76640263482	1311.69483045053	996.563679640775	1240.76371039611	1.35705521672945	0.0217408670310324	0.0151515151515152	0.0632921833275625	0.0455137426225529	0.916666666666667	0.666666666666667	1	0.899654664350734	0.180738499932839	none	114.05326491421	0.940283333333333	1	0	-	Unknown	-	-	-	4	Decyl alcohol ;(±)-3-Decanol;3,7-Dimethyl-3-octanol;(R)-Dihydrocitronellol	HMDB0011624;HMDB0031408;HMDB0035246;HMDB0035411	1	1-Decanol	C01633
neg-M1152T376	2356.5074603688	1824.92282160091	1476.57439532719	1521.09693061541	1980.4024777136	1253.3318670432	723.983588472877	610.561698452683	992.750076502367	667.571225827156	1373.98366682214	937.234567823814	0.509571537285281	0.00142873809867218	0.00432900432900433	0.00706363134667875	0.0161845610423291	0.972222222222222	0.846527777777778	1	1.47086470737915	0.202026563839502	none	1151.67358081911	6.26478333333333	0	0	-	Unknown	-	-	-	0	-	-	0	-	-
neg-M1153T376	1623.72727890288	1350.04408994323	1203.07617220789	670.012761228141	1806.02240434611	912.887337276958	564.382713007512	568.136675442186	883.129633582268	393.368223769506	690.131530861764	664.43893956308	0.497449393040721	0.00558949696932774	0.00865800865800866	0.0209799041512493	0.0285450684249998	0.944444444444444	0.833333333333333	1	1.35958250163409	0.242029177036834	down	1152.67615272152	6.26466666666667	0	0	-	Unknown	-	-	-	0	-	-	0	-	-
neg-M1156T403	1706.07099017774	1258.39383115053	760.212648951449	821.990859213004	2302.78473448752	409.226601453802	1454.3622077136	460.20015762361	1690.25190821305	614.153463412492	791.985912109162	728.746259472404	0.790736080540496	0.571886401837609	0.484848484848485	0.719029943656271	0.642218550393242	0.638888888888889	0.31875	0.944444444444444	0.358984705829264	0.293558365979991	none	1155.70189255321	6.7092	0	0	-	Unknown	-	-	-	0	-	-	0	-	-
neg-M1156T474	3990.93724852266	1634.15104467765	1698.18838685611	3453.81188326589	3534.82727605198	3699.05578392193	643.547320535701	4438.07739150881	3488.59856841098	2036.98716477621	2441.89653189151	3491.78587493063	0.918378708156926	0.605837088141763	0.818181818181818	0.746949719720645	0.894566397766057	0.555555555555556	0.152083333333334	0.903472222222222	0.335431955521773	0.28428948328851	none	1156.05869725292	7.90143333333333	0	0	-	Unknown	-	-	-	0	-	-	0	-	-
neg-M1156T96	418.446534188287	327.852680106093	651.306330405948	531.944454761073	583.186425948283	360.621636222024	590.032507543773	457.984118643546	496.992839258024	355.351440905791	478.689827275475	510.52922237804	1.00564562230846	0.850024534019977	1	0.913852147075801	1	0.5	0.166666666666667	0.888888888888889	0.0764995162218653	0.220726287080723	none	1156.3561898936	1.59939166666667	0	0	-	Unknown	-	-	-	0	-	-	0	-	-
neg-M1157T403	1050.01042764654	375.578101459321	450.428323527127	585.868989551626	1364.13307296479	482.961711551132	485.064570819461	217.422132722134	648.796329423722	392.23192086951	401.049974098595	460.117642567299	0.604477670277941	0.121517507657039	0.30952380952381	0.244194291066686	0.467722839922132	0.694444444444444	0.31875	0.972222222222222	0.852322928377558	0.377826076327742	none	1156.70358925217	6.71539166666667	0	0	-	Unknown	-	-	-	0	-	-	0	-	-
neg-M1158T54	710.654518599494	482.945512611635	629.864446801024	500.715834095325	723.533052069026	540.33453022802	954.014905091057	833.165386309022	1183.84088310765	1075.12140589043	591.974655795028	663.198305515799	1.47749297047463	0.0210826346614942	0.0411255411255411	0.0617500329885325	0.101768176035958	0.861111111111111	0.611111111111111	1	0.976213091403178	0.124171841359591	none	1158.38700918326	0.9063	0	0	-	Unknown	-	-	-	0	-	-	0	-	-
neg-M115T100	2818.83687688447	3135.70602770928	3441.88143899993	4112.90111931269	2735.6922910479	3627.58660728525	3077.75979985934	3598.63809419912	3098.00071278541	3207.05001767558	3096.99632671894	3145.63710621024	0.967366013432251	0.730772560355637	0.818181818181818	0.836777843516913	0.894566397766057	0.555555555555556	0.166666666666667	0.944444444444444	0.093016716521584	0.206721650651261	none	115.001232665329	1.66668333333333	0	0	-	Unknown	-	-	-	0	-	-	0	-	-
neg-M115T43	510.359186976588	519.221590816386	672.323718277072	503.890868497732	678.582251854586	478.323023897369	479.303501414706	443.52287198411	400.110733759453	492.964985618032	443.296483263574	530.885989474002	0.829715417441557	0.0411675601350815	0.0649350649350649	0.105120154798596	0.145005299666932	0.833333333333333	0.527777777777778	1	0.592015714508631	0.249827253989319	none	114.986259896403	0.719233333333333	1	0	-	Unknown	-	-	-	1	2-Naphthalenethiol	HMDB0029689	0	-	-
neg-M115T437	7556.06358985653	4941.66940798926	6811.46324139612	4082.95258677803	9593.87169843953	6511.90008537606	8751.79676633432	9473.49868535415	8129.22189858557	4300.13634426266	6626.83573891202	7904.52107748319	1.14400985705764	0.425418354964827	0.393939393939394	0.594964789942837	0.554979941420619	0.666666666666667	0.333333333333333	1	0.362797540873603	0.221419092938647	none	114.931991466808	7.29090833333333	1	0	-	Unknown	-	-	-	1	Bis(methylthio) selenide	HMDB0030876	0	-	-
neg-M115T473	9735.83851280913	20376.8600587056	9137.55558383841	15824.5949697054	15798.3272598029	11121.0642493982	15589.7028251808	14909.6294445279	16333.6621705674	8923.92344334238	10416.8982683551	10873.4185646218	0.939666421941381	0.790393568186722	0.699134199134199	0.876650454270573	0.815241266405292	0.583333333333333	0.25	0.931249999999999	0.126195144666374	0.282237945861234	none	114.932171153564	7.8812	1	0	-	Unknown	-	-	-	1	Bis(methylthio) selenide	HMDB0030876	0	-	-
neg-M115T63	20804.2317854926	20396.306271625	20997.7031105555	21389.0456573485	17581.7275802481	26023.7513232922	16555.3990891764	19765.6465227237	16243.2487484024	18339.682592671	19811.0664750468	20345.2381364148	0.873165080799056	0.0693847671713578	0.025974025974026	0.15917194760465	0.0705782995940268	0.888888888888889	0.666666666666667	1	0.514673321905362	0.036737513347595	none	115.00118197	1.04708333333333	1	1	Maleic acid	Organic acids and derivatives	Carboxylic acids and derivatives	HMDB0000176	C01384	0	-	-	0	-	-
neg-M1162T61	3803.12968684427	4081.51586144486	1253.81267396835	4651.27092564556	694.302981867633	720.354366676432	1098.05566185994	1077.10147161381	980.662012721883	1171.65988993855	876.933238500254	1197.14759476702	0.421033750417838	0.176237500310543	0.393939393939394	0.321700384885473	0.554979941420619	0.666666666666667	0.333333333333333	1	0.976022205094717	0.434805845424768	none	1162.40232923779	1.01403333333333	1	0	-	Unknown	-	-	-	0	-	-	1	(25S)-3-Oxocholest-4-en-26-oyl-CoA	C20840
neg-M1162T96	871.648800186371	819.379004586658	1183.19360209903	791.547717264355	1111.58742671659	1070.27313266684	1502.65744036753	1229.64327125524	1098.10976867823	1382.2495503133	1313.21692954825	1374.37607315263	1.35101801257699	0.00546148612044491	0.00865800865800866	0.0206139597629066	0.0285450684249998	0.944444444444444	0.763194444444445	1	0.927449546198228	0.128030967914768	none	1162.40159598348	1.604175	1	0	-	Unknown	-	-	-	0	-	-	1	(25S)-3-Oxocholest-4-en-26-oyl-CoA	C20840
neg-M1163T476	5296.10554951779	1953.48245168031	4386.5282567477	4631.87934337854	7799.31047469986	9875.22608267572	8784.80607556145	8241.60519296716	6938.43099374198	7646.48840894063	7928.28909959556	7727.1680434864	1.39255337796529	0.109174090698624	0.17965367965368	0.225762505738669	0.316188008702602	0.75	0.444444444444444	1	0.926341552720485	0.294717166713826	none	1163.0603878451	7.9261	0	0	-	Unknown	-	-	-	0	-	-	0	-	-
neg-M1163T96	502.440765155335	553.016896886462	592.493532096775	483.07994457936	968.973518103961	359.273009780161	756.9511774852	847.101619823398	725.869169126285	665.198130655058	725.797936911906	665.67227673109	1.26806539789613	0.0901673188980088	0.0649350649350649	0.195337117877526	0.145005299666932	0.833333333333333	0.5	1	0.768819518311908	0.0303818793412855	none	1163.40235446827	1.60721666666667	0	0	-	Unknown	-	-	-	0	-	-	0	-	-
neg-M1164T58	1114.75832120253	1307.70885969316	1513.88591386357	1020.82100520669	1161.34953249139	1012.77080069237	1124.81822448589	1034.14512559582	854.238014417886	954.858030021699	615.01893744343	677.797753994029	0.737716852848433	0.0245116929234003	0.0411255411255411	0.0696188219584645	0.101768176035958	0.861111111111111	0.583333333333333	1	0.878664239859501	0.186457913281182	none	1164.35958693397	0.974616666666667	0	0	-	Unknown	-	-	-	0	-	-	0	-	-
neg-M1168T365	457.46950358038	294.216558325103	656.592816905057	335.383398711708	545.337375586397	401.338888852005	458.152368668711	348.573523922489	873.711754953363	406.323479672555	592.645559221476	356.656321727606	1.1285059336635	0.60082258112306	0.588744588744589	0.74282849938222	0.72897379347174	0.611111111111111	0.277777777777778	0.916666666666667	0.252089397571771	0.240751129202416	none	1167.62550539384	6.08821666666667	0	0	-	Unknown	-	-	-	0	-	-	0	-	-
neg-M1168T447	1393.64378283228	1209.90918657979	1661.14736499515	1479.72331160066	1292.23334817703	2693.01323342619	506.745605968718	1292.99742368117	622.645119074781	718.116061290211	402.541937591935	497.587457401312	0.415289882440364	0.00152245082259506	0.00865800865800866	0.00745722343318606	0.0285450684249998	0.944444444444444	0.75	1	1.69422056390068	0.0206771121493776	down	1167.90083368755	7.45561666666667	0	0	-	Unknown	-	-	-	0	-	-	0	-	-
neg-M116T167	1196.06717216945	1297.05939309886	1240.01759813941	1002.07814600702	1090.69155479501	1148.98773536164	1034.65429470756	1098.68254838206	792.39929104595	878.499192179526	912.947868696173	1124.46984858283	0.837524796615492	0.0262995067591867	0.0411255411255411	0.0737028458968497	0.101768176035958	0.861111111111111	0.583333333333333	1	0.629261932771606	0.211583979450823	none	116.069137971256	2.77653333333333	0	0	-	Unknown	-	-	-	0	-	-	0	-	-
neg-M116T172	464.704098968386	530.633024853325	551.159647694398	609.933452779803	639.970947952718	477.570534384584	338.073911535887	512.7038917311	314.260242109227	359.375474871355	356.70944678664	468.092045564309	0.717542857147758	0.0062108644285226	0.0151515151515152	0.0229247389144004	0.0455137426225529	0.916666666666667	0.722222222222222	1	0.983658418803269	0.144628581643575	none	116.048160634709	2.85986666666667	0	0	-	Unknown	-	-	-	0	-	-	0	-	-
neg-M116T184	811.929051914416	1010.02217357459	997.469798481009	899.351357258173	1152.34695697272	1007.35347535241	892.41340485884	770.634104566643	679.955489560636	598.683946786832	712.555766053016	891.154702154627	0.773227598076288	0.00958516242384695	0.00865800865800866	0.0325438380639202	0.0285450684249998	0.944444444444444	0.75	1	0.828768182012128	0.129266913578827	none	116.06897500268	3.05960833333333	0	0	-	Unknown	-	-	-	0	-	-	0	-	-
neg-M116T350	6374.85633871401	6885.9524814117	7869.17437719381	5829.83580793399	5892.07963657276	7070.38228832875	6631.60075198186	7238.84718526063	7549.49004266853	7089.00379773552	6944.99414672707	8004.59631650013	1.08857838851707	0.141708608889235	0.132034632034632	0.273681647687737	0.250190577547324	0.777777777777778	0.457638888888889	1	0.289781354055228	0.244058279765549	none	115.918561387058	5.83858333333333	1	0	-	Unknown	-	-	-	1	Phosphoroselenoic acid	HMDB0003840	1	Selenophosphoric_acid	C05172
neg-M116T371	12330.0415891353	6835.76543389383	14508.3660769634	23834.6861485585	17712.4242066477	25261.5332819652	20966.3099150457	12820.1786240479	27375.9468603523	20174.9312107657	28892.7551176928	16753.7646136748	1.26373732808202	0.255535489143949	0.30952380952381	0.417929080681398	0.467722839922132	0.694444444444444	0.333333333333333	0.972222222222222	0.616903649576796	0.206593278444885	none	115.918564712188	6.189425	1	0	-	Unknown	-	-	-	1	Phosphoroselenoic acid	HMDB0003840	1	Selenophosphoric_acid	C05172
neg-M116T385	31508.8191580576	33792.1110339811	31227.8634203108	22940.4200316171	67479.739622982	45866.9344172399	33937.2679964372	54143.1565802792	43600.5800176964	27174.7645168995	33662.2252017443	45666.8792152792	1.02306108014171	0.759072590894604	0.699134199134199	0.856295464153844	0.815241266405292	0.583333333333333	0.277777777777778	0.944444444444444	0.141877037262559	0.136814190403119	none	115.918542275575	6.41571666666667	1	0	-	Unknown	-	-	-	1	Phosphoroselenoic acid	HMDB0003840	1	Selenophosphoric_acid	C05172
neg-M116T418	300049.697636418	352858.927750605	180918.051274803	277724.928986796	290811.886959098	315760.857833675	381977.781124649	395649.275722486	158880.90938122	336783.964914849	373873.553841523	406891.837376554	1.19552308413159	0.401824644690265	0.0930735930735931	0.573068422146285	0.191951802668004	0.805555555555556	0.5	1	0.40128541489904	0.0855484577407731	none	115.918395686029	6.96630833333333	1	0	-	Unknown	-	-	-	1	Phosphoroselenoic acid	HMDB0003840	1	Selenophosphoric_acid	C05172
neg-M116T443	611968.141257328	240286.993949477	634207.099210983	176764.27843075	193861.710853846	224694.24741054	215069.230540019	611879.612211811	490525.857159107	451235.930525915	197069.835687389	519138.044551345	1.19364945432898	0.459593575622873	0.818181818181818	0.624308340313863	0.894566397766057	0.555555555555555	0.166666666666667	0.944444444444444	0.447611213198181	0.155695258058731	none	115.91847266439	7.390425	1	0	-	Unknown	-	-	-	1	Phosphoroselenoic acid	HMDB0003840	1	Selenophosphoric_acid	C05172
neg-M116T473	900558.298121427	476567.504783937	492711.933598852	456503.20885743	964934.907168339	518989.749729806	1014628.94129189	552261.509075861	399884.82805008	473278.420794828	472111.410750967	435341.33076194	0.878549369036171	0.512318960226195	0.393939393939394	0.669511573591997	0.554979941420619	0.666666666666667	0.346527777777778	1	0.302092492877707	0.28715611577074	none	115.918342757905	7.87748333333333	1	0	-	Unknown	-	-	-	1	Phosphoroselenoic acid	HMDB0003840	1	Selenophosphoric_acid	C05172
neg-M116T499	16765.7519520427	16457.9932765859	16008.908589386	13667.0990502439	13912.2472916709	16105.8008020478	15686.4603898976	17539.8280850213	15884.8731753649	14597.9060937815	15342.8982387617	15348.5311446567	1.01595707335038	0.701238437970433	0.818181818181818	0.816085935114761	0.894566397766057	0.555555555555556	0.222222222222222	0.833333333333333	0.0884779382419601	0.0799300149137356	none	115.918594020681	8.31574166666667	1	0	-	Unknown	-	-	-	1	Phosphoroselenoic acid	HMDB0003840	1	Selenophosphoric_acid	C05172
neg-M116T62	5698.37888264491	6278.53172370712	5844.09597354751	5076.75289997575	5583.99213534609	5611.92020420581	3208.55818799607	4021.32795105785	3171.97139942704	3015.43597030507	3830.10180919703	3201.94459859514	0.599798696511351	1.34856351422352e-05	0.00216450216450216	0.000168592367139959	0.00927635166765601	1	1	1	1.3572702630269	0.173622612908887	none	116.069028282663	1.03353333333333	1	1	Betaine	Organic acids and derivatives	Carboxylic acids and derivatives	HMDB0000043	C00719	0	-	-	0	-	-
neg-M116T63	661.864106433228	752.43375852272	1637.68889915862	1045.48805325339	914.746957571794	1660.6118639711	1136.35179210757	590.190195555445	1706.50633709871	1652.65981041038	1056.64381651347	1161.09211719447	1.09450414383058	0.67207293379553	0.484848484848485	0.794872446634035	0.642218550393242	0.638888888888889	0.290972222222223	1	0.208838225101357	0.0580117863259017	none	116.004069388713	1.04205	0	0	-	Unknown	-	-	-	0	-	-	0	-	-
neg-M116T67	2942.2599540667	1650.56761283937	2717.42153015555	3531.87670171049	3458.11323050555	3072.46298045097	3353.1504789187	2000.51650242761	2392.18296247818	2296.41638930331	2152.2382297987	1593.65589244999	0.793668160983547	0.164191258955522	0.132034632034632	0.305773160828274	0.250190577547324	0.777777777777778	0.416666666666667	1	0.584213339041142	0.240760963215634	none	116.032724398036	1.113575	1	0	-	Unknown	-	-	-	2	ETF;(3R,7R)-1,3,7-Octanetriol	HMDB0059596;HMDB0033625	0	-	-
neg-M116T98	456.129170033277	709.263230747195	717.821482378561	640.429359132231	1028.49067638476	792.548903990258	780.197100571712	910.601309509954	1010.23168142171	650.954137703801	649.27631047232	777.665628673166	1.09994822715733	0.418634267733119	0.588744588744589	0.588745119346275	0.72897379347174	0.611111111111111	0.222222222222222	0.944444444444444	0.304812368143635	0.312823647631232	none	116.032865744679	1.62756666666667	1	0	-	Unknown	-	-	-	2	ETF;(3R,7R)-1,3,7-Octanetriol	HMDB0059596;HMDB0033625	0	-	-
neg-M1174T59	2659.37569387851	3333.38649333131	2924.80024283198	2094.29336103852	3223.27172270823	2610.34115873005	1725.27948302721	2696.72017075413	2309.48285971913	1814.57276261225	1889.68897213494	1103.52372999923	0.685007238597751	0.0225283097788662	0.025974025974026	0.0650672087658952	0.0705782995940268	0.888888888888889	0.638888888888889	1	1.01646864894265	0.129513296806929	none	1174.35045191609	0.98595	0	0	-	Unknown	-	-	-	0	-	-	0	-	-
neg-M1175T59	1428.78491804825	1985.56625874224	1840.93878648948	1254.52987824227	1700.46544524072	1770.95630932948	1397.27042525185	1229.31028240751	1530.99333141264	1155.45591665557	1157.15703270338	941.638434039628	0.742575495354429	0.0128569283959037	0.0151515151515152	0.0414902388129719	0.0455137426225529	0.916666666666667	0.722222222222222	1	0.734598482887114	0.472599107098982	none	1175.34975548513	0.9856	0	0	-	Unknown	-	-	-	0	-	-	0	-	-
neg-M117T102	154130.522556272	164625.978382902	163585.415110731	152974.839089941	160323.856178918	149975.763375323	156942.500001334	209890.593561572	151630.725989731	185425.327069004	168069.354063982	167172.856054575	1.09889315006454	0.132369324012188	0.132034632034632	0.259987622344541	0.250190577547324	0.777777777777778	0.485416666666667	1	0.398438811486659	0.0664194128825503	none	117.016718101176	1.69243333333333	1	1	Succinic acid	Organic acids and derivatives	NA	HMDB0000254	C00042	0	-	-	0	-	-
neg-M117T178	5690.27380654474	5384.04453595863	5879.67645169315	5149.90210990682	5602.58616569783	5074.53455825791	6485.07743525697	6439.22749143876	6277.17757461955	5927.39870610001	5915.20947837452	6345.41615384393	1.14058408020958	0.00135742326373988	0.00216450216450216	0.00679984486347248	0.00927635166765601	1	1	1	0.646388458548375	0.0308091512140402	none	117.053204587606	2.9749	1	1	2-Methylpropanal	Organooxygen compounds	Carbonyl compounds	HMDB0031243	C03219	0	-	-	0	-	-
neg-M117T355	64879.3047446243	17012.6117495655	40465.7959916117	48007.4424651022	47411.2803081704	36292.5013537566	59216.3891592847	21458.0970907642	43824.0692623891	24125.3399803093	54279.7097206271	57505.0916889878	1.02495291385894	0.936802448698642	0.818181818181818	0.962336245149243	0.894566397766057	0.555555555555556	0.222222222222222	0.888888888888889	0.0471320011866075	0.0872208885494284	none	116.9265492272	5.91515	0	0	-	Unknown	-	-	-	0	-	-	0	-	-
neg-M117T405	107663.39318128	86913.7422280744	90172.9484055902	60604.7227920665	84470.6638535913	102689.204562326	84039.3579040988	93997.2993121198	189970.29621998	132554.865409832	71241.706347638	100507.956078238	1.26252197884116	0.274803505304908	0.588744588744589	0.440172239695164	0.72897379347174	0.611111111111111	0.25	0.944444444444444	0.518208733505393	0.0299393925988917	none	116.926555586062	6.75475833333333	0	0	-	Unknown	-	-	-	0	-	-	0	-	-
neg-M117T418	103239.279742987	119833.696048927	184637.406906571	103776.005818471	103238.397581765	106467.983382521	121653.362038233	138340.791292096	70973.5905323206	120478.971099891	185612.024537919	124100.72434283	1.0554174917627	0.805129879579964	0.24025974025974	0.886188298609515	0.390041599025974	0.722222222222222	0.333333333333333	1	0.154586835418002	0.0250788916799213	none	116.92655551899	6.96164166666667	0	0	-	Unknown	-	-	-	0	-	-	0	-	-
neg-M117T436	77530.7836485944	84926.954987745	187281.296570875	72885.8399395627	164934.922266307	82345.8219406818	198162.020121528	85348.4568949549	194027.729141538	75341.20823705	81536.1102281944	184184.013376358	1.22196248896867	0.490194634485647	0.393939393939394	0.650314599605889	0.554979941420619	0.666666666666667	0.361111111111111	0.944444444444444	0.391647271316319	0.0431733695069768	none	116.926461096342	7.27400833333333	0	0	-	Unknown	-	-	-	0	-	-	0	-	-
neg-M117T473	381332.075390251	352348.726954312	145430.776507345	335239.510806371	203160.152546028	388457.482716417	119322.719509512	365802.322079365	114837.930450304	323432.456403984	414659.314612915	134632.624863793	0.815455631981954	0.35545747705283	0.393939393939394	0.525968978506675	0.554979941420619	0.666666666666667	0.333333333333333	0.944444444444444	0.554006815698247	0.0162744706850388	none	116.926417890048	7.88865833333333	0	0	-	Unknown	-	-	-	0	-	-	0	-	-
neg-M117T70	72808.7461110599	82020.0842813289	81485.3425331295	81175.1511656247	70661.5712295497	78820.1233029843	112003.489333131	145494.372666966	101340.230430336	151973.172769156	123807.147153538	125009.782828302	1.62671378926322	0.000246306429705602	0.00216450216450216	0.00174617518191934	0.00927635166765601	1	1	1	1.29150884018626	0.112640512484789	none	117.016934084219	1.1742	1	1	Succinic acid	Organic acids and derivatives	NA	HMDB0000254	C00042	0	-	-	0	-	-
neg-M1181T473	4150.80150803618	4748.16537712188	7458.37294067217	1420.84666026938	5039.76109889292	4627.48282114983	5092.69923718326	4464.579921119	5309.95591030686	4251.72247126606	3037.03873286089	5970.43504675963	1.02481290704047	0.676473483103663	0.818181818181818	0.798076779935938	0.894566397766057	0.555555555555556	0.166666666666667	0.888888888888889	0.218758316958827	0.313906849012335	none	1181.06694397984	7.87638333333333	0	0	-	Unknown	-	-	-	0	-	-	0	-	-
neg-M1182T60	1609.71082333431	1418.71988838233	517.984091968777	1367.65249150787	1460.21551627383	1234.33257167648	723.600244414597	1060.85632977003	716.412493028592	926.365217903194	1128.54855353483	629.567448206239	0.68151037025019	0.115143955100235	0.0649350649350649	0.234512397029975	0.145005299666932	0.833333333333333	0.5	1	0.797288066632547	0.118358898781907	none	1182.36582329596	1.0057	0	0	-	Unknown	-	-	-	0	-	-	0	-	-
neg-M1188T475	1804.36612624746	2156.89147933308	1013.15089751103	3168.18862883808	2118.94419201755	2190.26058999606	2216.13075145741	1526.1426289613	2226.91570714986	1555.43233298672	2511.72966910294	2345.02514086886	0.994344137185694	0.87351876858441	0.588744588744589	0.92660720919719	0.72897379347174	0.611111111111111	0.25	0.931249999999999	0.0816406532027202	0.27737484158684	none	1188.06768389948	7.92245833333333	0	0	-	Unknown	-	-	-	0	-	-	0	-	-
neg-M118T102	7004.59567595977	7413.88287973389	7723.63661848672	7171.41920144568	7129.5939613695	7122.73573730291	7477.75282306465	9693.17211948863	6701.68341959865	8612.86815812089	8632.45250411641	9092.6406129639	1.15252091756341	0.0586904854924054	0.0930735930735931	0.139640439197101	0.191951802668004	0.805555555555556	0.485416666666667	1	0.554751850877877	0.0417497161341341	none	118.020259419497	1.69221666666667	0	0	-	Unknown	-	-	-	0	-	-	0	-	-
neg-M118T179	321.642437457562	405.207105341425	345.971746036142	166.084697831593	306.861805064594	272.28432616513	375.388280145676	278.923864669358	375.480354881315	334.656032563315	362.518639806876	408.440460367263	1.17455798511681	0.209319043165984	0.17965367965368	0.363530486420074	0.316188008702602	0.75	0.444444444444444	1	0.544185928302945	0.0383844901516845	none	118.056585497717	2.982	0	0	-	Unknown	-	-	-	0	-	-	0	-	-
neg-M118T444	10559.7927378007	10454.3555342258	11158.5880430887	1970.69431255723	11830.3119161753	10266.5066538242	11200.85210696	10128.9191160316	10623.274992236	10626.0254387322	11976.5859054345	9170.90090075843	1.13311301726577	0.404990968296984	0.699134199134199	0.576144520261145	0.815241266405292	0.583333333333333	0.207638888888889	0.916666666666667	0.495341905920081	0.352372285832586	none	117.926186112264	7.404125	0	0	-	Unknown	-	-	-	0	-	-	0	-	-
neg-M118T472	15048.3945349048	13864.5890680077	10591.4344877452	34351.2470858691	33843.4776041072	19776.5384840718	28481.428441343	16225.6153122168	11811.2507545898	13192.2950787182	16134.7064211745	31235.3665422888	0.918454887934356	0.832165958122582	0.818181818181818	0.904326214703246	0.894566397766057	0.555555555555556	0.222222222222222	0.888888888888889	0.117557211739094	0.309726512196612	none	117.926132041934	7.87311666666667	0	0	-	Unknown	-	-	-	0	-	-	0	-	-
neg-M118T54	5481.89510840149	4574.13024958719	4773.05984841184	3742.04009845592	4201.6577727685	3932.49901325413	5364.66185090697	5575.12159865627	4123.684806975	4516.61482049933	4759.96491306625	4250.19769756716	1.07058392382366	0.377577335659833	0.484848484848485	0.549603056649115	0.642218550393242	0.638888888888889	0.277777777777778	0.916666666666667	0.271260122513026	0.107948853045781	none	118.048571455281	0.89185	0	0	-	Unknown	-	-	-	0	-	-	0	-	-
neg-M118T71	3790.6072043764	3671.09210974692	4005.44136578517	4363.55446560702	4071.81086461322	4319.4444916004	5144.48350042483	7759.56535764653	5051.11147813739	7160.88392930187	5317.19829527863	5726.7372804644	1.49285995108744	0.00233734569954043	0.00216450216450216	0.010400319414561	0.00927635166765601	1	1	1	1.07961414030017	0.0868278089639644	none	118.020272957583	1.17681666666667	0	0	-	Unknown	-	-	-	0	-	-	0	-	-
neg-M1194T98	337.257934106437	384.52509023215	258.332634998651	405.47988507712	583.099618390179	343.096258241663	612.625239628461	557.43624010133	571.383274756529	481.61378182598	506.324952574805	696.429114943377	1.48188654592382	0.0105308144318489	0.025974025974026	0.0351873823377968	0.0705782995940268	0.888888888888889	0.666666666666667	1	1.01895305571041	0.385428803336573	none	1194.32379374751	1.63691666666667	1	0	-	Unknown	-	-	-	1	Ganglioside GT3 (d18:0/20:0)	HMDB0012058	0	-	-
neg-M1199T473	2790.01804609629	8574.31211624593	7366.95879290375	6581.13437269049	5949.25655702297	6863.61882087728	2176.11373903044	6284.6230531688	4393.78549450189	6612.82650075678	1610.95195554497	3684.80717099447	0.649519053084987	0.111367093460735	0.0930735930735931	0.228820389650685	0.191951802668004	0.805555555555556	0.513194444444445	1	0.944097804985006	0.384781177903089	none	1199.06819488508	7.886025	0	0	-	Unknown	-	-	-	0	-	-	0	-	-
neg-M119T102	1917.61588600802	1650.00938580324	1481.51275727743	1695.42535490275	1661.83569268766	1695.14936467314	1308.22726739393	2028.74237727518	1754.87767298823	1870.88545884291	1856.70913217946	1650.76516173749	1.03649525923727	0.689845381133213	0.484848484848485	0.808332883158228	0.642218550393242	0.638888888888889	0.25	0.916666666666667	0.121613320359319	0.0160709770159266	none	119.021202065465	1.69221666666667	0	0	-	Unknown	-	-	-	0	-	-	0	-	-
neg-M119T208	1285.2187071819	730.770894790317	849.306694442285	1433.7242822085	1232.68858642108	3175.31078900867	1763.93185013216	1056.35689673471	949.22719346965	1079.80465438718	1331.31825463689	1511.20458781016	0.883407121812156	0.915485259111952	0.818181818181818	0.950470382105495	0.894566397766057	0.444444444444444	0.111111111111111	0.833333333333333	0.0584946720914925	0.358982539466751	none	119.051043011599	3.46591666666667	1	0	-	Unknown	-	-	-	10	4-Hydroxystyrene;Phenylacetaldehyde;2,3-Dihydrobenzofuran;2-Methylbenzaldehyde;3-Methylbenzaldehyde;4-Methylbenzaldehyde;Acetophenone;Lentialexin;Styrene Oxide;3-ethenylphenol	HMDB0004072;HMDB0006236;HMDB0013815;HMDB0029636;HMDB0029637;HMDB0029638;HMDB0033910;HMDB0038997;HMDB0062765;HMDB0124943	8	Phenylacetaldehyde;Styrene_oxide;4-Hydroxystyrene;p-Tolualdehyde;Acetophenone;3-Methylbenzaldehyde;2-Methylbenzaldehyde;(S)-2-Phenyloxirane	C00601;C02083;C05627;C06758;C07113;C07209;C07214;C20782
neg-M119T231	553.993786539714	537.377724400901	758.087130165208	633.35972316679	567.032100791386	635.23422569873	587.020696008552	947.04331961658	694.517224859748	331.391618242436	651.277316152147	725.24469170963	1.06822371720698	0.866207441929259	0.393939393939394	0.921712811192735	0.554979941420619	0.666666666666667	0.305555555555556	1	0.0782837066335467	0.0742708147623116	none	119.049790509053	3.85485	1	0	-	Unknown	-	-	-	10	4-Hydroxystyrene;Phenylacetaldehyde;2,3-Dihydrobenzofuran;2-Methylbenzaldehyde;3-Methylbenzaldehyde;4-Methylbenzaldehyde;Acetophenone;Lentialexin;Styrene Oxide;3-ethenylphenol	HMDB0004072;HMDB0006236;HMDB0013815;HMDB0029636;HMDB0029637;HMDB0029638;HMDB0033910;HMDB0038997;HMDB0062765;HMDB0124943	8	Phenylacetaldehyde;Styrene_oxide;4-Hydroxystyrene;p-Tolualdehyde;Acetophenone;3-Methylbenzaldehyde;2-Methylbenzaldehyde;(S)-2-Phenyloxirane	C00601;C02083;C05627;C06758;C07113;C07209;C07214;C20782
neg-M119T473	18957.7019679401	5759.41102121208	18828.7418663125	16347.2235134129	16933.0377834336	11428.3624468347	13867.4835851462	10353.5925597461	19055.9478696367	18102.1156121116	18428.6957970957	21316.1730407016	1.14582296637597	0.425729027649199	0.484848484848485	0.595022292143404	0.642218550393242	0.638888888888889	0.277777777777778	0.944444444444444	0.424426655821302	0.131111326651236	none	118.922972313432	7.8823	0	0	-	Unknown	-	-	-	0	-	-	0	-	-
neg-M119T482	1574.97197464389	1690.46123943108	1105.6519697458	1520.55023343142	1265.8231973167	1389.17548122219	1765.20052597723	1410.32892431498	2184.60773783388	1718.96715875514	2041.1409940782	1131.77455607351	1.19953888070178	0.189738266910947	0.132034632034632	0.338744378299041	0.250190577547324	0.777777777777778	0.472222222222222	1	0.490633453716901	0.187207101078504	none	118.990588550358	8.02813333333333	1	0	-	Unknown	-	-	-	17	Vanillic acid;3, 5-Dihydroxyphenylacetic acid;3-hydroxy-5-methoxybenzoic acid;3-hydroxy-2-methoxybenzoic acid;Homogentisic acid;3-Hydroxymandelic acid;p-Hydroxymandelic acid;3,4-Dihydroxybenzeneacetic acid;5-Methoxysalicylic acid;3,4-Dihydroxymandelaldehyde;2',4',6'-Trihydroxyacetophenone;2,6-Dimethoxy-1,4-benzoquinone;3-Acetyl-4-hydroxy-6-methyl-2H-pyran-2-one;Thermophillin;3-Methoxysalicylic ac…	HMDB0000484;HMDB0094709;HMDB0125536;HMDB0140902;HMDB0000130;HMDB0000750;HMDB0000822;HMDB0001336;HMDB0001868;HMDB0006242;HMDB0029644;HMDB0029673;HMDB0033129;HMDB0034335;HMDB0059713;HMDB0060003;HMDB0131176	14	Homogentisate;3,4-Dihydroxyphenylacetate;Orsellinate;(S)-4-Hydroxymandelate;4-Hydroxypheoxyacetate;(R)-4-Hydroxymandelate;3,4-Dihydroxymandelaldehyde;2,6-Dihydroxyphenylacetate;Vanillate;2-Hydroxy-6-oxoocta-2,4,7-trienoate;2,6-Dimethoxybenzoquinone;4-Hydroxymandelate;4-Hydroxymethylsalicylate;1,2-Dihydrophthalic_acid	C00544;C01161;C01839;C03198;C03235;C05343;C05577;C06207;C06672;C07087;C10331;C11527;C14109;C16215
neg-M119T65	487.953152554058	1879.82345465953	1817.85938240103	1292.205482882	349.826072959276	711.995743842082	2533.24805212936	2631.69509578442	2201.70226160951	1956.42634497193	2388.01577621762	2073.05840628198	2.10777609293009	0.0226789905585428	0.00216450216450216	0.0654286750128918	0.00927635166765601	1	1	1	1.596646931931	0.112103945143561	none	119.032646040432	1.08728333333333	0	0	-	Unknown	-	-	-	0	-	-	0	-	-
neg-M120T198	1299.54117178529	870.818506733835	1263.80824717189	1154.62219546321	1148.65270721926	1356.23364273273	953.728955532506	1204.54390619677	710.465876184801	1078.22650321579	1434.59660301351	950.642475972972	0.892654795564546	0.308024207845607	0.393939393939394	0.476795675864898	0.554979941420619	0.666666666666667	0.277777777777778	0.959027777777777	0.399069091193504	0.0583901037384871	none	120.019380815847	3.29208333333333	0	0	-	Unknown	-	-	-	0	-	-	0	-	-
neg-M120T483	1319.03334305873	1454.15264568166	658.61316511772	1052.55334978353	889.453186342898	1245.41473783762	970.800978616955	1343.85659050099	1530.65195878395	813.291342213374	600.747728384112	1428.41751673388	1.01035555291723	0.962785297488353	0.937229437229437	0.977598357070681	0.966195833754161	0.527777777777778	0.207638888888889	0.861111111111111	0.0566667889234131	0.188895330903921	none	119.944716889801	8.04335	0	0	-	Unknown	-	-	-	0	-	-	0	-	-
neg-M120T497	2017.54965428746	1912.19378900651	1902.41852766095	2468.61285018109	2022.48851202157	2885.14908173689	1911.49197847297	2640.71478080485	2197.42864849676	1931.65258141284	2084.48168251244	2204.09035517965	0.981939359514096	0.890296006997763	0.818181818181818	0.936394097100178	0.894566397766057	0.555555555555556	0.194444444444444	0.888888888888889	0.056392657756982	0.143940501753728	none	119.905395451097	8.28716666666667	0	0	-	Unknown	-	-	-	0	-	-	0	-	-
neg-M120T55	1151.85116688219	977.910834450312	997.344777763582	842.263875851703	1108.14900337839	765.420731384346	690.233966087088	654.641313925802	690.885277413923	755.7095665906	468.585857099756	810.431573201019	0.696650536001763	0.00491583939337802	0.00432900432900433	0.0190022278411196	0.0161845610423291	0.972222222222222	0.833333333333333	1	1.03468854393512	0.0187489959254273	none	120.009860985402	0.920283333333333	1	0	-	Unknown	-	-	-	0	-	-	1	N-Isopropylammelide	C06553
neg-M121T256	1252.22581876108	1945.9724330722	1454.1216339386	1459.83558624	2471.4050965151	1231.56039151984	1320.10613315146	1907.35298506456	2456.75464408297	1355.5228565579	1394.29466172902	1228.32710649977	0.984435996908956	0.924009580052607	0.699134199134199	0.954834440724334	0.815241266405292	0.583333333333333	0.222222222222222	0.916666666666667	0.0686415721827198	0.454255001417869	none	121.027125093801	4.273	1	0	-	Unknown	-	-	-	1	4-Pyridoxic acid	HMDB0000017	5	4-Pyridoxate;3-Carboxy-4-methoxy-N-methyl-2-pyridone;3-Hydroxy-4-hydroxymethyl-2-methylpyridine-5-carboxylate;5-Methoxy-3-hydroxyanthranilate;3,5-Dihydroxy-phenylglycine	C00847;C04447;C04773;C11466;C12026
neg-M121T496	935.067386417263	845.806248106533	638.431377104869	942.707952258716	686.376194399394	920.804631628404	859.623997366653	1028.61935542369	1018.26162446961	874.338302531788	838.190941292381	696.988102752869	1.06979573520069	0.4553428406912	0.588744588744589	0.620562763252589	0.72897379347174	0.388888888888889	0.0965277777777781	0.75	0.256177794075738	0.0315973952645876	none	120.935220279339	8.26593333333333	0	0	-	Unknown	-	-	-	0	-	-	0	-	-
neg-M122T497	834.38886881742	916.59844994204	766.46977218706	928.847207647715	797.232869254033	854.11136522661	796.816383716967	997.034090719306	1154.84941420281	720.560331029678	998.375004294314	875.644130959923	1.08741889892109	0.366719142108988	0.484848484848485	0.537819766162128	0.642218550393242	0.638888888888889	0.290972222222223	1	0.272014483426712	0.196023345362701	none	121.902524267029	8.28991666666667	0	0	-	Unknown	-	-	-	0	-	-	0	-	-
neg-M122T68	2030.70107957058	2712.42945267901	3216.53650691433	2008.82286464665	2358.65191685825	3097.11907050888	4250.70392341554	3652.99717449381	3658.99340668041	3449.82048929013	4019.84393295793	4221.37099370738	1.50760740398561	0.0025125416587736	0.00216450216450216	0.0109978232527645	0.00927635166765601	1	1	1	1.16251281386532	0.11651688054363	none	122.022584658717	1.13505833333333	1	1	Nicotinic acid	Organoheterocyclic compounds	Pyridines and derivatives	HMDB0001488	C00253	1	Hexanethioic acid S-propyl ester	HMDB0039466	0	-	-
neg-M122T94	1929.2529761516	1801.14750246954	1732.02597089238	2140.69223137436	1671.51002848432	1893.70075965879	1411.74307577224	2183.97549288163	1588.71165207242	1971.16445220426	2396.64323869783	2406.37076246823	1.0707607352789	0.611853120640712	0.484848484848485	0.75144564046256	0.642218550393242	0.638888888888889	0.305555555555556	1	0.170982510019503	0.280958612291276	none	122.022197596603	1.5626	1	0	-	Unknown	-	-	-	4	6-Phenyl-3-hexen-2-one;4-Methyl-2-phenyl-2-pentenal;(R)-11,12,13-Trinor-1(5),6,9-guaiatrien-8-one;(S)-11,12,13-Trinor-7-calamenone	HMDB0031622;HMDB0037281;HMDB0039153;HMDB0040823	1	Capillanol	C17783
neg-M124T53	1766.4604458301	1285.46469499867	1490.85807715192	1644.766521259	1214.97582250556	1726.00424541627	1878.08748508036	1837.61633572698	1744.0119708811	1994.95848781885	1454.90996637506	2069.23158288846	1.2026926636267	0.0454251910732346	0.0411255411255411	0.113651669888241	0.101768176035958	0.861111111111111	0.56875	1	0.636267554136494	0.130127407515975	none	124.005088506035	0.883216666666667	0	0	-	Unknown	-	-	-	0	-	-	0	-	-
neg-M125T113	3003.13791221846	2867.05149214381	3240.99195705967	2634.84203467354	2766.03971225536	2723.35913896499	4645.14695888493	4669.85873798476	4095.59453820535	3943.76559631477	4781.93474122193	4480.71005031101	1.5443201936679	1.93103976445381e-06	0.00216450216450216	3.56660306951783e-05	0.00927635166765601	1	1	1	1.2511704203439	0.0813472248014402	none	125.033116261538	1.88988333333333	1	0	-	Unknown	-	-	-	0	-	-	1	Rilmenidine	C11120
neg-M125T59	1665.17851344347	1867.67191551996	2428.88970535583	2131.2194844567	2106.92109653881	2429.49490833396	1870.8119266873	2055.45958155178	2164.8898350561	1902.51074302761	1202.13135054805	1649.20889213369	0.858713261223861	0.163049479377954	0.24025974025974	0.304104343263481	0.390041599025974	0.722222222222222	0.416666666666667	1	0.524048263126123	0.0554297075704802	none	124.998342621156	0.981091666666667	1	0	-	Unknown	-	-	-	4	Methionine sulfoximine;12-Tridecene-4,6,8,10-tetraynal;Lanthionine ketimine;2-aminophenol sulphate	HMDB0029430;HMDB0038915;HMDB0004823;HMDB0061116	4	L-Methionine_sulfoximine;2S,5S-Methionine_sulfoximine;Fluoren-9-one;2-Pyridyl_hydroxymethane_sulfonic_acid	C03510;C03829;C06712;C11327
neg-M126T496	814.02518408027	902.499946591469	954.537142272002	1071.16786521502	894.289228745835	938.108211351224	1107.95366426998	941.669077028317	1118.37948551196	1033.78508773648	1024.31798750792	1106.30830910269	1.1359348265447	0.0197678129175735	0.025974025974026	0.0586700751271043	0.0705782995940268	0.888888888888889	0.666666666666667	1	0.494797391683401	0.143177854833407	none	125.870838089011	8.26836666666667	0	0	-	Unknown	-	-	-	0	-	-	0	-	-
neg-M127T127	1582.43686963672	1668.21764279314	1754.41707125257	1987.46607831191	1840.12749366238	1646.96218127654	1968.34202550816	2716.74535530271	1851.55116752011	2078.092003267	3348.02031705592	1992.54164783632	1.33165923441836	0.0372404042471626	0.00865800865800866	0.0970092658154531	0.0285450684249998	0.944444444444444	0.763194444444445	1	0.808959663582891	0.0919031029755984	none	127.037751823667	2.11333333333333	0	0	-	Unknown	-	-	-	0	-	-	0	-	-
neg-M127T495	618.375004219845	884.516659066146	428.169790060868	1189.48661707777	761.201317453101	794.846541852533	618.444653165655	796.392350705904	605.975419980485	688.154954634701	653.891724467171	550.235796498101	0.836740004535247	0.392931032674631	0.393939393939394	0.565477385766211	0.554979941420619	0.666666666666667	0.277777777777778	1	0.385080822285192	0.0392155109009125	none	126.879094665385	8.252175	0	0	-	Unknown	-	-	-	0	-	-	0	-	-
neg-M127T52	1865.12426398676	1706.33412212684	1717.29324286184	1464.88309321443	1532.94555818174	1898.30251309525	1907.8205186124	2144.37707402594	1437.87538213395	1058.75496744832	1761.62979539205	1353.60075466682	0.948863004931047	0.53122383425067	0.818181818181818	0.686670216818473	0.894566397766057	0.555555555555556	0.166666666666667	0.888888888888889	0.237578381065335	0.160710281041531	none	127.049249207143	0.8688	0	0	-	Unknown	-	-	-	0	-	-	0	-	-
neg-M128T168_1	466.372515492781	438.425157500807	753.840487264893	466.154785655812	392.798355784928	524.857819078419	445.263457289924	474.109669530775	455.057535291004	436.529697415415	399.647444002455	473.22403409731	0.882128749269242	0.320712023704896	0.588744588744589	0.490533221955635	0.72897379347174	0.611111111111111	0.263194444444445	0.916666666666667	0.356015863769642	0.0679510432527266	none	127.978703937322	2.80111666666667	0	0	-	Unknown	-	-	-	0	-	-	0	-	-
neg-M128T168_2	466.372515492781	528.126158125698	753.840487264893	396.57990745629	410.442933638459	331.262735584782	385.628970693425	424.076693157077	514.312814854813	477.738572422595	370.476097724903	381.191756449778	0.884571129761181	0.485125469096928	0.588744588744589	0.646602964053422	0.72897379347174	0.611111111111111	0.263194444444445	0.944444444444444	0.283846979724378	0.126432526932346	none	128.015055942356	2.80033333333333	0	0	-	Unknown	-	-	-	0	-	-	0	-	-
neg-M128T175	1004.27436023002	1352.16669243021	1027.02338772443	1019.70393848396	1031.79054446737	1040.74975899297	1037.01778573295	941.525077171297	932.471781504233	810.326347161575	1200.08262049192	853.967413624538	0.891854669350169	0.145532245636171	0.17965367965368	0.278894484190853	0.316188008702602	0.75	0.388888888888889	1	0.451809865114315	0.0276698640627229	none	128.032895828876	2.9174	1	0	-	Unknown	-	-	-	13	3-Oxodecanoic acid;Ethyl (3R,5Z)-3-hydroxy-5-octenoate;3-Hydroxy-5Z-octenyl acetate;(1S,2S,4S,5R)-1,8-Epoxy-p-menthane-2,5-diol;6-Methyl-2-methylene-6-octene-1,3,8-triol;(1beta,2beta,5beta)-p-Menth-3-ene-1,2,5-triol;(E)-10-Hydroxy-8-decenoic acid;6-Hexyl-1,4-dioxan-2-one;5-Hexyl-1,4-dioxan-2-one;2-Methylbutyl 3-hydroxy-2-methylidenebutanoate;3-Methylbutyl 3-hydroxy-2-methylidenebutanoate;exo,exo-…	HMDB0010724;HMDB0030367;HMDB0030369;HMDB0033010;HMDB0038692;HMDB0038978;HMDB0039533;HMDB0039582;HMDB0039587;HMDB0040204;HMDB0040205;HMDB0041376;HMDB0041545	8	10-Oxodecanoate;(3R)-6-Hydroxy-3-isopropenyl-heptanoate;(5R)-6-Hydroxy-5-isopropenyl-2-methylhexanoate;(3S)-6-Hydroxy-3-isopropenyl-heptanoate;(5S)-6-Hydroxy-5-isopropenyl-2-methylhexanoate;2-Oxodecanoic_acid;Epomediol;3-Oxodecanoate	C02217;C11404;C11406;C11417;C11420;C13945;C17620;C20714
neg-M128T496	602.897706583413	656.581522337955	573.752738424785	597.486851706712	531.889141524277	588.514264562503	594.449405310398	600.211508250438	677.643132430098	710.662939044758	513.14860946749	535.542312133371	1.02267893820347	0.772965288248531	0.818181818181818	0.865001739788863	0.894566397766057	0.555555555555556	0.222222222222222	0.888888888888889	0.0784279221308795	0.162733504521581	none	127.868958256916	8.27038333333333	0	0	-	Unknown	-	-	-	0	-	-	0	-	-
neg-M128T53	47404.7352813269	46504.5697722411	47075.0094203814	45945.2717119943	46004.5017375254	41966.2665030925	32967.2790036469	35133.0780654671	34295.6855270984	30396.744310275	34275.4471299186	31560.0433030467	0.722546457802096	8.70826304882818e-07	0.00216450216450216	1.9020875128101e-05	0.00927635166765601	1	1	1	1.08799426711736	0.0800086899874763	none	128.033128916855	0.886816666666667	1	1	Pyroglutamic acid	Organic acids and derivatives	Carboxylic acids and derivatives	HMDB0000267	C01879	0	-	-	0	-	-
neg-M128T69	41552.3279272949	41887.3699494441	45751.1444411643	41064.062279803	39838.9058456618	46103.140825785	83830.6417225276	120524.803892296	80818.0119960319	71809.9332057081	74005.9715874308	86167.1671199797	2.01858970983876	0.00012814169504592	0.00216450216450216	0.00103652543120522	0.00927635166765601	1	1	1	1.5621322575269	0.068481607474698	up	128.033044129764	1.15193333333333	1	1	Pyroglutamic acid	Organic acids and derivatives	Carboxylic acids and derivatives	HMDB0000267	C01879	0	-	-	0	-	-
neg-M128T97	25531.5627931844	29120.6044476902	35127.1537027097	28073.0068121634	30654.3925813993	30970.2921813276	28032.724281234	27843.9275918715	27978.4096152897	26422.1067304687	30811.4547958314	26787.3236845377	0.935361829036198	0.23509137011137	0.17965367965368	0.394515811742928	0.316188008702602	0.75	0.402083333333334	1	0.299679423769589	0.0581863666412724	none	128.033007926764	1.60966666666667	1	1	dimethadione	Organoheterocyclic compounds	Azolidines	HMDB0061093	null	0	-	-	0	-	-
neg-M129T105	2783.12721412109	2632.76107351792	3157.31321338199	2499.83260012678	2934.34999245928	2427.19158971643	3965.55199825297	5202.20628613468	3887.56105346492	2326.29935543374	3254.78145256491	2705.22892726268	1.29858108200321	0.113650096260152	0.17965367965368	0.232030282087127	0.316188008702602	0.75	0.444444444444444	1	0.653815516315079	0.0895658400560843	none	129.053404995621	1.7447	1	0	-	Unknown	-	-	-	5	Metyrosine;Tyrosine methylester;N-Acetyldopamine;N-methyl-4,6,7-trihydroxy-1,2,3,4-tetrahydroisoquinoline;2-Phenyl-1,3-propanediol monocarbamate	HMDB0014903;HMDB0029217;HMDB0041943;HMDB0060065;HMDB0060351	7	L-Tyrosine_methyl_ester;Metyrosine;Damascenine;alpha-Methyl-m-tyrosine;2-Phenyl-1,3-propanediol_monocarbamate;L-Homotyrosine;3-Methyl-L-tyrosine	C03404;C07921;C10588;C11820;C16586;C18622;C20800
neg-M129T202	922.714853949518	1309.9799900264	1120.87135885234	1345.52700148468	1047.27850912681	1442.47251353458	1371.91738260766	1348.19208372691	1363.1048025804	2853.03981421916	1203.39033035311	1259.42696305488	1.30745236366014	0.164454115951112	0.17965367965368	0.306119337434818	0.316188008702602	0.75	0.416666666666667	1	0.618977102448043	0.132388746008524	none	129.053334076001	3.36568333333333	1	0	-	Unknown	-	-	-	5	Metyrosine;Tyrosine methylester;N-Acetyldopamine;N-methyl-4,6,7-trihydroxy-1,2,3,4-tetrahydroisoquinoline;2-Phenyl-1,3-propanediol monocarbamate	HMDB0014903;HMDB0029217;HMDB0041943;HMDB0060065;HMDB0060351	7	L-Tyrosine_methyl_ester;Metyrosine;Damascenine;alpha-Methyl-m-tyrosine;2-Phenyl-1,3-propanediol_monocarbamate;L-Homotyrosine;3-Methyl-L-tyrosine	C03404;C07921;C10588;C11820;C16586;C18622;C20800
neg-M129T49	6177.43316726274	5448.09177261774	6067.16673925087	5495.51266055246	5906.86028021035	6056.46551728328	4785.34054779618	5210.13270254156	5922.1783320484	5108.50657118882	5074.17944353617	5326.59541446368	0.894041678667542	0.0121139599036344	0.0151515151515152	0.0395323347704129	0.0455137426225529	0.916666666666667	0.722222222222222	1	0.534810488392751	0.0767909500320301	none	128.957361414576	0.8121	0	0	-	Unknown	-	-	-	0	-	-	0	-	-
neg-M129T495	247.542219178423	452.727968026547	535.033819754607	456.69861789529	539.187112272239	824.82683082107	718.99076410222	600.59570025374	923.670649140654	574.260951895985	581.63667819396	460.371976661788	1.26292728931102	0.185285200889501	0.0930735930735931	0.33377817878138	0.191951802668004	0.805555555555556	0.5	1	0.644661227887581	0.0959961874073173	none	128.876904453857	8.25216666666667	0	0	-	Unknown	-	-	-	0	-	-	0	-	-
neg-M129T53	2437.38476669487	3140.55771894163	2821.7253625123	3929.72132789748	3140.79155177392	2568.09777641737	2292.34637898054	2527.80278069222	2766.63179648832	2035.55504530225	2772.08302024154	2293.96000535343	0.814289402595025	0.0457446706548938	0.0411255411255411	0.114265074831108	0.101768176035958	0.861111111111111	0.638888888888889	1	0.665498333657628	0.0385728136212508	none	129.03630643303	0.885916666666667	1	0	-	Unknown	-	-	-	0	-	-	2	4-Fluorocyclohexadiene-cis,cis-1,2-diol;1-Fluorocyclohexadiene-cis,cis-1,2-diol	C16483;C16484
neg-M129T69_1	697.8847157545	1266.22061846155	1435.70275685588	1684.37998611116	1297.24712895718	1780.5794921833	2243.78936682137	2444.57196954562	1110.59369213341	2210.64251998016	1564.44693739864	1535.13854237536	1.36108343820262	0.12136072734845	0.17965367965368	0.243974886186053	0.316188008702602	0.75	0.388888888888889	0.972222222222222	0.744217410023251	0.178871597317182	none	129.017002434375	1.15023333333333	1	0	-	Unknown	-	-	-	1	Antipyrine	HMDB0015503	2	Peganine;Antipyrine	C10733;C13244
neg-M129T69_2	3181.2908382428	3233.73774912211	3383.89730745969	2506.80619453786	3321.64300853094	3025.5176555443	7214.8180702134	5122.3937916627	4296.64948064943	4397.37726779002	5914.01169999341	6601.98808241062	1.79850057769387	0.000500197611248416	0.00216450216450216	0.00307415614235287	0.00927635166765601	1	1	1	1.29336007365659	0.177734413772854	none	129.036306806335	1.15363333333333	1	0	-	Unknown	-	-	-	0	-	-	2	4-Fluorocyclohexadiene-cis,cis-1,2-diol;1-Fluorocyclohexadiene-cis,cis-1,2-diol	C16483;C16484
neg-M129T71	922.506732568499	1352.66740401992	1123.66178558287	951.262426255492	1089.16390116676	1302.35471848497	1902.09936953885	1563.06890892997	2105.09944387874	1187.42377737762	1590.07801195559	1478.15913350354	1.45750325058662	0.00560668562405014	0.00865800865800866	0.0210278060587851	0.0285450684249998	0.944444444444444	0.777777777777778	1	0.989862004665879	0.295640460055561	none	129.053412247158	1.17810833333333	1	0	-	Unknown	-	-	-	5	Metyrosine;Tyrosine methylester;N-Acetyldopamine;N-methyl-4,6,7-trihydroxy-1,2,3,4-tetrahydroisoquinoline;2-Phenyl-1,3-propanediol monocarbamate	HMDB0014903;HMDB0029217;HMDB0041943;HMDB0060065;HMDB0060351	7	L-Tyrosine_methyl_ester;Metyrosine;Damascenine;alpha-Methyl-m-tyrosine;2-Phenyl-1,3-propanediol_monocarbamate;L-Homotyrosine;3-Methyl-L-tyrosine	C03404;C07921;C10588;C11820;C16586;C18622;C20800
neg-M129T97	1511.97250699215	1701.17118239088	2232.60349621449	1857.20529458219	2102.23743223926	2269.82318437919	2123.40709479556	1637.34859469572	1748.45750728262	1541.54919658508	1850.39700253667	1398.78107690701	0.88222089237976	0.196203304805096	0.24025974025974	0.346704001147778	0.390041599025974	0.722222222222222	0.416666666666667	1	0.43977428324792	0.0397364709168164	none	129.036325431204	1.60966666666667	1	0	-	Unknown	-	-	-	0	-	-	2	4-Fluorocyclohexadiene-cis,cis-1,2-diol;1-Fluorocyclohexadiene-cis,cis-1,2-diol	C16483;C16484
neg-M130T106	2100.8906955034	2685.31366963772	2473.50281112191	2774.02740474372	2250.95402832185	2483.59253390662	2949.89294684309	2727.51011747029	2985.68956737168	2160.7279186738	2453.23814798843	2920.45113766655	1.09677691526297	0.21360256584735	0.24025974025974	0.368472812994693	0.390041599025974	0.722222222222222	0.346527777777778	1	0.338324286342018	0.193101971980374	none	130.049083886448	1.77423333333333	0	0	-	Unknown	-	-	-	0	-	-	0	-	-
neg-M130T111	76852.5214645271	78007.9901337044	84361.2058669066	78930.8321542007	73606.5037440695	76491.750924048	92383.9705958349	104104.560424783	97667.6691858117	95682.0771000599	101962.495734669	99893.5192833489	1.26362685745921	3.68331488209426e-06	0.00216450216450216	6.02535456829398e-05	0.00927635166765601	1	1	1	0.911003481983486	0.0576704339570972	none	130.084608635644	1.85811666666667	1	1	L-Norleucine	Organic acids and derivatives	Carboxylic acids and derivatives	HMDB0001645	C01933	0	-	-	0	-	-
neg-M130T200	12980.4659788251	15662.4218156155	15671.9152407154	12767.5616885089	7925.85807170319	8278.84960377559	7434.33962642733	7912.9775126959	7839.32057970981	7773.86284601486	12739.4377985405	15023.0914362125	0.801274056627306	0.226496028396086	0.0649350649350649	0.383645010477515	0.145005299666932	0.833333333333333	0.540972222222223	1	0.552312758839839	0.352823159320205	none	130.085000952873	3.33891666666667	1	1	L-Norleucine	Organic acids and derivatives	Carboxylic acids and derivatives	HMDB0001645	C01933	0	-	-	0	-	-
neg-M130T220	2828.53845517541	3009.97373107388	3321.95056597352	2805.15469210643	2424.13038928561	3271.62299513084	3404.0976467095	2741.26669699757	2750.53341948845	3413.15353359527	3284.34989158393	3252.37432030575	1.0670618771	0.321188941381699	0.484848484848485	0.490946555827672	0.642218550393242	0.638888888888889	0.235416666666667	0.944444444444444	0.284077657853071	0.0252684160255718	none	130.084816472073	3.67310833333333	1	1	L-Norleucine	Organic acids and derivatives	Carboxylic acids and derivatives	HMDB0001645	C01933	5	Hexanoylglycine;Isovalerylalanine;Isovalerylsarcosine;N-Acetylleucine;N-Acetylisoleucine	HMDB0000701;HMDB0000747;HMDB0002087;HMDB0011756;HMDB0061684	2	N-Acetyl-L-leucine;Swainsonine	C02710;C10173
neg-M130T371	1610.08779403193	843.945764273798	891.954766867558	1250.73782624111	1041.9419169961	1127.17831525029	1319.3639258709	1483.23432492101	838.15038533438	859.688719960712	940.238939614078	1630.76790755531	1.0451677147642	0.837679380718991	0.937229437229437	0.906789281275372	0.966195833754161	0.527777777777778	0.179861111111111	0.861111111111111	0.090243829782106	0.369009276857392	none	129.93406979873	6.19076666666667	0	0	-	Unknown	-	-	-	0	-	-	0	-	-
neg-M130T481	6115.395932961	6016.53904428716	5603.13918219406	6088.55869963284	6194.48351468084	6902.3781585067	6301.5581223022	7017.6711371746	5357.32876873299	7461.00786189991	6338.6205650356	6450.42609293726	1.05433616318619	0.381505541524777	0.17965367965368	0.553017601058305	0.316188008702602	0.75	0.416666666666667	1	0.228980732776445	0.0809633143411947	none	129.973680991483	8.02033333333333	0	0	-	Unknown	-	-	-	0	-	-	0	-	-
neg-M130T489	5907.40732413402	6333.89245695389	6137.63524812037	5063.89951299188	5574.50330658437	5486.35726240613	6023.66243913332	6251.74904706439	5150.45370574174	5234.08155538988	5930.1704222702	5883.01138408939	0.99911410770924	0.988277917522457	1	0.992991998022923	1	0.5	0.194444444444444	0.875694444444444	0.05114677877873	0.0676777548102197	none	129.934494419264	8.14718333333333	0	0	-	Unknown	-	-	-	0	-	-	0	-	-
neg-M130T500	2675.13080359026	2929.621416504	2576.92718063122	2807.33515913579	2491.57859725809	2767.72067638795	2765.02980264068	3372.21726410555	3384.21642649185	2844.3184673698	3147.95342880156	3115.88393359893	1.14655708363968	0.010574350693411	0.025974025974026	0.035309835095023	0.0705782995940268	0.888888888888889	0.666666666666667	1	0.601869422201413	0.0595854981766159	none	129.934401634196	8.32683333333333	0	0	-	Unknown	-	-	-	0	-	-	0	-	-
neg-M130T54	903.652956687682	986.640084898369	898.972936968167	482.728131789988	914.594489678498	961.496375431536	734.040236981726	432.2188894814	639.099107504209	578.92829099437	1054.94508954038	611.270447946505	0.786797825164336	0.156558841232	0.24025974025974	0.294916734242859	0.390041599025974	0.722222222222222	0.333333333333333	1	0.640201734239398	0.179717423076175	none	130.048362150751	0.897108333333333	0	0	-	Unknown	-	-	-	0	-	-	0	-	-
neg-M130T71	8197.44053427687	9445.79878231574	8669.2242902977	8823.22948600894	7292.50309506496	9305.10021480062	5741.23876748214	18207.9111876562	17230.8969989496	24065.0747643345	4690.28374650246	17612.8396102303	1.69229975978249	0.252075848712285	0.393939393939394	0.413988072802394	0.554979941420619	0.666666666666667	0.333333333333333	1	0.729973557474718	0.131642319322849	none	130.085115163345	1.17738333333333	1	1	L-Norleucine	Organic acids and derivatives	Carboxylic acids and derivatives	HMDB0001645	C01933	0	-	-	0	-	-
neg-M130T80	5220.99693678752	7914.34892541429	6457.51683180503	8820.0066333236	6724.26187439573	1182.57790635358	1614.71881191096	1091.78461173122	2192.01772045012	1822.65849297445	2033.35400460807	1833.22788539955	0.291515592692866	0.0137359931821018	0.0411255411255411	0.0437498312823116	0.101768176035958	0.861111111111111	0.583333333333333	1	1.6322237255979	0.245961123554973	down	130.048873307513	1.33055833333333	0	0	-	Unknown	-	-	-	0	-	-	0	-	-
neg-M131T111	5123.61144640076	5050.5958901888	5624.13489762214	5291.36044801655	4870.48185556684	4938.2652528106	6245.29193257729	6742.7959021828	6169.65652253486	6277.11728147597	6769.67515416862	6348.56001312929	1.24773563293102	1.39882497062055e-05	0.00216450216450216	0.000173745812384751	0.00927635166765601	1	1	1	0.886599109943482	0.0300672795269309	none	131.088497395869	1.85806666666667	0	0	-	Unknown	-	-	-	0	-	-	0	-	-
neg-M131T136	1998.50516702452	2122.89891280745	1903.34695341936	4668.03798347924	1888.41065426716	1982.79397630068	3056.93032479821	3191.6073309439	2001.44332686918	2240.26024654384	2032.84567792002	2274.71208206444	1.01605365585178	0.727867119703835	0.132034632034632	0.834818579822918	0.250190577547324	0.777777777777778	0.472222222222222	1	0.161181593103842	0.08990242425376	none	131.032745021648	2.2624	1	0	-	Unknown	-	-	-	1	Tocainide	HMDB0015189	1	Tocainide	C07142
neg-M131T157	1171.69530972117	984.337151246285	1422.67281420842	2452.46579103085	1068.0858654038	1334.60705966519	1242.85520036173	889.544282519763	1380.37711930821	990.387178393984	982.194371304008	1259.11466407725	0.799689540042579	0.253319847522723	0.30952380952381	0.415631593614694	0.467722839922132	0.694444444444444	0.361111111111111	0.944444444444444	0.465966664799826	0.477389110673091	none	131.032615337561	2.61411666666667	1	0	-	Unknown	-	-	-	1	Tocainide	HMDB0015189	1	Tocainide	C07142
neg-M131T172	1016.05201887524	3259.30415506896	2068.070275897	883.202038862161	1054.95711501268	954.939723235686	959.795852540911	939.051921136033	1498.64555649334	884.825149109045	946.652506389363	799.935024333929	0.652724460399688	0.217877010034049	0.17965367965368	0.373743073609076	0.316188008702602	0.75	0.402083333333334	1	0.69605384155931	0.0108534998257412	none	131.068916048614	2.86823333333333	1	0	-	Unknown	-	-	-	2	Tacrine;4,4'-Methylenedianiline	HMDB0014526;HMDB0041808	4	1,1-Diethyl-2-hydroxy-2-nitrosohydrazine;Tacrine;4,4'-Methylenedianiline;N-(Phenylmethyl)-N-methyl-2-pyridinamine	C13773;C01453;C14288;C15141
neg-M131T202	1835.47970554755	1980.83607503232	1401.7854175974	1546.82773575573	1020.92580725645	1298.06218376623	1805.83591547592	1364.74916997253	1472.5996367498	1677.03277577879	1162.21943558205	1271.18045117706	0.963639084004377	0.839371031993706	0.699134199134199	0.907729682746129	0.815241266405292	0.583333333333333	0.222222222222222	0.888888888888889	0.0797614131791962	0.0340071410198235	none	131.069128824584	3.36555	1	0	-	Unknown	-	-	-	2	Tacrine;4,4'-Methylenedianiline	HMDB0014526;HMDB0041808	4	1,1-Diethyl-2-hydroxy-2-nitrosohydrazine;Tacrine;4,4'-Methylenedianiline;N-(Phenylmethyl)-N-methyl-2-pyridinamine	C13773;C01453;C14288;C15141
neg-M131T219	27152.3175344261	24964.7461002688	26180.8456453584	24606.2114864043	25125.6781214234	25440.37081812	29642.5393195868	32692.6732704736	28920.5274837017	28632.2263424008	30241.2614515271	31294.232290176	1.18214152304265	9.50076899670207e-05	0.00216450216450216	0.000817991740550323	0.00927635166765601	1	1	1	0.73374949484176	0.0856193481401818	none	131.068840668108	3.65431666666667	1	1	2-Methyl-2-buten-1-ol	Organooxygen compounds	Alcohols and polyols	HMDB0034465	null	0	-	-	1	1,1-Diethyl-2-hydroxy-2-nitrosohydrazine	C13773
neg-M131T314	879.395858319338	3530.63396403719	1440.48445073284	3757.92319545053	3722.33742653121	2195.33926941064	1088.33972885745	1100.78574678171	1136.5304109215	1863.33849704825	1342.05163695173	3604.32249638066	0.652794924059456	0.226447321189087	0.24025974025974	0.383645010477515	0.390041599025974	0.722222222222222	0.388888888888889	1	0.748586809202944	0.211627122603929	none	130.990410319934	5.22956666666667	1	0	-	Unknown	-	-	-	15	Scopoletin;7-hydroxy-3-(hydroxymethyl)-1H-isochromen-1-one;6-hydroxy-3-(hydroxymethyl)-1H-isochromen-1-one;5-hydroxy-3-(hydroxymethyl)-1H-isochromen-1-one;4-methoxy-1-benzofuran-5-carboxylic acid;5-hydroxy-7-methoxy-2H-chromen-2-one;7-hydroxy-5-methoxy-2H-chromen-2-one;6,7-dihydroxy-4-methyl-2H-chromen-2-one;7-hydroxy-4-(hydroxymethyl)-2H-chromen-2-one;7,8-dihydroxy-4-methyl-2H-chromen-2-one;5,7-…	HMDB0034344;HMDB0128620;HMDB0128621;HMDB0128622;HMDB0129374;HMDB0136674;HMDB0136675;HMDB0136755;HMDB0136756;HMDB0136757;HMDB0136758;HMDB0136775;HMDB0136776;HMDB0030692;HMDB0132246	12	Scopoletin;Naphthazarin;3,4-Dehydro-6-hydroxymellein;1,3,6,8-Naphthalenetetrol;trans-o-Hydroxybenzylidenepyruvate;2-Hydroxychromene-2-carboxylate;Acamelin;Anemonin;Methylenedioxycinnamic_acid;Isoscopoletin;5,7-Dihydroxy-2-methyl-4H-chromen-4-one;Naphthalene-1,2,4,8-tetrol	C01752;C01938;C03830;C04033;C06203;C06204;C10290;C16913;C18077;C18079;C20462;C21414
neg-M131T418	23090.2649591208	21646.1819874055	27395.7774228125	18824.9439710356	11352.5762208202	12250.0412819494	23446.655975213	16984.1171336307	12738.7394872163	26850.2570778225	12129.4871324496	14523.7509041983	0.931155788442096	0.741704370322857	0.937229437229437	0.844641050318787	0.966195833754161	0.527777777777778	0.166666666666667	0.888888888888889	0.16396622803145	0.125898489856237	none	130.927144335003	6.97406666666667	0	0	-	Unknown	-	-	-	0	-	-	0	-	-
neg-M131T443	37605.5878303543	22802.0605567372	21761.3478687927	15058.4671971728	42022.5757800391	41383.081638314	16615.1497922434	43891.9694748392	30374.9956711619	32348.4622734117	14222.1632237042	44228.4671061473	1.00580229508875	0.960103137131848	0.937229437229437	0.975956819726799	0.966195833754161	0.527777777777778	0.166666666666667	0.833333333333333	0.027859195113731	0.0682083907905041	none	130.927174964485	7.38778333333333	0	0	-	Unknown	-	-	-	0	-	-	0	-	-
neg-M131T46	13009.3404013909	13122.5829799419	14458.5146559325	11636.1528203431	11527.6470978107	12108.5863241821	8774.88549801003	11297.4572065114	8897.4982156374	10175.4470497544	9721.15403115713	9581.21918142717	0.770438772053647	0.000514343237969582	0.00216450216450216	0.00313726932576686	0.00927635166765601	1	1	1	0.924231450894587	0.0541792666860829	none	131.080228530967	0.77185	1	1	Ornithine	Organic acids and derivatives	Carboxylic acids and derivatives	HMDB0000214	C00077	0	-	-	0	-	-
neg-M131T472	64521.0422422756	68355.265799242	73987.2869079714	35640.4096396148	33021.8445285443	57817.9203731499	71806.4774046826	35479.8422697478	29827.9344500254	59755.1978946219	71885.737210044	52178.3484099394	0.9627704700445	0.835105631196434	0.818181818181818	0.905473084960341	0.894566397766057	0.555555555555556	0.222222222222222	0.861111111111111	0.135862215780704	0.172521778632024	none	130.927063260573	7.87313333333333	0	0	-	Unknown	-	-	-	0	-	-	0	-	-
neg-M131T480	6272.50430776787	9853.95023995563	7202.30267075046	4288.5197619751	4130.75169397477	8017.56509604963	5890.5090361051	4470.67737262832	4612.79498751982	11569.7636508942	4524.89706100224	3902.25845755833	0.879426087978458	0.485510968729448	0.588744588744589	0.646829160124131	0.72897379347174	0.611111111111111	0.304166666666667	1	0.358679190406191	0.30450516855697	none	130.990735864668	8.00025	1	0	-	Unknown	-	-	-	15	Scopoletin;7-hydroxy-3-(hydroxymethyl)-1H-isochromen-1-one;6-hydroxy-3-(hydroxymethyl)-1H-isochromen-1-one;5-hydroxy-3-(hydroxymethyl)-1H-isochromen-1-one;4-methoxy-1-benzofuran-5-carboxylic acid;5-hydroxy-7-methoxy-2H-chromen-2-one;7-hydroxy-5-methoxy-2H-chromen-2-one;6,7-dihydroxy-4-methyl-2H-chromen-2-one;7-hydroxy-4-(hydroxymethyl)-2H-chromen-2-one;7,8-dihydroxy-4-methyl-2H-chromen-2-one;5,7-…	HMDB0034344;HMDB0128620;HMDB0128621;HMDB0128622;HMDB0129374;HMDB0136674;HMDB0136675;HMDB0136755;HMDB0136756;HMDB0136757;HMDB0136758;HMDB0136775;HMDB0136776;HMDB0030692;HMDB0132246	12	Scopoletin;Naphthazarin;3,4-Dehydro-6-hydroxymellein;1,3,6,8-Naphthalenetetrol;trans-o-Hydroxybenzylidenepyruvate;2-Hydroxychromene-2-carboxylate;Acamelin;Anemonin;Methylenedioxycinnamic_acid;Isoscopoletin;5,7-Dihydroxy-2-methyl-4H-chromen-4-one;Naphthalene-1,2,4,8-tetrol	C01752;C01938;C03830;C04033;C06203;C06204;C10290;C16913;C18077;C18079;C20462;C21414
neg-M131T489	14315.498296826	14945.9043413196	15075.3880970146	15351.7349670035	15379.0485987772	15247.6878782967	14972.186039928	16759.3255317878	16097.2145539796	15592.7561701796	15445.7082298785	16451.8171784988	1.05540310025436	0.0292152108363389	0.025974025974026	0.080074111376323	0.0705782995940268	0.888888888888889	0.583333333333333	1	0.340437637055865	0.0438456786460315	none	130.964230399325	8.14675	0	0	-	Unknown	-	-	-	0	-	-	0	-	-
neg-M131T49	352.936247272404	2798.39425641726	590.880810271005	468.121271741275	438.390097502833	394.260308064052	401.624093519191	3302.19122741039	2704.95387779954	381.666365219993	395.931798841288	2276.27967958533	1.87639876215305	0.338436635431603	0.699134199134199	0.509360883139058	0.815241266405292	0.583333333333333	0.222222222222222	0.888888888888889	0.795127249885177	0.0736071123597576	none	130.955546966401	0.810083333333333	0	0	-	Unknown	-	-	-	0	-	-	0	-	-
neg-M131T502	12970.7105066654	11657.9644278088	12543.5269058215	11363.7589083474	5732.88586760114	12602.8417140722	13117.2024361275	13462.701021483	10234.6106882388	11641.3530683123	12439.6461505341	13794.8485640922	1.11692053533703	0.339560930896287	0.393939393939394	0.51050336667894	0.554979941420619	0.666666666666667	0.333333333333333	1	0.40044619989103	0.0882703337358753	none	130.964125226841	8.37028333333333	0	0	-	Unknown	-	-	-	0	-	-	0	-	-
neg-M131T52	5416.33806236708	5127.06962624803	4698.30763549535	5261.52320259282	5234.42977934226	5958.72377898691	6443.25559852631	6904.09313587516	5355.21094998443	5468.26902973348	5716.8356278959	5907.59882517675	1.12931664497219	0.0418625157107741	0.0411255411255411	0.106407189596043	0.101768176035958	0.861111111111111	0.583333333333333	1	0.509707743046348	0.0492152767881418	none	131.044074236978	0.862483333333333	1	1	Ureidopropionic acid	Organic acids and derivatives	Organic carbonic acids and derivatives	HMDB0000026	C02642	2	5-Acetylamino-6-amino-3-methyluracil;6-amino-5[N-methylformylamino]-1-methyluracil	HMDB0004400;HMDB0059771	2	5-Acetylamino-6-amino-3-methyluracil;Cymoxanil	C16366;C18498
neg-M131T526	2232.76517553012	2505.58085794949	2383.45385651275	1820.03070476244	1622.15203054918	3268.96277301315	1696.78852427166	2113.84664181497	1649.78342037213	1335.83294629049	1216.0849722334	1253.20726053081	0.669817128508342	0.0148588030009997	0.025974025974026	0.046553344284102	0.0705782995940268	0.888888888888889	0.666666666666667	1	0.915624842233208	0.441572894015238	none	130.964201513488	8.76763333333333	0	0	-	Unknown	-	-	-	0	-	-	0	-	-
neg-M132T219	1590.70790334488	1456.74332753964	1607.43121229465	1344.01799671162	1473.56555000581	1594.18747195963	1773.24803182683	1825.89867372863	1788.86683444404	2035.41897787312	1873.57586782735	1966.6478713072	1.24231683767267	0.000177311613633625	0.00216450216450216	0.00135110043748476	0.00927635166765601	1	1	1	0.854884398694396	0.0638212237600742	none	132.072514065983	3.6539	0	0	-	Unknown	-	-	-	0	-	-	0	-	-
neg-M132T437	15620.1702150646	6437.60614844086	7950.06386762799	10864.7220461451	8239.39812729378	11618.9903313308	7789.2720408081	11814.464752227	15467.2828394232	10053.9436052304	15162.3603205273	16881.1181323629	1.27066085341157	0.195969239133787	0.30952380952381	0.346369998868993	0.467722839922132	0.694444444444445	0.333333333333333	1	0.588415379994013	0.147063114423859	none	131.914019692108	7.28563333333333	0	0	-	Unknown	-	-	-	0	-	-	0	-	-
neg-M132T46	675.712170923352	743.38207615254	614.771687180704	495.632942123711	917.881768669006	634.828419718549	437.248233045221	606.504568134242	311.197878290986	539.321020510974	452.250206525883	639.145176781666	0.731385148560184	0.041426595807695	0.0411255411255411	0.105540878421243	0.101768176035958	0.861111111111111	0.611111111111111	1	0.862405558261128	0.122153756207988	none	132.083844417857	0.774208333333333	0	0	-	Unknown	-	-	-	0	-	-	0	-	-
neg-M132T53	23378.8557506804	25887.0847722169	25725.7057240552	26740.6909526909	22723.2967355616	23147.0686735985	31794.666583028	32574.2132518215	34764.1189233923	29110.851913662	30798.0237963924	30826.2628181412	1.2863459403562	5.7304910381858e-05	0.00216450216450216	0.000544609151385557	0.00927635166765601	1	1	1	0.928408740255559	0.0763423295508818	none	132.027995723217	0.878375	1	1	Aspartate	Organic acids and derivatives	Carboxylic acids and derivatives	HMDB0000191	C00049	0	-	-	0	-	-
neg-M132T58	916.394889196438	798.409671977294	530.719051140925	731.537875810278	507.714508232056	2907.47236538903	535.539582976353	668.715462676844	3864.49146135533	811.861367216718	5431.4559444313	2268.20211968467	2.12448972095818	0.25460125625487	0.30952380952381	0.416711390892085	0.467722839922132	0.694444444444444	0.388888888888889	0.972222222222222	0.881015120180174	0.248430511074152	none	132.009855738057	0.964716666666667	1	1	Aspartate	Organic acids and derivatives	Carboxylic acids and derivatives	HMDB0000191	C00049	13	1D-5-O-methyl-chiro-inositol;D-4-O-Methyl-myo-inositol;4-O-Methyl-myo-inositol;Methyl beta-D-glucopyranoside;(-)-Bornesitol;Sequoyitol;Mytilitol;D-Pinitol;L-Quebrachitol;L-Pinitol;3-[(2-Mercapto-1-methylpropyl)thio]-2-butanol;Caffeine;Enprofylline	HMDB0062564;HMDB0029915;HMDB0029916;HMDB0029965;HMDB0031437;HMDB0031449;HMDB0033816;HMDB0034219;HMDB0034221;HMDB0034222;HMDB0037295;HMDB0001847;HMDB0014962	10	5-O-Methyl-myo-inositol;Methyl_beta-D-galactoside;D-Bornesitol;L-Bornesitol;D-Pinitol;O-Methyl-scyllo-inositol;4-O-Methyl-myo-inositol;6-O-Methyl-myo-inositol;(-)-Quebrachitol;Caffeine	C03365;C03619;C03659;C03660;C03844;C05163;C06352;C06353;C08257;C07481
neg-M133T113	6248.19196259331	6716.27596274994	7352.78530486832	6854.53426905754	6512.88301561065	7037.91116418146	6092.6581487144	5832.11654348258	5846.62024011521	5405.7771446156	6333.29316266745	5899.20572556285	0.869534039964	0.00138832279297304	0.00432900432900433	0.00691777044314533	0.0161845610423291	0.972222222222222	0.859722222222223	1	0.62034157103029	0.0544908291463181	none	133.048536668909	1.87636666666667	1	1	2,3-Dihydroxyvaleric acid	Lipids and lipid-like molecules	Fatty Acyls	HMDB0000421	null	0	-	-	0	-	-
neg-M133T350	13235.0127532355	8450.70741628282	12614.6101591111	9273.05782245833	7676.71382523573	8570.58602280638	9739.70988254028	15099.3063414626	10572.221019679	9140.9828099864	11141.5880533645	8810.17740970777	1.07828892769804	0.525115725458878	0.393939393939394	0.680983317144098	0.554979941420619	0.666666666666667	0.333333333333333	1	0.244036661598713	0.190252471882563	none	132.92158443563	5.83389166666667	0	0	-	Unknown	-	-	-	0	-	-	0	-	-
neg-M133T382	28941.4167345813	60648.8196388125	62265.7691511217	24276.2352482601	31081.850803979	30209.3099300342	52214.3764283851	75322.0745784456	4941.99433230617	56238.8307208425	101712.336695412	61834.8158403315	1.48369716868727	0.733848838838163	0.30952380952381	0.839175548063838	0.467722839922132	0.694444444444445	0.388888888888889	1	0.348719840690149	0.15146791765215	none	132.921456589803	6.35888333333333	0	0	-	Unknown	-	-	-	0	-	-	0	-	-
neg-M133T418	260043.136526602	510576.409470792	497685.220346449	455621.988210262	567404.676681043	250704.192241384	571465.081382583	343227.564851286	204120.438256238	256330.708274765	612416.517760312	291193.594149056	0.896428784722449	0.556773117050889	0.937229437229437	0.707678973457722	0.966195833754161	0.527777777777778	0.166666666666667	0.916666666666667	0.322672825263708	0.324847516023785	none	132.92163580499	6.96341666666667	0	0	-	Unknown	-	-	-	0	-	-	0	-	-
neg-M133T473_1	15623.4700499411	18157.6545390808	19084.061839401	10287.2416303223	19355.605672458	18752.1670685376	14041.6495147573	13285.1530729516	8527.82168887623	10527.5737158956	10287.9873590806	12366.2738806728	0.681772884973489	0.0146447494086898	0.0411255411255411	0.046032770167094	0.101768176035958	0.861111111111111	0.583333333333333	1	0.963178645290426	0.155017212858482	none	132.89943621537	7.88984166666667	0	0	-	Unknown	-	-	-	0	-	-	0	-	-
neg-M133T473_2	640627.879523047	692577.742812356	736106.929696385	686723.270979681	626358.361268581	716564.978638347	685349.605842183	787441.309513396	629200.325481688	665546.862574097	665282.05772416	709639.053920314	1.01061246292253	0.81564716679735	0.937229437229437	0.893340468638125	0.966195833754161	0.527777777777778	0.194444444444444	0.888888888888889	0.029820678112085	0.466369480079182	none	132.921649417519	7.87706666666667	0	0	-	Unknown	-	-	-	0	-	-	0	-	-
neg-M133T499	20762.2337865548	19601.2130820377	19407.1863273355	16551.7332361302	16913.8252075557	20529.937445688	19730.3984375224	19887.9449119133	16879.3391296438	18134.5995119247	20917.1945799337	20205.2087529265	1.01747933461876	0.724953158728015	0.699134199134199	0.832345607538317	0.815241266405292	0.583333333333333	0.222222222222222	0.903472222222222	0.103121060515333	0.0381696526295979	none	132.92159405244	8.31616666666667	0	0	-	Unknown	-	-	-	0	-	-	0	-	-
neg-M133T506	5822.87341310014	4534.68951738645	5529.79201952264	5996.8833020037	5769.88828271742	6900.60881578234	6230.88346992587	7489.41658092411	4939.80535698807	5026.40137964742	5026.93102059255	5496.29767785601	0.990015844107064	0.87384680466406	0.699134199134199	0.926658260623834	0.815241266405292	0.583333333333333	0.222222222222222	0.903472222222222	0.0529894024445024	0.0848618233614396	none	132.865673959743	8.43364166666667	0	0	-	Unknown	-	-	-	0	-	-	0	-	-
neg-M133T53	1565.45169609056	1421.63053183677	1272.80710394234	1363.81996673392	658.33703454894	1453.28496935939	1874.24410304293	2169.85866429894	1877.65485958773	1325.12249625667	1818.3497025456	1741.32999761005	1.39703904082721	0.041387602496536	0.025974025974026	0.105471853428776	0.0705782995940268	0.888888888888889	0.666666666666667	1	0.888470240719559	0.308912127057326	none	133.031131313193	0.876716666666667	1	1	D-Malic acid	Lipids and lipid-like molecules	Fatty Acyls	HMDB0031518	C00497	0	-	-	0	-	-
neg-M133T63_2	218774.836700311	237566.943856132	233637.760496928	255629.124607189	208864.918245069	271599.063074066	224453.924670626	285020.00959876	224768.249092854	271130.389075564	262186.656746161	260007.67995833	1.07117047113803	0.253493426804509	0.30952380952381	0.415783298557112	0.467722839922132	0.694444444444444	0.333333333333333	1	0.308104330037363	0.0346682555126884	none	133.011729517499	1.04205	1	1	D-Malic acid	Lipids and lipid-like molecules	Fatty Acyls	HMDB0031518	C00497	2	2-(Ethylamino)-4,5-dihydroxybenzamide;5-Nitro-2-propoxyaniline	HMDB0032852;HMDB0037688	0	-	-
neg-M133T70	4082.66334205897	5557.69430856817	3969.78292597575	3728.69043779065	3897.09789296805	3826.34422137028	4529.81991415845	5139.40314437022	5107.55508757536	3640.92317768328	3907.67940103684	4433.51946287498	1.06769645555503	0.43614747080606	0.484848484848485	0.603820983036354	0.642218550393242	0.638888888888889	0.290972222222223	0.972222222222222	0.230076033073054	0.128416958095822	none	133.0482391716	1.16913333333333	0	0	-	Unknown	-	-	-	0	-	-	0	-	-
neg-M133T98	2593.78392233519	3053.11439817786	3514.54088980223	4445.89612843157	2659.38300059063	4555.03103135708	3764.7928289126	4364.71388781707	3907.21076581156	3937.14915531685	3607.8341580199	3502.99205075464	1.10868171716268	0.276970239620707	0.484848484848485	0.44249053243092	0.642218550393242	0.638888888888889	0.305555555555556	0.972222222222222	0.375490605916032	0.103944667099843	none	133.048191007272	1.62911666666667	0	0	-	Unknown	-	-	-	0	-	-	0	-	-
neg-M134T147	4062.81798463187	3437.53440292111	3531.11769993847	3041.77568362265	6235.39136812602	4151.71657072902	5128.80434218687	8429.23853069754	7618.41973601552	4875.94444193715	5164.58725050462	8074.40030521682	1.60632978052745	0.00877190822321341	0.0151515151515152	0.0303386488412849	0.0455137426225529	0.916666666666667	0.722222222222222	1	1.12771743439018	0.202012490949095	none	134.04487855874	2.45523333333333	1	1	Adenine	Organoheterocyclic compounds	Imidazopyrimidines	HMDB0000034	C00147	8	(+)-threo-2-Amino-3,4-dihydroxybutanoic acid;3-methoxy-3-oxopropanoic acid;Methylmalonic acid;Succinic acid;Erythrono-1,4-lactone;Threonolactone;4-Hydroxy-2-oxobutanoic acid;xi-3-Hydroxy-2-oxobutanoic acid	HMDB0029389;HMDB0130020;HMDB0000202;HMDB0000254;HMDB0000349;HMDB0000940;HMDB0031204;HMDB0039324	5	2-Hydroxymethylserine;4-Hydroxy-L-threonine;Succinate;Methylmalonate;Methyl_oxalate	C03059;C06056;C00042;C02170;C10900
neg-M134T168	2772.6459261467	2283.49702604097	2357.71980845564	2641.50861495826	2327.83647644651	2078.42295441185	2970.12583215104	2581.58063533811	2464.88208196006	2833.15646740902	2756.60043794496	2812.59347943031	1.13534491054074	0.0323227813413393	0.0411255411255411	0.0866203221829514	0.101768176035958	0.861111111111111	0.555555555555556	1	0.54272328836588	0.0936207976462693	none	134.04490837694	2.80303333333333	1	0	-	Unknown	-	-	-	2	5'-Methylthioadenosine;L-Menthone 1,2-glycerol ketal	HMDB0001173;HMDB0032367	1	5'-Methylthioadenosine	C00170
neg-M134T366	3832.13134012215	9228.78599007656	4609.72928966306	5108.74434365122	4939.55631112255	5202.04006636872	3900.74440833907	4400.51132456165	1822.39980552893	4009.15906700438	4886.87202580634	5655.47050826057	0.749526643411668	0.166044456752356	0.24025974025974	0.308451865093011	0.390041599025974	0.722222222222222	0.388888888888889	1	0.702577083083241	0.211634194644734	none	133.921655227071	6.10071666666667	0	0	-	Unknown	-	-	-	0	-	-	0	-	-
neg-M134T418	51252.0801976245	31920.7468109828	64633.7447523643	44209.7057891053	22315.1436023876	54265.1366021297	68372.9793427943	67999.3505671014	24316.0179103736	49552.601984407	51701.8542810808	57769.9068005366	1.19030829567966	0.438346606039225	0.30952380952381	0.605938130264758	0.467722839922132	0.694444444444444	0.361111111111111	0.972222222222222	0.416461563815923	0.0419027598529078	none	133.921746420972	6.96901666666667	0	0	-	Unknown	-	-	-	0	-	-	0	-	-
neg-M134T444	34596.6820614359	37637.2465196502	45026.7898125914	139508.763660183	54222.4090187012	40482.7336393063	91336.5883553592	101094.193042957	26152.9911490398	32067.799378594	97172.9112617492	99498.9367675818	1.27270473742447	0.490702503227135	0.818181818181818	0.650625549132209	0.894566397766057	0.555555555555556	0.222222222222222	1	0.436858509882407	0.467163821218092	none	133.921787200698	7.39433333333333	0	0	-	Unknown	-	-	-	0	-	-	0	-	-
neg-M134T473	162052.241465406	78111.2771088519	181408.113084988	130617.198683407	75423.2985846883	84755.0243415327	74286.3778093991	131305.097416779	69656.8439815178	139276.446520132	69165.3493190328	130147.829449443	0.86168760263518	0.539896722059412	0.30952380952381	0.693508637132034	0.467722839922132	0.694444444444444	0.333333333333333	0.959027777777777	0.312224943636764	0.0793395835567553	none	133.92171726143	7.8756	0	0	-	Unknown	-	-	-	0	-	-	0	-	-
neg-M134T499	2149.28229340373	2119.2484493138	2185.13429973329	2143.0949194721	2089.36478368474	2252.5288640858	2393.56223218605	2490.91737802384	2003.36845834592	2003.81961844041	2101.61299929414	2970.46843514751	1.07922737115216	0.345604305955278	0.937229437229437	0.51655884648856	0.966195833754161	0.527777777777778	0.166666666666667	0.833333333333333	0.256642051847207	0.107727856238664	none	133.921716995809	8.31686666666667	0	0	-	Unknown	-	-	-	0	-	-	0	-	-
neg-M134T62	8870.8272398764	12080.640921359	12107.6288084207	12256.3290543245	10509.5281166278	11690.0366583868	12220.5677686212	12261.9677848492	10512.3832687667	12275.1489973715	12455.3925023566	13956.7944825317	1.09134658736551	0.187797781975747	0.0411255411255411	0.336650914806941	0.101768176035958	0.861111111111111	0.583333333333333	1	0.367211726770439	0.0986740450734507	none	134.01547173705	1.03353333333333	1	0	-	Unknown	-	-	-	2	2-Amino-3-methylimidazo[4,5-f]quinoline;2-Amino-6-methyldipyrido[1,2-a:3',2'-d]imidazole	HMDB0029706;HMDB0029749	3	2-Amino-3-methylimidazo[4,5-f]quinoline;Glu-P-1;SK&F_91581	C19180;C19244;C11799
neg-M134T91	18013.5844911438	6598.22330981929	8257.68418643663	6921.24736510645	8347.1938391863	7777.37258411957	11316.6216090413	8147.46789648337	10734.2095540763	8448.74790211065	9461.8044070224	15655.2932372093	1.14037013159868	0.362830003944733	0.132034632034632	0.533693989923298	0.250190577547324	0.777777777777778	0.444444444444444	1	0.439752284157754	0.0765706784487403	none	134.044925641307	1.521475	1	1	Adenine	Organoheterocyclic compounds	Imidazopyrimidines	HMDB0000034	C00147	8	(+)-threo-2-Amino-3,4-dihydroxybutanoic acid;3-methoxy-3-oxopropanoic acid;Methylmalonic acid;Succinic acid;Erythrono-1,4-lactone;Threonolactone;4-Hydroxy-2-oxobutanoic acid;xi-3-Hydroxy-2-oxobutanoic acid	HMDB0029389;HMDB0130020;HMDB0000202;HMDB0000254;HMDB0000349;HMDB0000940;HMDB0031204;HMDB0039324	5	2-Hydroxymethylserine;4-Hydroxy-L-threonine;Succinate;Methylmalonate;Methyl_oxalate	C03059;C06056;C00042;C02170;C10900
neg-M135T229	590.990501147447	536.192493172401	587.407792394462	479.820918350484	542.818762399062	574.406090369848	518.767321350169	780.96697276981	572.140143043616	466.027522966188	571.723725428807	548.550002829575	1.04424976231399	0.686625853986649	0.818181818181818	0.805911438573597	0.894566397766057	0.444444444444444	0.138888888888889	0.805555555555556	0.127908874708196	0.0733517305973544	none	135.043032964227	3.81235833333333	1	0	-	Unknown	-	-	-	5	Glutamylglycine;L-beta-aspartyl-L-alanine ;gamma-Glutamylglycine;Alanyl-Aspartic acid;Aspartyl-Alanine	HMDB0028819;HMDB0011162;HMDB0011667;HMDB0028683;HMDB0028746	0	-	-
neg-M135T419	76807.712227404	73994.7923887957	29709.6063763914	66785.5756883773	59966.0723723311	78493.8990136136	83933.5469879076	81828.088306915	27921.3964047892	206714.335320572	85157.2910322098	83458.6357190662	1.47505378538139	0.380525769956957	0.0649350649350649	0.551925990026154	0.145005299666932	0.833333333333333	0.5	1	0.535924880520168	0.396678277356914	none	134.892851771355	6.98201666666667	0	0	-	Unknown	-	-	-	0	-	-	0	-	-
neg-M135T472	24355.1999486862	41225.6067708622	15940.712387782	29131.5728594023	37499.584757188	44046.6661349843	17729.1381194994	42057.4253302318	21901.6425197779	34250.0380262938	18733.3222247064	29236.126166043	0.852800482813712	0.485091399264568	0.588744588744589	0.646602964053422	0.72897379347174	0.611111111111111	0.263194444444445	0.944444444444444	0.347865124168822	0.134743215805509	none	134.919983541491	7.87080833333333	0	0	-	Unknown	-	-	-	0	-	-	0	-	-
neg-M135T473	249936.585982205	314315.45665616	244471.364538021	200867.842667315	293421.205194766	316747.812500118	298570.506441214	319212.883300459	244387.503495649	274034.742362511	235126.285913962	311979.455370509	1.0392348859392	0.630897058483795	0.937229437229437	0.765690315473997	0.966195833754161	0.527777777777778	0.194444444444444	0.861111111111111	0.16699394904333	0.0254824618019381	none	134.892840282639	7.883025	0	0	-	Unknown	-	-	-	0	-	-	0	-	-
neg-M135T498	5354.8057303856	13601.0887984002	5254.24240461588	6287.20815362373	6244.95869402653	5470.89376917633	5553.3058885009	17150.1459052601	4971.18728559096	6796.60943328435	16783.0418245852	5935.61368288184	1.35478730205298	0.430930306023987	0.484848484848485	0.598862658448337	0.642218550393242	0.638888888888889	0.25	0.944444444444444	0.436747961709671	0.434554664667252	none	134.892834030455	8.30103333333333	0	0	-	Unknown	-	-	-	0	-	-	0	-	-
neg-M135T505_1	4885.36331626271	7893.16038512228	6581.20510570543	6927.6648213322	5374.78451574878	5180.53696133995	5937.05879064958	5551.55624490034	5159.00656807686	6126.99456752829	5344.4084661741	5737.59689687073	0.918950230384493	0.417306624600901	0.699134199134199	0.587791881147573	0.815241266405292	0.583333333333333	0.222222222222222	0.916666666666667	0.269927824267021	0.0508003548720221	none	134.863431508904	8.415025	0	0	-	Unknown	-	-	-	0	-	-	0	-	-
neg-M135T505_2	1618.73493334498	1268.20277665566	1062.85287160976	2765.36565668468	1187.40289065392	1072.54246081647	1408.04512253262	1021.75979709063	1287.46336414871	1184.00347212798	1112.76261200919	1592.90111272009	0.847559819189523	0.509263032935495	0.818181818181818	0.666973652793554	0.894566397766057	0.444444444444444	0.124305555555556	0.777777777777778	0.283265785419646	0.290539540280112	none	134.985899196706	8.4152	1	0	-	Unknown	-	-	-	4	2,3,4-trihydroxy-5-methoxybenzoic acid;2,4,5-trihydroxy-3-methoxybenzoic acid;4-Fumarylacetoacetic acid;Maleylacetoacetic acid	HMDB0125594;HMDB0125598;HMDB0001268;HMDB0002052	7	4-Maleylacetoacetate;4-Fumarylacetoacetate;2-Hydroxy-5-carboxymethylmuconate_semialdehyde;cis-4,5-Dihydroxycyclohexa-1(6),2-diene-1,2-dicarboxylate;3-Carboxymethylmuconate;(3S,4R)-3,4-Dihydroxycyclohexa-1,5-diene-1,4-dicarboxylate;Phthalate_3,4-cis-dihydrodiol	C01036;C01061;C04642;C04783;C05592;C06318;C18314
neg-M135T55	28021.5008396277	27986.4031356037	28504.9794297276	26051.5055892648	27646.7015292878	25031.2271440517	39117.4979752146	41278.6728028475	42716.9049503302	34363.7002977758	38351.2264279234	37559.5946912633	1.42970034045118	6.80449036787681e-06	0.00216450216450216	9.98668287197641e-05	0.00927635166765601	1	1	1	1.13907614615984	0.0813891962146232	none	135.027565177774	0.918316666666667	1	1	Peracetic acid	Organic acids and derivatives	Carboxylic acids and derivatives	HMDB0031608	null	1	Phenyl vinyl sulfide	HMDB0031825	0	-	-
neg-M135T66	12043.8751023677	17500.5344757986	16052.355299684	15438.8401508959	12955.6248702082	26626.0655802224	12173.4016321043	9433.38676973756	10948.5295328756	10643.4159044518	12070.9707749531	11243.3099034258	0.661049516395651	0.0189026334549832	0.00865800865800866	0.0566379178950266	0.0285450684249998	0.944444444444444	0.75	1	0.877546485241456	0.0115265291257419	none	135.028941120737	1.1081	1	1	Peracetic acid	Organic acids and derivatives	Carboxylic acids and derivatives	HMDB0031608	null	5	Erythronic acid;Threonic acid;L-threonic Acid;2-(2-Methylpropoxy)naphthalene;(2Z)-2-(phenylmethylidene)hept-6-enal	HMDB0000613;HMDB0000943;HMDB0062620;HMDB0035076;HMDB0133163	1	Threonate	C01620
neg-M135T96	11394.0642724334	16322.4169936149	27956.4311950887	16780.7335063372	13373.0832915704	16651.4063631449	9847.63676074357	10015.1416710633	9751.09315329264	9030.69396729003	10752.310728781	10599.6012051748	0.585456371957594	0.00944798759298665	0.00216450216450216	0.0321419701808309	0.00927635166765601	1	1	1	1.22326186198398	0.0804761007269365	none	135.029084215835	1.6008	1	1	Hypoxanthine	Organoheterocyclic compounds	Imidazopyrimidines	HMDB0000157	C00262	5	Erythronic acid;Threonic acid;L-threonic Acid;2-(2-Methylpropoxy)naphthalene;(2Z)-2-(phenylmethylidene)hept-6-enal	HMDB0000613;HMDB0000943;HMDB0062620;HMDB0035076;HMDB0133163	1	Threonate	C01620
neg-M136T419	9260.76353027699	8097.37610601383	8078.25906332812	7738.19936848118	7323.01998770759	5407.98693412075	10001.5152127308	10386.6263362794	4558.15450169886	11212.4101420537	6832.72871987177	10806.2852930261	1.17192051422617	0.469304290231342	0.30952380952381	0.632937744150779	0.467722839922132	0.694444444444444	0.333333333333333	1	0.317698319642016	0.477362256885068	none	135.892909119397	6.98815833333333	0	0	-	Unknown	-	-	-	0	-	-	0	-	-
neg-M136T444	18651.7436191416	17936.8615374315	18386.6975677774	8273.53112961786	8913.60652591503	7250.83788122804	9223.2758761162	6533.38251692577	8093.05160470564	10886.8761999823	20621.5765193602	12279.9962071045	0.851723545548641	0.557361719283288	0.818181818181818	0.707842018287011	0.894566397766057	0.555555555555556	0.166666666666667	0.888888888888889	0.331679311805955	0.307286151012035	none	135.892665790698	7.39428333333333	0	0	-	Unknown	-	-	-	0	-	-	0	-	-
neg-M136T472	3914.04534127801	6537.74315282536	5415.93093490532	3326.7578818541	3435.47111797834	7119.16092806823	4453.53427807061	7198.47754949756	5207.08530467639	3540.5189960213	6583.37053554929	5115.64503097648	1.07897790517673	0.594307765206508	0.588744588744589	0.737465340992614	0.72897379347174	0.611111111111111	0.25	0.888888888888889	0.243535260884574	0.271462306241189	none	135.969036524218	7.87043333333333	0	0	-	Unknown	-	-	-	0	-	-	0	-	-
neg-M136T473	36181.5149525852	36039.1989835591	26127.6947875755	25841.9560785292	33439.9792635463	32248.8073308634	36729.4209917293	37902.1019962456	30773.5019595951	34862.8145049559	35470.706028749	38150.4956584133	1.12644826757664	0.111909728589343	0.132034632034632	0.229751121030484	0.250190577547324	0.777777777777778	0.444444444444444	1	0.430435676391102	0.217924349999012	none	135.892878054901	7.8801	0	0	-	Unknown	-	-	-	0	-	-	0	-	-
neg-M136T49	1058.51992328426	958.439118107483	835.342667807151	1068.79504221392	830.168763572823	1007.76309185286	931.073321687994	1137.68544352331	972.130707984785	895.8841528622	1042.239791817	1078.6565081236	1.05185619651303	0.399503610827549	0.484848484848485	0.571077752401418	0.642218550393242	0.638888888888889	0.305555555555556	0.931249999999999	0.161724024057509	0.31744949704861	none	136.049382410424	0.81675	0	0	-	Unknown	-	-	-	0	-	-	0	-	-
neg-M136T55	1676.78411182699	1433.00097424303	1468.39972673341	1473.06223894404	1116.17016052538	1606.76826141643	2969.68175048131	2384.34870910161	2153.2288454203	2137.66685792756	1639.11936766532	1981.7273232385	1.51190932692431	0.00269468528290073	0.00432900432900433	0.0116295749635601	0.0161845610423291	0.972222222222222	0.833333333333333	1	1.08730793938788	0.0930554658373579	none	136.030994739679	0.923016666666667	0	0	-	Unknown	-	-	-	0	-	-	0	-	-
neg-M136T95	644.4462953695	1098.42856787005	914.673338292417	1128.04385950231	841.075488802721	1114.62355315906	686.490088362289	820.895571007174	789.450858150225	838.673585262951	678.354223113392	990.33719286535	0.83678068792825	0.152644286169018	0.132034632034632	0.28942184814069	0.250190577547324	0.777777777777778	0.444444444444444	1	0.524804977939962	0.0360662525859031	none	136.032448754779	1.59005	0	0	-	Unknown	-	-	-	0	-	-	0	-	-
neg-M137T191_1	1114.38892586941	1298.52829375453	796.138279077244	1525.66651055653	1089.07267426679	966.114543684594	1464.76660528252	1844.95357582539	1478.16019265498	1408.56989270679	1523.11592976228	1681.57265022667	1.38457504097192	0.0119143850423498	0.025974025974026	0.0389720269721789	0.0705782995940268	0.888888888888889	0.666666666666667	1	0.978243998234496	0.0855828210335885	none	137.022038437746	3.1775	0	0	-	Unknown	-	-	-	0	-	-	0	-	-
neg-M137T191_2	354.249076457879	402.26719591213	367.655886214764	429.53852723802	323.885071041429	408.928764977833	340.707420978381	338.138958846514	346.781908729154	295.390656521904	308.708111412598	385.996333321788	0.881566486847228	0.0549466173370178	0.0649350649350649	0.132556343707456	0.145005299666932	0.833333333333333	0.555555555555556	1	0.49151897499996	0.12993787427919	none	137.058559385442	3.17988333333333	1	0	-	Unknown	-	-	-	1	4-(Methylnitrosamino)-1-(3-pyridyl)-1-butanone	HMDB0011603	2	5-(alpha-Phenylethyl)semioxamazide;4-(N-Nitrosomethylamino)-1-(3-pyridyl)-1-butanone	C15418;C16453
neg-M137T264	748.741803465457	899.967953652483	951.204813822131	888.386101031768	831.637166167939	720.36782873125	894.625029234222	842.503492124413	969.672310470203	793.99561774454	796.538260626428	889.674028284713	1.02910598707887	0.583254226901238	0.699134199134199	0.729044077959709	0.815241266405292	0.583333333333333	0.194444444444444	0.888888888888889	0.145090368729032	0.0314748430066708	none	137.022127788063	4.40393333333333	0	0	-	Unknown	-	-	-	0	-	-	0	-	-
neg-M137T419	12778.6086187738	25251.8420476822	10293.7949521386	25890.954843369	23496.1938154122	63029.521241895	29349.8701558705	28859.6507896127	11256.0675429547	30219.8619951233	30601.8324876236	27620.9876201651	0.982377573757309	0.732285574600955	0.24025974025974	0.837948748373187	0.390041599025974	0.722222222222222	0.388888888888889	1	0.208085270896398	0.456540780050994	none	136.889989511272	6.98974166666667	0	0	-	Unknown	-	-	-	0	-	-	0	-	-
neg-M137T473	112229.211108536	104758.704686135	79519.1307776883	80674.6569928603	102370.344301757	105043.501770939	96536.1711335795	113295.16921492	66989.8451293287	94829.3302552523	80257.7975149439	110302.717937585	0.961709392987732	0.659920961955192	0.818181818181818	0.78639217544831	0.894566397766057	0.555555555555556	0.194444444444444	0.916666666666667	0.171572099881624	0.12135374406428	none	136.889844622669	7.88343333333333	0	0	-	Unknown	-	-	-	0	-	-	0	-	-
neg-M137T49	2822.51305605225	1871.51574438065	1328.47828426414	3088.28362556964	2309.34832667631	2680.91364997777	2950.94884543195	2576.80543775596	3403.75619632641	1928.02445064641	2271.69078505504	2801.59751363444	1.12990310600204	0.37186671566692	0.588744588744589	0.54355460901238	0.72897379347174	0.611111111111111	0.277777777777778	0.888888888888889	0.398907260905842	0.0605222362053568	none	137.033336642331	0.820233333333333	1	0	-	Unknown	-	-	-	2	Bufotenin;Psilocin	HMDB0041842;HMDB0042000	3	Bufotenine;Psilocin;Caulophylline	C08299;C08312;C10760
neg-M137T496	1359.92118334807	1649.29508915289	1765.52570824575	1125.94349468624	1288.851565161	1297.07848796667	1032.3968837251	2095.74361261781	2016.18672980949	1502.888251389	1926.79275387921	1497.85508073614	1.18679387304175	0.261978181510486	0.24025974025974	0.425458568661658	0.390041599025974	0.722222222222222	0.374305555555556	1	0.43988826449374	0.133235129610882	none	136.90779051813	8.26328333333333	0	0	-	Unknown	-	-	-	0	-	-	0	-	-
neg-M137T506	1771.13823318936	2372.53813939137	2274.14130006767	2000.61972304372	2262.35322739656	1996.93972406248	2084.76332614546	2145.30286337111	2925.24749159055	2437.36199054131	2286.76064187371	2318.78908402138	1.11993432647304	0.124475860901988	0.132034632034632	0.248741431200762	0.250190577547324	0.777777777777778	0.444444444444444	1	0.407012046215857	0.225455269833971	none	136.860716555561	8.43593333333333	0	0	-	Unknown	-	-	-	0	-	-	0	-	-
neg-M138T268	3142.80368332742	3022.04773126186	3529.69362479972	3314.5786130844	3184.61442954183	7581.43728863016	3406.06062587087	3462.47050795883	3114.35720626802	4570.14172488181	3384.53607740705	2926.97944232799	0.877576937265224	0.626750550169947	1	0.762644869032466	1	0.5	0.166666666666667	0.847916666666666	0.210304212784913	0.266913924251637	none	138.017541933898	4.47403333333333	1	0	-	Unknown	-	-	-	17	5-[(3-methoxyphenyl)methyl]oxolan-2-one;(1Z)-2-hydroxy-1-(4-methoxyphenyl)pent-1-en-3-one;(1E)-1-(2-hydroxy-4-methoxyphenyl)pent-1-en-3-one;(1E)-4-hydroxy-1-(4-methoxyphenyl)pent-1-en-3-one;1-[3-(4-methoxyphenyl)oxiran-2-yl]propan-1-one;(1E)-5-hydroxy-1-(4-methoxyphenyl)pent-1-en-3-one;1-(4-methoxyphenyl)pentane-2,3-dione;4-hydroxy-3-(3-methylbut-2-en-1-yl)benzoic acid;Ethyl trans-p-methoxycinnam…	HMDB0127763;HMDB0132972;HMDB0132974;HMDB0132975;HMDB0132976;HMDB0132977;HMDB0132987;HMDB0135898;HMDB0030762;HMDB0031729;HMDB0031973;HMDB0032348;HMDB0033594;HMDB0034122;HMDB0034135;HMDB0035071;HMDB0041410	4	Benzyl_2-methyl-3-oxobutanoate;p-Methoxycinnamic_acid_ethyl_ester;3-Dimethylallyl-4-hydroxybenzoate;Acetyleugenol	C04000;C10476;C12458;C14567
neg-M138T443	6221.30924090997	5381.35184177915	4772.77683375395	2611.0279768656	6298.75767708303	3533.32471588171	5170.94124368179	2896.77798652885	3262.92875792216	4915.90025938835	5440.89386135535	3379.07421537674	0.869804962944393	0.510213992379141	0.484848484848485	0.667594186649165	0.642218550393242	0.638888888888889	0.305555555555556	0.944444444444444	0.29858768166521	0.415848594206491	none	137.889996274886	7.38466666666667	0	0	-	Unknown	-	-	-	0	-	-	0	-	-
neg-M138T473	11572.0234464604	14318.5789557911	15859.151787578	8687.35042941613	12718.4000569601	14044.5131200479	12154.7336571923	10789.851811663	9009.14581533394	12918.9880414389	10553.324098879	11947.2090559913	0.872710323180365	0.252291818025779	0.24025974025974	0.414254275043502	0.390041599025974	0.722222222222222	0.374305555555556	1	0.408214674115807	0.126841906133675	none	137.890073118762	7.8845	0	0	-	Unknown	-	-	-	0	-	-	0	-	-
neg-M139T472	2477.01849857103	3860.88828098138	1415.75568321877	2580.26090244585	1718.69017570616	4308.18034616932	2766.26178552098	3201.97672970924	2826.085406166	4469.70268334765	1355.0348186245	3867.68862606385	1.12994211509607	0.591029162257449	0.484848484848485	0.734820134866817	0.642218550393242	0.638888888888889	0.277777777777778	0.916666666666667	0.28949950633945	0.309550537637047	none	138.887791004429	7.87435833333333	0	0	-	Unknown	-	-	-	0	-	-	0	-	-
neg-M140T52	578.270615097017	634.555603521534	724.184311968569	412.994571288538	816.731656233526	849.646355420713	613.684294959923	913.577790772232	492.651505960356	683.007194158417	538.90649655274	826.081888525945	1.01282896973303	0.913669389929503	1	0.949704299268655	1	0.5	0.194444444444444	0.847916666666666	0.0704729899053626	0.115353970488551	none	140.009482953644	0.868241666666667	1	0	-	Unknown	-	-	-	0	-	-	2	Pyocyanine;2-Aminoacridone	C01748;C12143
neg-M141T295	1281.11959074174	1208.1420591659	1313.03106413242	1071.06345478383	1091.32705529823	1053.13693493834	660.018465565154	616.93694254534	540.655735831879	640.870254886045	616.543734330315	594.200406565659	0.522844053646371	2.74689877102115e-07	0.00216450216450216	7.79318494501702e-06	0.00927635166765601	1	1	1	1.55587180396043	0.0876778440317265	none	141.043861414687	4.92346666666667	1	0	-	Unknown	-	-	-	1	Ciliatine	HMDB0011747	2	2-Aminoethylphosphonate;D-(1-Aminoethyl)phosphonate	C03557;C03782
neg-M142T116	2125.62295542943	1440.06992232958	1364.29342468732	1384.37140453921	1392.75414906502	1374.54699240019	3817.27662335685	3891.1541390934	3369.72483905775	2435.50551814566	4126.67332151449	2462.12916654937	2.2135233158584	9.09430007621103e-05	0.00216450216450216	0.000787848181813505	0.00927635166765601	1	1	1	1.60007104990095	0.409785833120378	up	142.048752195372	1.93455	1	0	-	Unknown	-	-	-	2	3-Oxododecanoic acid;4-Acetoxy-2-hexyltetrahydrofuran	HMDB0010727;HMDB0037398	1	3-Oxododecanoic_acid	C02367
neg-M142T172	665.1481649766	490.765868778723	551.894573920204	557.052017058996	591.680176139681	522.908690479329	366.733974529108	501.984832233918	322.389609763676	383.746485511918	428.438349412172	449.565195091837	0.725815980625949	0.00245360004360772	0.00432900432900433	0.0108075072674179	0.0161845610423291	0.972222222222222	0.888888888888889	1	0.992162975974682	0.113867765875787	none	142.064129288965	2.85986666666667	0	0	-	Unknown	-	-	-	0	-	-	0	-	-
neg-M142T184	739.319926751154	637.787312060012	686.230722446279	669.318694619309	699.167656616249	734.396127254508	690.869328690435	780.773669649234	828.5507648908	1149.01734432712	390.857039062023	596.224794798914	1.06482434272906	0.937674987778301	0.699134199134199	0.962949507843865	0.815241266405292	0.583333333333333	0.207638888888889	0.944444444444444	0.0571672888406148	0.250199773163474	none	142.048913694333	3.06851666666667	1	0	-	Unknown	-	-	-	14	2-Methylbutyrylglycine;Isovalerylglycine;Valerylglycine;N-Acetylvaline;3-Dehydrocarnitine;5-Acetamidovalerate;4-Hydroxystachydrine;Turicine;Betonicine;Calystegine A6;Calystegine A7;Calystegin A3;Medicanine;Methyl 5-(hydroxymethyl)pyrrolidine-3-carboxylate	HMDB0000339;HMDB0000678;HMDB0000927;HMDB0011757;HMDB0012154;HMDB0012175;HMDB0029230;HMDB0029409;HMDB0029412;HMDB0031345;HMDB0036384;HMDB0038593;HMDB0038625;HMDB0061678	4	5-Acetamidopentanoate;(-)-Betonicine;3-Hydroxystachydrine;Calystegin_A3	C03087;C08269;C10151;C10850
neg-M142T197	710.703470084556	1035.62254133902	1115.16473798565	985.248091858227	834.299535231933	1114.745532613	1086.43301620235	841.845961715156	1022.34200990534	792.699292199669	713.294896060143	889.745760281407	0.922456913543357	0.441283872988676	0.484848484848485	0.608729927295632	0.642218550393242	0.638888888888889	0.305555555555556	0.944444444444444	0.276850762050246	0.0510276877663215	none	142.014549606022	3.29091666666667	1	0	-	Unknown	-	-	-	0	-	-	3	N-Formylmaleamic_acid;Oxaburimamide;Metribuzin	C18232;C11802;C14332
neg-M142T473	6530.71959593393	9125.98422899227	10514.8252968576	10911.9399817397	4475.34664928066	6355.33246147106	7920.32725640486	9642.78310851857	8663.74899787371	9658.07189521011	12044.6203034614	11670.314426781	1.24388866774204	0.147590548069749	0.24025974025974	0.28195258572818	0.390041599025974	0.722222222222222	0.388888888888889	0.972222222222222	0.64752199723771	0.274788247954666	none	141.92174571469	7.88895	0	0	-	Unknown	-	-	-	0	-	-	0	-	-
neg-M143T444	11479.1083202752	7295.11082105866	5145.2661067807	8568.61277299205	10244.23442175	7060.73642761582	9472.18740585124	13557.6277710341	7383.23975406854	3026.93096997331	5010.16271347624	9630.64119978632	0.965612100335955	0.672272699256476	0.937229437229437	0.79488944993978	0.966195833754161	0.472222222222222	0.111111111111111	0.833333333333333	0.231410404584177	0.371802222436012	none	142.927079536416	7.393975	1	0	-	Unknown	-	-	-	0	-	-	1	3-Chloro-4-(dichloromethyl)-5-hydroxy-2(5H)-furanone	C19205
neg-M143T473	6659.21250663994	21098.9083551538	15111.3220897875	5631.06795854581	21554.8238324492	10918.0595794404	20253.3946362348	21923.6002781446	21836.0353792251	1846.20663372353	17244.1528637335	11489.4999956342	1.16819716622619	0.934774352235776	0.484848484848485	0.96134465050358	0.642218550393242	0.638888888888889	0.305555555555556	0.944444444444444	0.0667713469527425	0.296383028975937	none	142.927249776802	7.87733333333333	1	0	-	Unknown	-	-	-	0	-	-	1	3-Chloro-4-(dichloromethyl)-5-hydroxy-2(5H)-furanone	C19205
neg-M143T55	2001.37145028592	2398.45527627133	2394.0194815047	2318.83349597074	1822.03522776715	2812.20639318415	2561.34924308801	2679.00167093128	2562.35329749152	1743.3180265096	2332.54683740423	3026.70033482105	1.08426236375969	0.454749025770461	0.393939393939394	0.620135768395468	0.554979941420619	0.666666666666667	0.333333333333333	0.986805555555555	0.247593973327358	0.204616929192269	none	142.972813727964	0.908816666666667	1	0	-	Unknown	-	-	-	0	-	-	1	5-(3-Buten-1-ynyl)-2,2'-bithiophene	C08397
neg-M143T57	850.30392175837	1233.85002384799	1861.96984097891	1316.26269005366	664.614141167529	916.144212440195	553.732991979656	514.680450890794	496.589207636054	708.809850129653	1834.47579179135	917.19548701397	0.734382203519772	0.175718243499146	0.17965367965368	0.321159369200998	0.316188008702602	0.75	0.457638888888889	1	0.779276705881492	0.127229764875136	none	142.996244210323	0.946316666666667	1	0	-	Unknown	-	-	-	0	-	-	5	3-Phospho-D-erythronate;4-Phospho-D-erythronate;Demephion-O;Demephion-S;5-(3-Buten-1-ynyl)-2,2'-bithiophene	C03356;C03393;C18975;C18976;C08397
neg-M144T117	1585.69896270484	1407.53207971543	1298.0632150539	986.726979757077	1233.34456292884	1621.4813163181	1589.6725148184	1269.10339319701	1515.78024238102	1838.2554487843	1895.61504682012	1371.192674717	1.1655966459164	0.145846072541694	0.24025974025974	0.279391436087408	0.390041599025974	0.722222222222222	0.388888888888889	0.944444444444444	0.491865406372286	0.159527027831859	none	144.06454486521	1.94395	1	0	-	Unknown	-	-	-	1	8,8-Dimethoxy-2,6-dimethyl-2-octanol	HMDB0040219	0	-	-
neg-M144T151	1086.82745228472	1077.13682199113	1133.07592636787	1005.94697693857	968.104576500347	950.489533565152	881.115685214173	841.523064333384	730.949644337754	871.6974680011	754.640515803923	799.003976114058	0.784194584661448	0.000199109096439393	0.00216450216450216	0.00147551834985472	0.00927635166765601	1	1	1	0.847524764121423	0.0751207094287801	none	144.064368093025	2.51488333333333	1	0	-	Unknown	-	-	-	1	8,8-Dimethoxy-2,6-dimethyl-2-octanol	HMDB0040219	0	-	-
neg-M144T174	1273.52644070664	1125.78001583444	1227.51763210153	1167.61332673429	1243.2181472317	1395.39378048892	1266.35142915243	1128.67744445144	894.543485832572	1083.0776972571	1448.28669602862	1014.54153881166	0.919606204132277	0.255315753044365	0.30952380952381	0.417658546230127	0.467722839922132	0.694444444444444	0.333333333333333	1	0.362253321034711	0.0682629594304177	none	144.064419246389	2.90721666666667	1	0	-	Unknown	-	-	-	1	8,8-Dimethoxy-2,6-dimethyl-2-octanol	HMDB0040219	0	-	-
neg-M144T179	1387.17374510866	1490.0881772746	1522.24517004214	1317.86409274185	1088.66317058922	1461.66776262236	1258.59146204914	1300.82369310114	1092.08258834824	1440.62370251021	1055.04215365416	1511.85358954241	0.926377980186243	0.333707387260083	0.30952380952381	0.504415461898978	0.467722839922132	0.694444444444445	0.388888888888889	1	0.302171315287491	0.0913683905977708	none	144.043299322046	2.9841	0	0	-	Unknown	-	-	-	0	-	-	0	-	-
neg-M144T252	15770.8199814528	17986.8943439003	18141.1925033776	12997.0402167934	17524.9925829878	15711.3952506507	15893.613819032	14233.5260036156	11980.8632370832	12574.7038350924	12622.3377547158	14297.5877417742	0.831557024418061	0.0225213216423927	0.0411255411255411	0.0650672087658952	0.101768176035958	0.861111111111111	0.583333333333333	1	0.677311265280812	0.0134380214072737	none	144.043600211871	4.20333333333333	1	1	Indole-3-carboxyaldehyde	Organoheterocyclic compounds	Indoles and derivatives	HMDB0029737	C08493	0	-	-	0	-	-
neg-M145T127	33315.9668676682	35428.2922029246	33425.66951549	31917.5321847939	31958.2743833351	32766.5860228565	42575.2929618954	78622.3602305364	39729.1546578007	47553.7270341655	71252.8990562575	44941.9901919946	1.63307496341479	0.0111972274428645	0.00216450216450216	0.037019945471711	0.00927635166765601	1	1	1	1.16762615758256	0.0392452528628652	none	145.048845976171	2.1121	0	0	-	Unknown	-	-	-	0	-	-	0	-	-
neg-M145T199	2350.3015914574	1120.63962677018	1123.08072999269	1575.09598177002	1847.05074837669	1499.20912803127	822.647015480407	1179.06423383969	1473.09699292635	5180.62551221623	1417.79238707871	1975.60621838838	1.26624844594484	0.78739123390376	0.937229437229437	0.874771693066839	0.966195833754161	0.527777777777778	0.179861111111111	0.888888888888889	0.162912652173571	0.336511907068852	none	145.084750309181	3.3202	0	0	-	Unknown	-	-	-	0	-	-	0	-	-
neg-M145T222	1864.40457796279	1233.49837714236	2011.52599250204	2975.68079689333	2634.02566024371	5009.46100793489	1771.10989578242	2958.70689592797	1883.70334365707	2158.79653445232	2016.54509626775	2743.57634345056	0.860371628496319	0.74431010993689	0.937229437229437	0.84648003553728	0.966195833754161	0.527777777777778	0.207638888888889	0.875694444444444	0.17028160461923	0.207208762521503	none	145.085009243954	3.70148333333333	0	0	-	Unknown	-	-	-	0	-	-	0	-	-
neg-M145T252	1611.79364853354	1720.66876107417	1665.88420306422	1425.87010477734	1561.83710069234	1478.43503933901	1623.96156456981	1346.75308363266	1188.38647846856	1243.50561803683	1379.56981902669	1360.69254164427	0.860360155524172	0.0179453172394137	0.025974025974026	0.0542509160942019	0.0705782995940268	0.888888888888889	0.666666666666667	1	0.62038393882801	0.0825224982312028	none	145.046944071701	4.20336666666667	0	0	-	Unknown	-	-	-	0	-	-	0	-	-
neg-M145T260	971.200453487179	640.943013046096	1078.95717420658	710.914769213097	657.419833661871	646.903714038885	1025.94320316825	988.131443720869	1032.25760081712	669.74915765079	798.740588392184	799.973649332698	1.12928450137207	0.292004876434917	0.24025974025974	0.459725406539342	0.390041599025974	0.722222222222222	0.388888888888889	1	0.407669208016304	0.0516785062888256	none	145.084976223345	4.33563333333333	0	0	-	Unknown	-	-	-	0	-	-	0	-	-
neg-M145T385	26040.2655252885	17506.4512830612	12512.0635300462	13770.2169793441	13832.7003461597	12244.6172395869	20740.8730745879	16877.274073143	15512.8956421021	21772.236037925	50658.2435376463	13722.3722465917	1.45229117344527	0.211747013167849	0.24025974025974	0.366318874124133	0.390041599025974	0.722222222222222	0.402083333333334	1	0.672227127779404	0.291801435312951	none	144.921806079399	6.41123333333333	0	0	-	Unknown	-	-	-	0	-	-	0	-	-
neg-M145T418	108624.479901303	132178.028312907	118575.77916675	53783.8049435251	115935.013350596	65179.1648802641	153466.659491512	174663.218359058	93243.6001864233	61962.4727267904	81813.6538386341	79210.0384122208	1.08427624480528	0.787594407875097	0.937229437229437	0.874864613841314	0.966195833754161	0.472222222222222	0.124305555555556	0.833333333333333	0.146560901439675	0.0595931824869976	none	144.921850856934	6.97291666666667	0	0	-	Unknown	-	-	-	0	-	-	0	-	-
neg-M145T443	199340.259741979	190460.688558314	216987.987845214	167568.228972737	66739.5478629744	69176.9530256702	78646.6099345497	81315.0418867013	273611.147469963	55507.7077686823	77503.0531798543	77707.6357891698	0.707799445473626	0.238589218272657	0.588744588744589	0.398348144340787	0.72897379347174	0.611111111111111	0.25	1	0.740013988494085	0.456644945513138	none	144.921806105519	7.37850833333333	0	0	-	Unknown	-	-	-	0	-	-	0	-	-
neg-M145T46	44129.5021545372	39557.8536329015	45079.8170667934	38390.0294888868	40099.4773703503	31992.7555411266	40492.368163123	50038.4239033588	39304.0617173241	43110.4689016166	43111.4419629065	47744.1923844563	1.10261893304811	0.144758057020404	0.24025974025974	0.277939199091362	0.390041599025974	0.722222222222222	0.388888888888889	1	0.420526845441878	0.0331959843770808	none	145.096479261166	0.77185	1	1	(3-Methyl-2-butenyl)-benzene	Benzenoids	Benzene and substituted derivatives	HMDB0061808	null	0	-	-	0	-	-
neg-M145T474	142499.215842736	167914.644033343	185921.978650921	302756.229825368	336535.723190816	380453.77041749	164311.174212838	412587.448024849	132541.096925376	167877.736093398	377721.615707964	408629.158389185	1.09734744560977	0.85869764993748	0.937229437229437	0.917853227895977	0.966195833754161	0.527777777777778	0.166666666666667	0.861111111111111	0.114808893608168	0.0919231492276528	none	144.921780467542	7.89224166666667	0	0	-	Unknown	-	-	-	0	-	-	0	-	-
neg-M145T477	2824.98751320719	3822.2230929395	672.453904579182	3752.68016483803	3145.67967379478	3954.26967217202	3916.2105306953	3355.49155806743	6309.48539843868	2955.0164813086	3357.95006037213	3940.13363608739	1.31157286123207	0.251601114372218	0.393939393939394	0.413447853909205	0.554979941420619	0.666666666666667	0.305555555555556	0.944444444444444	0.734675848164756	0.18329822929546	none	144.990016493894	7.95226666666667	0	0	-	Unknown	-	-	-	0	-	-	0	-	-
neg-M145T499	8020.34228660668	6855.31258653584	7286.86075510119	6841.92855718	6778.18042166239	7031.65977802713	8095.10547956907	10125.2883747136	7219.80506208182	7223.76431002265	7773.11599546456	8020.13616447876	1.13180019431037	0.0734324544551858	0.0649350649350649	0.16637260235117	0.145005299666932	0.833333333333333	0.555555555555556	1	0.504147515208136	0.0305875411297931	none	144.921751847504	8.31686666666667	0	0	-	Unknown	-	-	-	0	-	-	0	-	-
neg-M145T52	16923.0169814117	15900.1522429046	18069.1588427607	17758.1148237098	19367.2520017797	15478.5116649021	14225.9672825904	16601.211131196	13329.0020037688	14543.7103960313	14528.7544663017	15392.4451164802	0.856273803109484	0.00717988853550597	0.00865800865800866	0.0258257651486492	0.0285450684249998	0.944444444444444	0.75	1	0.631025194515206	0.101645755816174	none	145.059763161776	0.868083333333333	1	1	L-Glutamine	Organic acids and derivatives	Carboxylic acids and derivatives	HMDB0000641	C00064	51	Nootkatol;(2R,6S,7S,10Z)-beta-Santala-3(15),10-dien-12-ol;Dihydronootkatone;2,6-Di-tert-butyl-4-methylphenol;alpha-Valerenol;Isospathulenol;alpha-Santal-10-en-12-ol;Acolamone;alpha-Cyperol;beta-Costol;Epishyobunone;Preisocalamendiol;Epoxyguaiene;Acorenone;Isocyperol;Isoacolamone;(R)-2,7(14),9-Bisabolatrien-11-ol;Fukinone;(3S,6E)-6-Caryophyllen-15-al;Apritone;alpha-Bergamotenol;Spathulenol;beta-Sa…	HMDB0013688;HMDB0030232;HMDB0032220;HMDB0033826;HMDB0034661;HMDB0034718;HMDB0034940;HMDB0035020;HMDB0035026;HMDB0035097;HMDB0035306;HMDB0035391;HMDB0035645;HMDB0035704;HMDB0035718;HMDB0035720;HMDB0035739;HMDB0035793;HMDB0036118;HMDB0036192;HMDB0036402;HMDB0036420;HMDB0036716;HMDB0036717;HMDB0036788;HMDB0036789;HMDB0036793;HMDB0036798;HMDB0037069;HMDB0037392;HMDB0037395;HMDB0037811;HMDB0038119;HMD…	18	2-trans,6-trans-Farnesal;alpha-Santalol;beta-Santalol;4-n-Nonylphenol;Butylhydroxytoluene;Caryophyllene_epoxide;Cyperol;Isocyperol;Alismol;Nootkatol;(5S)-Albaflavenol;(5R)-Albaflavenol;Germacra-1(10),4,11(13)-trien-12-ol;Solavetivol;Pentalen-13-ol;10-Hydroxy-alpha-humulene;Artemisinic_alcohol;(11R)-Dihydroartemisinic_aldehyde	C03461;C09719;C09720;C14550;C14693;C16908;C16945;C16974;C17462;C17915;C17953;C17955;C19676;C19711;C19938;C20229;C20307;C20325
neg-M145T66	30942.1678243401	28890.1022550542	30070.1063006659	26037.8617256451	30142.3989887988	31234.0508108955	13249.5773546802	12017.1463846491	9665.66772210808	11987.2988078147	11350.6048108495	11699.2505175295	0.394602146161001	3.41957497868903e-08	0.00216450216450216	1.55111517543661e-06	0.00927635166765601	1	1	1	1.88334442211039	0.0576029435834639	down	145.012156238307	1.0917	1	0	-	Unknown	-	-	-	3	5-Hydroxy-L-tryptophan;Oxitriptan;p-Hydroxyl-ethotoin	HMDB0000472;HMDB0015571;HMDB0061174	4	5-Hydroxy-L-tryptophan;5-Hydroxytryptophan;Jasminine;N-Hydroxy-L-tryptophan	C00643;C01017;C09985;C19716
neg-M146T127	2068.36501411297	2183.88662292562	2389.04131737074	2227.70594851614	2275.11447036738	2071.70070641652	4479.65962310608	3310.46994745937	2580.43128366409	3060.16922353193	4318.57873830607	4524.68918403408	1.68540491457878	0.00285163719800514	0.00216450216450216	0.0121478050084171	0.00927635166765601	1	1	1	1.28072804062773	0.0668528757930391	none	146.051843780443	2.1107	0	0	-	Unknown	-	-	-	0	-	-	0	-	-
neg-M146T158	651.271941356414	731.712705687278	657.110421488175	775.053580073622	799.217125190414	536.086756575048	699.573418361612	815.749089831495	721.529536738388	636.038124136062	562.038234675505	731.431964080923	1.00383279590277	0.943445728159655	0.937229437229437	0.9660920513544	0.966195833754161	0.472222222222222	0.111111111111111	0.805555555555556	0.0241684086235269	0.125858743419536	none	146.079988287324	2.63840833333333	0	0	-	Unknown	-	-	-	0	-	-	0	-	-
neg-M146T36	3605.69813289669	5247.7277161551	3226.23180628268	3308.19729276424	6990.19481165355	5553.58806211661	3539.13429916786	7236.06526446878	3200.91842472972	4518.64637668768	4930.63913470373	6252.48249289339	1.06251864577075	0.740307983920656	0.937229437229437	0.843541828824588	0.966195833754161	0.527777777777778	0.194444444444444	0.833333333333333	0.17279117564124	0.22213098836648	none	145.928650230052	0.598566666666667	0	0	-	Unknown	-	-	-	0	-	-	0	-	-
neg-M146T47	2856.67097771168	2409.00641446193	2495.76030696258	2552.04374738051	3037.70659761162	2570.60154563368	2507.97159496117	2936.41335694128	2666.90071306243	2586.16127042291	2991.76918858623	2697.80361568414	1.02921971473579	0.529714580111479	0.393939393939394	0.685180105852474	0.554979941420619	0.666666666666667	0.333333333333333	0.986805555555555	0.150158900455899	0.0559180633507491	none	146.099479788572	0.777883333333333	0	0	-	Unknown	-	-	-	0	-	-	0	-	-
neg-M146T473	43253.9270922663	38558.1390370536	26247.1685586754	41657.6442310799	45725.3866515561	47722.6328007562	47142.6903940398	34996.5845710982	43745.2581856937	20160.5471071285	48712.3792646807	51478.4418981875	1.01262930246104	0.933918142289973	0.588744588744589	0.960849677103768	0.72897379347174	0.611111111111111	0.277777777777778	0.944444444444445	0.0377888239230473	0.425693721930923	none	145.92213045231	7.88003333333333	0	0	-	Unknown	-	-	-	0	-	-	0	-	-
neg-M146T54_1	2393.81144124737	2031.33845389608	1512.57253295327	1583.83469442417	2736.84038297456	1450.33970562538	1812.23061397054	796.653924540484	841.985246511659	1303.42159281989	1707.50961729293	1058.44566934052	0.64227649223636	0.0283076606546334	0.0649350649350649	0.0780923749347501	0.145005299666932	0.833333333333333	0.555555555555556	1	1.0072438701739	0.392323345433311	none	145.58759342298	0.896533333333333	0	0	-	Unknown	-	-	-	0	-	-	0	-	-
neg-M146T54_2	487104.782175654	504761.47770026	467831.525275114	466227.682765434	455580.064566228	443161.292203988	343988.525830543	372090.139885437	342995.666082272	345091.850644003	333204.676485752	341478.738607226	0.735962761826194	3.00739621532517e-07	0.00216450216450216	8.36251927722516e-06	0.00927635166765601	1	1	1	1.05967631542837	0.0586654472708021	none	146.043943733691	0.89295	1	1	L-Glutamic acid	Organic acids and derivatives	Carboxylic acids and derivatives	HMDB0000148	C00025	0	-	-	0	-	-
neg-M146T66	35946.9394747944	29671.6688295533	1000.38939007398	1488.62672320558	1927.89580932371	2370.15203919031	5744.81115935365	5666.32869366668	5171.40538233902	5750.57646512794	6010.03766090583	6689.05199631387	0.483832416180589	0.682811707597329	0.393939393939394	0.802660012821965	0.554979941420619	0.666666666666667	0.333333333333333	1	0.394005899333092	0.214577231770901	none	146.026436899091	1.10626666666667	1	1	L-Glutamic acid	Organic acids and derivatives	Carboxylic acids and derivatives	HMDB0000148	C00025	0	-	-	0	-	-
neg-M146T7	2475.7237706032	3083.22400762735	2579.07597329104	2504.96625790335	3743.07411545946	1655.80794897298	933.313650100703	999.455855322401	2183.8517490623	2170.36379016933	1868.60134127185	2443.82739237759	0.660734216649034	0.0568108654439733	0.025974025974026	0.136135371346732	0.0705782995940268	0.888888888888889	0.666666666666667	1	0.96852487354511	0.280572611794229	none	145.928783215165	0.121766666666667	0	0	-	Unknown	-	-	-	0	-	-	0	-	-
neg-M146T75	74848.1195519485	70207.5485833376	29630.1882376589	62103.7655427035	26292.3674186162	71084.8698020717	60282.7300239049	58524.9276995475	57376.4082883004	57455.8735038397	66994.1759385022	64051.5378849388	1.09132800984985	0.425884897258738	0.588744588744589	0.595186046091759	0.72897379347174	0.611111111111111	0.166666666666667	0.972222222222222	0.372010268850976	0.444875924282756	none	146.043909936271	1.24678333333333	0	0	-	Unknown	-	-	-	0	-	-	0	-	-
neg-M146T94	2020.52364574415	889.716472058748	590.580424374286	1062.14579549957	900.623504837859	960.905354502208	1903.84905958748	2004.0689757951	1864.52119048361	2103.75700825492	2105.58195304383	1511.31174702082	1.78894832694754	0.0092629847119389	0.025974025974026	0.0316526479812188	0.0705782995940268	0.888888888888889	0.622916666666668	1	1.37526449695916	0.134824884125919	none	146.025868714597	1.5638	1	0	-	Unknown	-	-	-	3	Indole-5,6-quinone;Agrocybin;1H-Indole-2,3-dione	HMDB0006779;HMDB0030481;HMDB0061933	3	Indole-5,6-quinone;Isatin;IBMX	C05579;C11129;C13708
neg-M147T107	21208.6188283622	35306.3555670849	21132.9104060608	15222.2495723868	21818.5289871073	17059.1149611154	26504.4074053365	17251.6221473063	26611.8388017126	15731.524679032	21944.0814793869	21124.8296963957	0.980421118702733	0.990940876555218	0.818181818181818	0.994497415478341	0.894566397766057	0.555555555555556	0.222222222222222	0.888888888888889	0.00751592327445559	0.0621296083129812	none	147.064429174343	1.78010833333333	1	1	Ethylmethylacetic acid	Lipids and lipid-like molecules	Fatty Acyls	HMDB0002176	C18319	2	N-carbamoyl-beta-alaninate;Cuscohygrine	HMDB0062812;HMDB0030290	3	L-(+)-Anaferine;Cuscohygrine;D-(-)-Anaferine	C06183;C06521;C11358
neg-M147T122	5093.90914350606	5629.20795274184	5474.45826873827	6019.79621494982	5503.86240838334	6399.53185087755	5069.55321195597	6118.58224032556	5908.68714962712	6740.15819865878	5905.31090115787	4703.17638105952	1.00951626482003	0.937712553193343	0.937229437229437	0.962949507843865	0.966195833754161	0.527777777777778	0.194444444444444	0.833333333333333	0.0228956076956076	0.369321161303034	none	146.936534591661	2.03400833333333	0	0	-	Unknown	-	-	-	0	-	-	0	-	-
neg-M147T151	5566.84316182194	5283.38371828251	7043.30694780496	5966.22373183395	6562.88604877427	5471.02682649477	6424.77554817021	7340.36959084796	5512.65549982066	7181.02199231506	6604.67902721844	6581.22642823199	1.10450471089	0.135890404836643	0.132034632034632	0.265310659620754	0.250190577547324	0.777777777777778	0.485416666666667	1	0.41141686675597	0.101660713497504	none	147.043124887253	2.51495	1	0	-	Unknown	-	-	-	1	N-acetyl-seryl-aspartate	HMDB0062501	0	-	-
neg-M147T232	961.531783213556	1053.34989801691	984.568360049747	976.844440996838	1020.55871385309	881.656849505701	1755.28675532417	1852.81587490159	1609.64630456905	1743.56361118283	1705.77888519431	1886.99717346163	1.79536796274914	9.93444686565882e-09	0.00216450216450216	5.80844066362113e-07	0.00927635166765601	1	1	1	1.48405280112336	0.117656514029609	none	147.043199002812	3.86468333333333	1	0	-	Unknown	-	-	-	41	Ethyl 2-furanacrylate;3,5-Dimethoxybenzaldehyde;3-hydroxy-3-phenylpropanoic acid;4-ethenyl-6-methoxybenzene-1,3-diol;5-ethenyl-3-methoxybenzene-1,2-diol;4-ethenyl-2-methoxybenzene-1,3-diol;3-(2,3-dihydroxyphenyl)propanal;3-(2,5-dihydroxyphenyl)propanal;2-hydroxy-3-(2-hydroxyphenyl)propanal;3-hydroxy-3-(2-hydroxyphenyl)propanal;3-(3-hydroxyprop-1-en-1-yl)benzene-1,2-diol;2-[3-(hydroxymethyl)oxiran…	HMDB0041611;HMDB0062348;HMDB0124925;HMDB0125519;HMDB0125525;HMDB0125539;HMDB0134032;HMDB0134033;HMDB0134034;HMDB0134035;HMDB0134036;HMDB0134037;HMDB0134038;HMDB0137472;HMDB0141765;HMDB0141766;HMDB0142136;HMDB0000375;HMDB0000563;HMDB0000748;HMDB0000779;HMDB0002072;HMDB0002199;HMDB0002229;HMDB0005175;HMDB0029665;HMDB0029817;HMDB0031132;HMDB0032030;HMDB0032138;HMDB0032573;HMDB0032605;HMDB0032639;HMD…	12	3-(2-Hydroxyphenyl)propanoate;Tropate;Phloretate;Veratraldehyde;3-Ethoxybenzoate;4-Hydroxyhydratropate;3-Methoxy-4-hydroxyphenylacetaldehyde;Phenyllactate;Paeonol;Apocynin;3-(3-Hydroxyphenyl)propanoic_acid;Caffeyl_alcohol	C01198;C01456;C01744;C02201;C02363;C03080;C05581;C05607;C10712;C11380;C11457;C12206
neg-M147T453	7233.93788982698	5099.84132530158	4774.2641177411	11939.1099011399	8630.48539967024	6749.70752311079	8140.64811087388	8530.14792112813	14105.4560140219	9114.11922376503	6962.07880160606	9483.82924773303	1.26805411964759	0.15652866647032	0.17965367965368	0.294916734242859	0.316188008702602	0.75	0.388888888888889	1	0.672341907018483	0.0838745386575699	none	146.964292467722	7.55715	1	0	-	Unknown	-	-	-	0	-	-	1	Fenclorim	C18832
neg-M147T473	11451.5231516765	12483.3177896107	12560.9281424897	11610.1407094981	12277.6598803642	14573.0859904808	11671.5757285905	10906.0617510528	10405.760711985	10963.7602926229	7438.73346738161	9346.6282089792	0.810235190224519	0.021452978479172	0.00865800865800866	0.0626098665976258	0.0285450684249998	0.944444444444444	0.763194444444445	1	0.637488017031508	0.201964421620061	none	146.920220585707	7.87741666666667	0	0	-	Unknown	-	-	-	0	-	-	0	-	-
neg-M147T479	5536.44213747365	5896.20034284054	5793.80348911179	6179.10989730985	6028.62949827815	6036.76418403052	5840.90574637592	6631.53957665675	5533.22720497434	5761.65870283713	4793.17407249695	5987.31307936994	0.973975008335847	0.534417153011754	0.393939393939394	0.689407606198263	0.554979941420619	0.666666666666667	0.346527777777778	0.972222222222222	0.146316091593252	0.0464970077863391	none	146.964479274447	7.98236666666667	1	0	-	Unknown	-	-	-	0	-	-	1	Fenclorim	C18832
neg-M147T488	10443.0847080947	25078.6789378717	24864.3058880369	17355.0388744839	25290.7009169563	10907.9332613803	22337.9789573722	12521.8854983688	11070.3567970427	21318.1614064708	11122.732884464	12877.3637325561	0.800848564378157	0.37898860302936	0.588744588744589	0.55066689490527	0.72897379347174	0.611111111111111	0.166666666666667	1	0.450104866305095	0.0107352404204217	none	146.921374587856	8.13883333333333	0	0	-	Unknown	-	-	-	0	-	-	0	-	-
neg-M147T500	9287.08751545235	11779.899724597	11157.2809139334	12211.7205513915	9447.14238267871	11633.4080110877	20699.6415348319	27113.5126716478	12422.6691394773	13030.2391099184	11540.5681339069	25415.3250731169	1.68235314591495	0.0300353537561413	0.0151515151515152	0.0816377631555524	0.0455137426225529	0.916666666666667	0.666666666666667	1	1.02884653391053	0.283941344683439	none	146.936803664186	8.33091666666667	0	0	-	Unknown	-	-	-	0	-	-	0	-	-
neg-M147T529	2724.5852306332	493.077026415765	2515.70381400706	690.452874381116	1367.96894480559	1240.16615715603	2459.62955584324	1481.31231676049	1603.40324683814	3661.97454277735	9299.42813645024	2801.819437348	2.35913149294134	0.0606426832136405	0.0649350649350649	0.143021861928857	0.145005299666932	0.833333333333333	0.555555555555556	1	1.32726748205834	0.252299978852218	none	146.936954182311	8.8111	0	0	-	Unknown	-	-	-	0	-	-	0	-	-
neg-M147T54	26891.3208077091	27733.0376648807	28298.557141692	27043.4829067289	27528.1855871071	24279.8384296103	19307.8081812351	18778.9425103334	19596.5247070021	17661.0128739687	18229.17709756	19196.5730242335	0.697082002366803	2.88621954285345e-07	0.00216450216450216	8.11283842197684e-06	0.00927635166765601	1	1	1	1.14492017954068	0.1072971039301	none	147.047273109012	0.892133333333333	1	0	-	Unknown	-	-	-	10	3-(Methylthio)propyl acetate;Ethyl 3-mercaptobutyrate;Methyl 3-(methylthio)butanoate;Propyl 2-mercaptopropionate;3-Mercapto-3-methylbutyl formate;Methyl 4-(methylthio)butyrate;Methylthiomethyl butyrate;2,4,6-Trimethyl-1,3,5-dioxathiane;Ethyl 3-(methylthio)propanoate;Methyl 2-(methylthio)butyrate	HMDB0031717;HMDB0032271;HMDB0032410;HMDB0032495;HMDB0036193;HMDB0037619;HMDB0038299;HMDB0039653;HMDB0040413;HMDB0041306	0	-	-
neg-M147T69	5725.90171263711	5564.52136915408	4487.56253809534	3869.40304550401	4802.7456327924	4864.03057705735	6372.52641137801	5976.98011131512	6773.77129799357	5327.28899807246	5423.93034392585	5278.7248690751	1.19918893072242	0.0304935617699369	0.0649350649350649	0.08269832439794	0.145005299666932	0.833333333333333	0.555555555555556	1	0.669407110804697	0.0599222945097893	none	147.028039871451	1.15731666666667	1	0	-	Unknown	-	-	-	6	Butalbital;3-(6-hydroxy-7-methoxy-2H-1,3-benzodioxol-5-yl)prop-2-enal;3-(7-hydroxy-6-methoxy-2H-1,3-benzodioxol-5-yl)prop-2-enal;5-hydroxy-6,7-dimethoxy-2H-chromen-2-one;8-hydroxy-6,7-dimethoxy-2H-chromen-2-one;6-hydroxy-5,7-dimethoxy-2H-chromen-2-one	HMDB0014386;HMDB0128662;HMDB0128663;HMDB0132248;HMDB0132247;HMDB0136673	8	2-Succinylbenzoate;Leptodactylone;Sphagnum_acid;6-(2-Methoxyvinyl)benzo[1,3]dioxole-5-carboxylic_acid;2-Hydroxy-7-hydroxymethylchromene-2-carboxylate;2-Hydroxy-4-hydroxymethylbenzalpyruvate;Fraxidin;Isofraxidin	C02730;C09271;C10496;C12264;C14106;C14107;C17479;C17480
neg-M147T70	9588.55499893777	9644.31606214043	8092.58998179763	8072.74311835837	9301.71822152591	7727.39724261656	17215.8149861504	11251.2085479645	18916.1450318966	8914.72818140726	11232.153876771	11526.6940203778	1.50793031590158	0.0218162051260114	0.0151515151515152	0.0634394452009602	0.0455137426225529	0.916666666666667	0.666666666666667	1	1.00480240531269	0.112938635875861	none	147.064226459176	1.17426666666667	1	1	Pivalic acid	Organic acids and derivatives	Carboxylic acids and derivatives	HMDB0041992	null	1	N-carbamoyl-beta-alaninate	HMDB0062812	0	-	-
neg-M147T99	3236.67257591292	3524.08386910399	3141.81811743224	3093.08405587849	4164.32575000107	3159.938709726	3636.10202478171	1357.0829811916	3294.49039939017	2903.33504166095	3242.36599773771	3950.21076249622	0.904707519641766	0.408707770326929	1	0.579074853433814	1	0.5	0.166666666666667	0.833333333333333	0.390366134929288	0.1037939645278	none	147.027790376949	1.64336666666667	1	0	-	Unknown	-	-	-	6	Butalbital;3-(6-hydroxy-7-methoxy-2H-1,3-benzodioxol-5-yl)prop-2-enal;3-(7-hydroxy-6-methoxy-2H-1,3-benzodioxol-5-yl)prop-2-enal;5-hydroxy-6,7-dimethoxy-2H-chromen-2-one;8-hydroxy-6,7-dimethoxy-2H-chromen-2-one;6-hydroxy-5,7-dimethoxy-2H-chromen-2-one	HMDB0014386;HMDB0128662;HMDB0128663;HMDB0132248;HMDB0132247;HMDB0136673	8	2-Succinylbenzoate;Leptodactylone;Sphagnum_acid;6-(2-Methoxyvinyl)benzo[1,3]dioxole-5-carboxylic_acid;2-Hydroxy-7-hydroxymethylchromene-2-carboxylate;2-Hydroxy-4-hydroxymethylbenzalpyruvate;Fraxidin;Isofraxidin	C02730;C09271;C10496;C12264;C14106;C14107;C17479;C17480
neg-M148T110	1609.01970297027	1185.7417570422	1551.39608460874	1315.66536009913	1379.7534518731	983.454253160831	1718.94798049176	2893.52330193685	1898.7573935037	1157.21844659981	3247.50434946293	2734.03210315159	1.70092604488702	0.0280813481244095	0.0411255411255411	0.0776212277744105	0.101768176035958	0.861111111111111	0.5	1	1.09270985505797	0.0692393258099417	none	148.067730360902	1.8381	0	0	-	Unknown	-	-	-	0	-	-	0	-	-
neg-M148T151	661.550509967529	483.059578354412	636.430413569829	579.951724711229	581.797261976072	745.583848342727	710.03011866474	805.705623634056	638.635052756599	676.907576009017	786.322210608389	733.464072333272	1.17967034693872	0.0397624758117706	0.0411255411255411	0.102211232122634	0.101768176035958	0.861111111111111	0.583333333333333	1	0.636115368379917	0.0419116824502705	none	148.046456492933	2.51731666666667	0	0	-	Unknown	-	-	-	0	-	-	0	-	-
neg-M148T166	2045.67343342984	2061.34860765047	2176.88253777951	1889.15899659155	2101.45012708386	1986.09502991168	6720.55552330897	7082.11701616817	6619.89303357247	6412.96924362043	6720.70153324945	6871.45918891487	3.29736446379249	3.73127686876826e-12	0.00216450216450216	5.78657021968449e-09	0.00927635166765601	1	1	1	2.15339341011007	0.0327930903852552	up	148.041651468342	2.77236666666667	1	1	5,6-Dihydroxyindole	Organoheterocyclic compounds	Indoles and derivatives	HMDB0004058	C05578	4	5,6-Dihydroxyindole;(S)-4-Hydroxymandelonitrile;NAPQI;2,4,6-Octatriynoic acid	HMDB0004058;HMDB0060318;HMDB0060946;HMDB0030967	7	4-Hydroxymandelonitrile;2,3-Dihydroxyindole;2-Formylaminobenzaldehyde;(S)-4-Hydroxymandelonitrile;5,6-Dihydroxyindole;Gentianadine;3-Hydroxyindolin-2-one	C00650;C02775;C03574;C03742;C05578;C09957;C11130
neg-M148T54	4594.50576277542	5299.55968734705	4680.3862144743	4075.45088331033	4866.23428933911	4221.57144230462	3482.32096735929	4152.05684730751	3607.89488894905	3318.5534910971	3478.15293935965	3166.07197341037	0.764484610400061	0.000584141395042944	0.00432900432900433	0.00347076593182973	0.0161845610423291	0.972222222222222	0.888888888888889	1	0.905915727175222	0.140994596625751	none	148.048213255571	0.89605	0	0	-	Unknown	-	-	-	0	-	-	0	-	-
neg-M148T67	3122.46095109868	3891.99304537386	4050.71042264147	3048.74939733942	3360.04068178215	2881.25745099337	5732.89068518546	3815.68436388997	3680.7650360055	3682.79813377839	3871.8830160509	2905.80344581362	1.16382107638143	0.225597526279683	0.484848484848485	0.382724311739043	0.642218550393242	0.638888888888889	0.333333333333333	1	0.438815366065039	0.157091562562306	none	148.041832669268	1.11736666666667	1	0	-	Unknown	-	-	-	3	5,6-Dihydroxyindole;(S)-4-Hydroxymandelonitrile;NAPQI	HMDB0004058;HMDB0060318;HMDB0060946	9	4-Hydroxymandelonitrile;2,3-Dihydroxyindole;2-Formylaminobenzaldehyde;(S)-4-Hydroxymandelonitrile;5,6-Dihydroxyindole;Gentianadine;3-Hydroxyindolin-2-one;6-Methylergoline;4,4'-Methylene_bis(2-methylaniline)	C00650;C02775;C03574;C03742;C05578;C09957;C11130;C07540;C19260
neg-M148T70	934.568749619489	925.094178623915	804.654399454742	571.690394734696	1089.59292079482	810.091454791726	1395.67029715118	991.012540201732	1143.52762700479	679.733811765382	986.064225263534	1186.9966946351	1.24287147169188	0.143759586415591	0.0930735930735931	0.276635109537298	0.191951802668004	0.805555555555556	0.472222222222222	1	0.537864648915686	0.490715816290193	none	148.06764055266	1.17378333333333	0	0	-	Unknown	-	-	-	0	-	-	0	-	-
neg-M148T93	2416.30787445286	2722.08048873948	4157.01992993471	3941.32510417295	2516.28146640712	3142.95751060879	1891.54354536875	2485.35866988965	2908.91750126182	2111.60846044251	3140.36715694495	2227.80439592609	0.781415184005228	0.0807693925932412	0.0930735930735931	0.179245338419147	0.191951802668004	0.805555555555556	0.513194444444445	1	0.661864756039654	0.268357957615784	none	148.041610053278	1.55250833333333	1	0	-	Unknown	-	-	-	4	5,6-Dihydroxyindole;(S)-4-Hydroxymandelonitrile;NAPQI;2,4,6-Octatriynoic acid	HMDB0004058;HMDB0060318;HMDB0060946;HMDB0030967	7	4-Hydroxymandelonitrile;2,3-Dihydroxyindole;2-Formylaminobenzaldehyde;(S)-4-Hydroxymandelonitrile;5,6-Dihydroxyindole;Gentianadine;3-Hydroxyindolin-2-one	C00650;C02775;C03574;C03742;C05578;C09957;C11130
neg-M149T177	6847.51691659359	7709.66397444448	7725.33749179972	7731.95548366028	6836.3164061598	7110.51253995036	7365.24594238901	7756.87867885369	7006.55475138435	7152.60273824583	6876.21177260265	7858.79017468755	1.00125067370704	0.96375858966844	0.588744588744589	0.978178789068769	0.72897379347174	0.388888888888889	0.111111111111111	0.777777777777778	0.0143684915774528	0.032954555881973	none	149.025599158247	2.95556666666667	1	1	3-(Methylthio)propanal	Organic oxygen compounds	Organooxygen compounds	HMDB0031857	null	5	Phenylglyoxylic acid;(E)-8-Hydroxy-2-octene-4,6-diynoic acid;4-Hydroxyphthalide;3,4-Methylenedioxybenzaldehyde;1,4-Benzodioxin-2(3H)-one	HMDB0001587;HMDB0031515;HMDB0032598;HMDB0032612;HMDB0040528	3	alpha-Oxo-benzeneacetic_acid;2-Carboxybenzaldehyde;Piperonal	C02137;C03057;C10812
neg-M149T488	4286.52817647939	4724.2921703517	4593.04549753358	4633.37986718101	4126.98613254403	4573.37930837116	4823.1462019893	5354.04577274122	4055.91157334612	5030.3563530182	4878.8675120777	5151.26365151233	1.08746061032991	0.109387976462886	0.0649350649350649	0.226022428657592	0.145005299666932	0.833333333333333	0.5	1	0.382755832489923	0.0847504719147038	none	148.917476565051	8.13741666666667	0	0	-	Unknown	-	-	-	0	-	-	0	-	-
neg-M149T489	4370.67297256514	4406.54393573553	3882.19679863056	3866.23226391208	4085.69659081981	4480.53279175537	4580.40214749693	4754.20733025262	4177.46419333706	4117.64606989373	4197.59351968691	4558.32095434803	1.05156086754673	0.195502541866842	0.17965367965368	0.345823373551873	0.316188008702602	0.75	0.444444444444444	1	0.278688232699777	0.0357281078815612	none	148.937295113892	8.14211666666667	0	0	-	Unknown	-	-	-	0	-	-	0	-	-
neg-M149T56	1266.84614531035	1219.70302682793	1073.04227813946	753.510880280879	679.999810164115	978.714884776967	1638.08513400829	1124.20987640906	908.108719036855	1396.53395904856	1217.94392282432	666.753768611531	1.16407374007862	0.430765962052558	0.588744588744589	0.598688376580097	0.72897379347174	0.611111111111111	0.277777777777778	0.916666666666667	0.361543880069688	0.135153246993968	none	149.006719646079	0.936975	1	0	-	Unknown	-	-	-	3	2-(2-Thienyl)furan;Deoxyuridine;Pemirolast	HMDB0029715;HMDB0000012;HMDB0015023	1	Deoxyuridine	C00526
neg-M149T57	2513.24799156929	2163.90495276691	1743.86892178298	1368.01318897885	1849.4393605678	883.625944747506	2138.78557948023	1419.73366367429	1231.20523499541	1751.88456584053	974.990317092857	1548.84246567379	0.861561999623523	0.516896179711655	0.484848484848485	0.673522730992641	0.642218550393242	0.638888888888889	0.305555555555556	0.944444444444444	0.30975999668944	0.289627456707754	none	149.043366073568	0.95105	1	0	-	Unknown	-	-	-	2	Isoleucylproline;Leucylproline	HMDB0011174;HMDB0011175	0	-	-
neg-M150T177	440.232553445837	452.216928541564	437.341453553975	392.638782002442	427.078273699114	481.98388131575	486.033597930266	431.53746330429	384.626535315266	481.509856919782	434.382579981641	489.424344750427	1.02888950805273	0.58894931340832	0.699134199134199	0.733112670245841	0.815241266405292	0.583333333333333	0.179861111111111	0.916666666666667	0.131389281820922	0.115526283936764	none	150.029119967263	2.95556666666667	0	0	-	Unknown	-	-	-	0	-	-	0	-	-
neg-M150T210	333.697510087936	357.947585254748	358.001651498486	333.854662518483	327.935676385802	344.880522555477	246.842749604839	339.430501795446	307.055706450729	330.309481729413	329.410545203192	348.478405407212	0.924724557390724	0.171448206914924	0.17965367965368	0.315418784795205	0.316188008702602	0.75	0.444444444444444	1	0.359830480723421	0.0938085569261783	none	150.053849838296	3.49939166666667	1	0	-	Unknown	-	-	-	1	Trimethylsilyl nonanoic acid	HMDB0094668	0	-	-
neg-M150T478	1392.8192432721	1065.55432232324	2093.11249128611	901.90306743962	588.901002003627	731.638830613217	1116.3093313727	1376.51000705137	766.420769192271	824.689615229635	1486.07499377594	1444.36583523941	1.03549514564618	0.690645688928322	0.588744588744589	0.808654439857672	0.72897379347174	0.611111111111111	0.25	0.931249999999999	0.229129682388382	0.239333973779195	none	149.992479868007	7.97443333333333	0	0	-	Unknown	-	-	-	0	-	-	0	-	-
neg-M151T110	19485.5565228247	25478.4725521418	17234.7855285257	16678.1648815316	14627.17389873	22933.8053730346	12056.6023117377	17922.7915160224	13702.1139672159	13317.2418218429	14768.1090589083	18461.7709719947	0.774907346462405	0.0477738309991574	0.0930735930735931	0.118276960114964	0.191951802668004	0.805555555555556	0.513194444444445	1	0.681917047946552	0.223355067556034	none	151.02400638545	1.84008333333333	1	0	-	Unknown	-	-	-	6	3-[4-hydroxy-3-(3-methylbut-2-en-1-yl)phenyl]prop-2-enoic acid;Marindinin;Tetrahydrofurfuryl cinnamate;Pterosin E;{[(2E)-2-methyl-3-phenylprop-2-en-1-yl]oxy}sulfonic acid;{[(3E)-4-phenylbut-3-en-2-yl]oxy}sulfonic acid	HMDB0135874;HMDB0029504;HMDB0036189;HMDB0036605;HMDB0133620;HMDB0133731	3	Encecalin;Mexicanin_E;Chloromethiuron	C09005;C09503;C19026
neg-M151T152	4356.00302747943	2701.13064518837	2116.5217935637	2005.13261120756	2901.07807111127	2609.54848611484	2771.56682679911	2847.90654424236	2439.55779203009	2706.70296749706	3693.99993555894	2775.08322704834	1.03267955590113	0.661143334809637	0.484848484848485	0.787082824770159	0.642218550393242	0.638888888888889	0.235416666666667	1	0.190081246155477	0.032957306845807	none	151.024251782952	2.52983333333333	1	0	-	Unknown	-	-	-	6	3-[4-hydroxy-3-(3-methylbut-2-en-1-yl)phenyl]prop-2-enoic acid;Marindinin;Tetrahydrofurfuryl cinnamate;Pterosin E;{[(2E)-2-methyl-3-phenylprop-2-en-1-yl]oxy}sulfonic acid;{[(3E)-4-phenylbut-3-en-2-yl]oxy}sulfonic acid	HMDB0135874;HMDB0029504;HMDB0036189;HMDB0036605;HMDB0133620;HMDB0133731	3	Encecalin;Mexicanin_E;Chloromethiuron	C09005;C09503;C19026
neg-M151T177	2523.79250894548	860.829181223616	918.765404478086	1082.08815683548	914.803272413833	1211.99349331254	1802.36436287188	1014.15896096397	714.75885869217	1076.10441496161	1146.71908311329	981.476292132507	0.896610500432576	0.743650678280548	1	0.84615921870795	1	0.5	0.166666666666667	0.861111111111111	0.176798738289786	0.0898342721985231	none	151.022936039398	2.955475	1	0	-	Unknown	-	-	-	1	S-Methyl benzenecarbothioate	HMDB0029694	0	-	-
neg-M151T198	1340.00737148192	1466.893263441	1485.06140928497	1420.65006843954	1345.12223819623	1417.31420851655	1569.59760882797	1900.95954136975	1864.8784617933	1786.90678640945	1992.66688198499	1891.05974296145	1.29864377133171	0.000183405655671568	0.00216450216450216	0.00138722516835303	0.00927635166765601	1	1	1	0.954917075856668	0.0306772924174497	none	151.038022762792	3.30116666666667	1	1	2-Hydroxy-5-methoxybenzaldehyde	Benzenoids	Benzene and substituted derivatives	NA	NA	0	-	-	1	Metoxuron	C11011
neg-M151T219	416.428550377373	444.82470769063	456.734988771974	426.109766787956	562.480226607733	658.504495529407	522.309954951731	593.131274799537	500.284038855333	757.815520982224	554.870213610596	428.442055503735	1.13212795657015	0.280954121478166	0.30952380952381	0.446766445291598	0.467722839922132	0.694444444444444	0.333333333333333	1	0.384643653639313	0.0942374881355301	none	151.0378470481	3.65431666666667	1	0	-	Unknown	-	-	-	0	-	-	1	Metoxuron	C11011
neg-M151T40	635.10344792561	639.680005106887	612.949507456783	720.114906633352	564.867757756716	691.603490715221	728.10162035115	822.968898294115	966.237265227813	1006.59467855263	1049.70137617037	936.966728786235	1.42601332926783	0.000635959017496626	0.00216450216450216	0.00370843451347956	0.00927635166765601	1	1	1	1.03523486628493	0.153486462648583	none	150.980949385543	0.673408333333333	1	0	-	Unknown	-	-	-	1	Acetyl citrate	HMDB0059808	2	3-(Hydrohydroxyphosphoryl)pyruvate;CNQX	C06368;C13668
neg-M151T488	1527.91575091738	1534.25328479445	1881.66136243039	1807.34951581296	1732.1008687665	1641.24151672301	1877.92590780445	1895.34570738232	1717.19384681691	1915.41265552758	1917.98416688565	1898.45561671991	1.10842937268777	0.0297575502172099	0.025974025974026	0.0810596722214414	0.0705782995940268	0.888888888888889	0.652083333333334	1	0.501184746163331	0.0621750725322576	none	150.932948335224	8.14086666666667	0	0	-	Unknown	-	-	-	0	-	-	0	-	-
neg-M151T507	3291.79327877557	3031.37457086009	4691.34367561946	3408.74266549355	4201.08227482116	3278.30802124262	3060.91895897026	2893.6182208793	3763.49798688956	2568.72819531533	1847.18869678407	1661.06657059956	0.721146646878565	0.0416929010115284	0.0411255411255411	0.106074079889853	0.101768176035958	0.861111111111111	0.583333333333333	1	0.817332580676802	0.0767433339821313	none	150.981115752569	8.45668333333333	1	0	-	Unknown	-	-	-	1	Acetyl citrate	HMDB0059808	2	3-(Hydrohydroxyphosphoryl)pyruvate;CNQX	C06368;C13668
neg-M151T55	94386.1035250933	87714.2793482504	82785.8938721436	80551.2560789449	86182.6284612648	74425.8991387779	55956.8800250085	62486.6240163216	56771.8003664704	60163.9819548053	56158.5614505496	58523.0366958355	0.691756960256459	1.32246593650724e-05	0.00216450216450216	0.000166140185503855	0.00927635166765601	1	1	1	1.16190188982571	0.0536559150812225	none	151.059433431534	0.91555	1	1	L-Arabinitol	Organic oxygen compounds	Organooxygen compounds	HMDB0000568	C00532	0	-	-	0	-	-
neg-M151T69	66816.106632778	79461.9885700939	77564.717172467	74177.0996952349	62871.1586898083	81972.6023195636	139117.065459645	150713.739622093	137961.945865572	136036.288414215	147271.416106592	137840.551619407	1.91693529790662	3.4903353368509e-06	0.00216450216450216	5.77106306180176e-05	0.00927635166765601	1	1	1	1.56272691015771	0.104009462602424	none	151.023931033719	1.1451	1	1	Xanthine	Organoheterocyclic compounds	Imidazopyrimidines	HMDB0000292	C00385	0	-	-	0	-	-
neg-M151T75	16851.1179030827	15255.457930814	17198.8099030069	18878.4489953328	20316.5372894727	17208.8006331584	8992.61312314599	8780.72308248336	7580.83442703274	9913.90199598015	12650.6492534579	8810.34077724317	0.536652224538351	5.33637798935375e-05	0.00216450216450216	0.000514466986472054	0.00927635166765601	1	1	1	1.34469755409852	0.452964832372858	none	151.058949116158	1.24985833333333	1	0	-	Unknown	-	-	-	1	Propyl propane thiosulfonate	HMDB0032496	0	-	-
neg-M151T97	72119.5382641445	87393.4942523898	102589.740171648	87713.8615898353	86311.6122751207	89590.6162686884	74651.7348431494	84244.6236504192	85421.6148908812	77689.2667217789	96687.3726194686	79643.7046482272	0.947917894174587	0.402485973448155	0.24025974025974	0.573798512908942	0.390041599025974	0.722222222222222	0.402083333333334	1	0.231563914543026	0.0249898822944094	none	151.023864455506	1.60908333333333	1	1	Xanthine	Organoheterocyclic compounds	Imidazopyrimidines	HMDB0000292	C00385	0	-	-	0	-	-
neg-M152T131	1353.54615937289	1396.76075730709	1381.23284027807	1192.68974799772	1292.12383554741	1241.40867340996	1509.08028902731	1247.36433200106	1468.12120455503	1094.26931219231	1299.94900323959	1456.25449607107	1.0276512094396	0.699957547561737	0.484848484848485	0.815126325047536	0.642218550393242	0.638888888888889	0.25	0.944444444444444	0.0985982200109217	0.0617568633198809	none	152.069727810145	2.1805	1	0	-	Unknown	-	-	-	1	2,6-Di-tert-butyl-4-ethylphenol	HMDB0040179	0	-	-
neg-M152T303	1499.79335408047	1967.15675033011	1846.81456197274	1681.71356430035	1816.10663240207	1745.09766939262	2990.71517227396	1907.4451922447	1662.03541004725	5822.56563255817	1712.66103100184	1904.18742765695	1.51559069968799	0.189848366396028	0.30952380952381	0.338862255376869	0.467722839922132	0.694444444444444	0.333333333333333	1	0.71002329772736	0.037080958378771	none	152.033564546967	5.04316666666667	0	0	-	Unknown	-	-	-	0	-	-	0	-	-
neg-M152T55	6057.51363585859	5114.65907693823	4571.75438136687	5587.16354692335	5355.5142286452	6072.44792360634	3621.25768818026	4212.26616345321	4022.62741478449	4448.18337779193	3410.86345527214	4373.20351400233	0.735320455247798	0.000582832805171889	0.00216450216450216	0.00346432935644691	0.00927635166765601	1	1	1	0.978604143948371	0.104453033170091	none	152.062420747722	0.91575	0	0	-	Unknown	-	-	-	0	-	-	0	-	-
neg-M152T69	3098.60622221271	5200.54282809107	4692.05025607808	4559.12219676905	4243.04931922167	4406.77023302593	9313.24902153122	9251.24917102529	8874.02589013909	8664.571796006	8918.65821564675	7978.65049014363	2.0229053146098	7.83370087659168e-05	0.00216450216450216	0.000698311990604929	0.00927635166765601	1	1	1	1.61876707279586	0.133237709592725	up	152.027454550312	1.14488333333333	0	0	-	Unknown	-	-	-	0	-	-	0	-	-
neg-M152T97	3772.22382092202	4956.35641335233	5543.65193426522	4759.99143588913	5803.05815970725	5244.07930392711	4734.02701694166	4789.32094974417	5791.99064187752	5117.9594562486	5342.85961206948	6056.15605518839	1.05827758974136	0.42972359973157	0.699134199134199	0.597687777609372	0.815241266405292	0.583333333333333	0.222222222222222	0.888888888888889	0.243390880958431	0.061315701582908	none	152.027292733273	1.61025	0	0	-	Unknown	-	-	-	0	-	-	0	-	-
neg-M153T298	1218.31945436117	1283.41632888322	1055.98176690031	951.047956133861	1430.64510226937	986.328836362553	1260.10739038608	1959.91238375653	1382.2044373212	1099.24423912375	1467.27100054763	1464.09673883126	1.24648584582697	0.0632675529593191	0.0649350649350649	0.147986790668611	0.145005299666932	0.833333333333333	0.527777777777778	1	0.569302546519759	0.429954880062411	none	152.994993045379	4.96688333333333	1	0	-	Unknown	-	-	-	2	6-(acetyloxy)-3,4,5-trihydroxyoxane-2-carboxylic acid;3,4,5-trihydroxy-6-(2-oxoethoxy)oxane-2-carboxylic acid	HMDB0124934;HMDB0142000	4	Propanoyl_phosphate;Hydroxyacetone_phosphate;Glycerol_1,2-cyclic_phosphate;8-Dehydro-3-deoxy-D-manno-octulosonate	C02876;C03505;C03947;C21332
neg-M153T39	444.820474356003	420.615294708265	467.647647343861	539.828776913375	497.496225709238	440.459514893992	606.561827133127	756.668977716589	771.984633147825	1027.70428575553	752.3026297827	789.152951084857	1.67363797062214	0.000224799296021484	0.00216450216450216	0.00162823305460309	0.00927635166765601	1	1	1	1.31634026053969	0.111141122530077	none	152.976688529468	0.6538	1	0	-	Unknown	-	-	-	1	Dimethylarsinate	HMDB0011625	2	Bis(4'-chlorophenyl)methane;1-Chloro-2-(chlorophenylmethyl)benzene	C06641;C14611
neg-M153T469	2321.20572813496	2176.58026821701	4099.63151161061	913.825174907471	2270.02939240587	1565.9778052442	3766.6903820011	4140.66585947886	3686.45240732026	3867.936079704	4520.46963938577	3943.3398156066	1.79254561034443	0.0198196882956575	0.025974025974026	0.0587556628284863	0.0705782995940268	0.888888888888889	0.583333333333333	1	1.36291664557086	0.300843900909503	none	152.994923870515	7.81686666666667	1	0	-	Unknown	-	-	-	2	Dihydroxyacetone Phosphate Acyl Ester;Dihydroxyacetone Phosphate Acyl Ester	HMDB0011750;HMDB0011750	2	Phosphoenol-4-deoxy-3-tetrulosonate;Phosphoenol-4-deoxy-3-tetrulosonate	C04309;C04309
neg-M153T504	5521.66469755061	6443.28412175246	8391.41200135224	10090.3618189515	4030.49253315977	8514.65530108932	7559.78543044554	9092.72053014426	9282.36991248714	8026.94937345458	8400.3240946325	8663.92033531839	1.18687717268576	0.185584534581462	0.30952380952381	0.334199951781139	0.467722839922132	0.694444444444444	0.361111111111111	1	0.571937071177237	0.142673051871917	none	152.97678505565	8.405175	1	0	-	Unknown	-	-	-	1	Dimethylarsinate	HMDB0011625	2	Bis(4'-chlorophenyl)methane;1-Chloro-2-(chlorophenylmethyl)benzene	C06641;C14611
neg-M153T532	632.749576255961	685.566709531558	593.802393421582	663.002628708576	498.010682879861	630.191742985705	683.81228084787	622.626551124508	506.195346527735	1098.21571020055	682.828355430276	456.854122718217	1.09375594952678	0.701979031873979	0.937229437229437	0.816391739005157	0.966195833754161	0.527777777777778	0.179861111111111	0.847916666666666	0.162436419305179	0.0782810804759363	none	152.976935639996	8.86769166666667	1	0	-	Unknown	-	-	-	1	Dimethylarsinate	HMDB0011625	2	Bis(4'-chlorophenyl)methane;1-Chloro-2-(chlorophenylmethyl)benzene	C06641;C14611
neg-M153T55_1	7668.37497368389	8781.87012858674	8679.39692145237	11174.4259141619	8967.76566584322	8441.843901718	6156.90558721288	8549.93571907213	6795.53935012442	8354.21954619516	7046.0293647824	7656.64289770521	0.829570316807563	0.0276438296958774	0.0151515151515152	0.0766875643574792	0.0455137426225529	0.916666666666667	0.722222222222222	1	0.669160044728571	0.0643973430816577	none	152.993685752431	0.908816666666667	1	0	-	Unknown	-	-	-	2	Aspartyl-Cysteine;Cysteinyl-Aspartate	HMDB0028750;HMDB0028771	0	-	-
neg-M153T55_2	972.08137806706	932.245294345001	1233.27482431446	1344.51648699809	1386.55211376409	892.049679974047	564.032280126407	1332.20323883149	613.403312446187	562.038060233925	693.292536379098	1089.97206385526	0.718110149758994	0.0606322165810977	0.0930735930735931	0.143021861928857	0.191951802668004	0.805555555555556	0.527777777777778	1	0.910294425636152	0.0933626285031341	none	153.06390229113	0.916091666666667	0	0	-	Unknown	-	-	-	0	-	-	0	-	-
neg-M153T69	416.395554473661	1420.18437966313	1358.3332089067	536.568161897143	869.669687670657	524.94545124381	775.271690044522	1262.985519512	973.279320886073	1735.15988799346	627.157543017133	1024.94703597116	1.24827947884104	0.305887737106792	0.393939393939394	0.474683190381587	0.554979941420619	0.666666666666667	0.277777777777778	0.972222222222222	0.580019086693105	0.380843085864569	none	153.028307219982	1.14736666666667	0	0	-	Unknown	-	-	-	0	-	-	0	-	-
neg-M153T97	348.135735496871	698.145336695599	651.628467726906	584.297596348106	634.957371742158	480.810522335168	566.778108581264	649.471098618495	720.858556500901	612.018130637084	561.6139100424	453.330747875896	1.04888073644684	0.622135639368372	1	0.759131862130412	1	0.5	0.166666666666667	0.833333333333333	0.199925993686939	0.129761977029232	none	153.028228606256	1.60925833333333	0	0	-	Unknown	-	-	-	0	-	-	0	-	-
neg-M154T49	161848.748167015	166785.537218555	174446.729400664	162109.516927747	167624.862815131	165539.864752287	155162.932110571	164218.913449055	173917.902256765	177981.730796863	159079.79553535	187848.386667428	1.01988711067534	0.594007955860003	0.937229437229437	0.737450374395226	0.966195833754161	0.527777777777778	0.166666666666667	0.916666666666667	0.108729186196563	0.0260416770023827	none	154.060451885235	0.81595	1	1	L-Histidine	Organic acids and derivatives	Carboxylic acids and derivatives	HMDB0000177	C00135	0	-	-	0	-	-
neg-M154T497	3495.27546425845	3551.78946176846	3875.4096435561	3802.23886494203	3173.96353698492	3727.82893723847	3900.69432338346	4337.4917894392	3386.19940425444	3807.55513942849	3747.52156561557	3689.15684035764	1.05743475894679	0.241582565573956	0.30952380952381	0.402131441401133	0.467722839922132	0.694444444444444	0.361111111111111	0.972222222222222	0.275537599963639	0.0576979091143175	none	153.866872691427	8.27511666666667	0	0	-	Unknown	-	-	-	0	-	-	0	-	-
neg-M154T76	9552.43640195339	9012.50143279781	8969.74958791251	9403.43539967344	8072.84353268394	9576.43794264956	4832.98169226318	5768.71839705786	14086.1091301984	6170.46042729226	5487.07083041941	10266.8988519788	0.853901003884131	0.229873040923263	0.393939393939394	0.387897344741141	0.554979941420619	0.666666666666667	0.333333333333333	1	0.601759799344666	0.0226648290103085	none	154.060262648707	1.26188333333333	1	1	L-Histidine	Organic acids and derivatives	Carboxylic acids and derivatives	HMDB0000177	C00135	0	-	-	0	-	-
neg-M155T328	1830.31827018839	763.213148061249	1115.10070680247	972.596926128113	1949.12838675725	1049.63557122943	1597.14022919977	2754.01382886983	3001.26780717227	2232.51196714225	2369.28187976427	565.017987284364	1.63011003844531	0.187226285088032	0.132034632034632	0.336015241106286	0.250190577547324	0.777777777777778	0.416666666666667	1	0.809541761985882	0.214417391421306	none	155.142507877032	5.45955	0	0	-	Unknown	-	-	-	0	-	-	0	-	-
neg-M155T49	10201.8768265587	11146.3094857042	11252.3689398088	11412.9299315929	11315.7306544007	10721.6661136115	11853.8060824818	12657.4442124827	13640.2577091296	12504.0874127732	12880.9990825105	12566.9248696548	1.15219535485855	0.000250228443468144	0.00216450216450216	0.00176846720123807	0.00927635166765601	1	1	1	0.669654573221772	0.0671688308056473	none	155.063484872883	0.81595	1	1	Imidazole-4-acetaldehyde	Organoheterocyclic compounds	Azoles	HMDB0003905	C05130	1	2,4-Dimethyl-5-vinylthiazole	HMDB0037285	0	-	-
neg-M155T492	1219.17743529189	1161.52259221307	1408.37921860236	1469.62502849758	1352.78172359961	1396.35465106831	1197.57498707807	1050.41974630793	1508.30004393804	1315.27105766008	1321.63495234097	1235.23978770009	0.952621425567192	0.428251554870145	0.484848484848485	0.596863690246961	0.642218550393242	0.638888888888889	0.31875	1	0.216285837436157	0.109046669311599	none	154.972709788993	8.19225833333333	1	0	-	Unknown	-	-	-	0	-	-	1	Chlormephos	C18686
neg-M155T496	1406.02978298126	1499.82644112372	1737.91590041247	1591.0799761113	1581.39529876159	1644.44241654436	1641.02468929374	1850.74321215205	1814.20151490367	1572.15681874745	1422.16632718808	1485.10271323537	1.03432154165321	0.566847678021051	0.818181818181818	0.715457337677888	0.894566397766057	0.555555555555556	0.166666666666667	0.888888888888889	0.151048213577359	0.0782222741692383	none	154.896704040856	8.26593333333333	1	0	-	Unknown	-	-	-	1	2,2-Dibromo-2-cyanoacetamide	HMDB0034616	0	-	-
neg-M155T497	355.694225416747	282.584054258545	427.251827120537	461.053552147918	383.582353556987	318.28464466143	334.029345254658	499.555884745852	1431.05558122345	386.48176726137	409.761989001852	278.312505661103	1.49843886487512	0.362756605977428	0.588744588744589	0.533693989923298	0.72897379347174	0.611111111111111	0.222222222222222	0.972222222222222	0.551261631078184	0.0871087578702042	none	154.867000585061	8.27694166666667	1	0	-	Unknown	-	-	-	0	-	-	1	Hexachloroethane	C19248
neg-M155T520	1469.55418350633	4207.11134945258	538.181362378749	495.001968286681	544.050280797247	678.525465180444	262.917355729896	504.738309425324	447.623288592413	1524.30353119366	486.927970290452	1572.31692891069	0.604963503634634	0.444261359291257	0.30952380952381	0.610928896603618	0.467722839922132	0.694444444444444	0.333333333333333	1	0.551583394112649	0.385019213200069	none	154.97254702003	8.67333333333333	1	0	-	Unknown	-	-	-	0	-	-	1	Chlormephos	C18686
neg-M155T55	52608.2329501207	47862.690224089	47897.1124146761	44722.1807877278	43023.1507470254	38732.3400484398	33780.290491975	30977.3364165401	34411.6164282845	25851.0626353231	31729.7891746709	27158.1508951082	0.669132685149629	9.48094730435184e-05	0.00216450216450216	0.0008167424464931	0.00927635166765601	1	1	1	1.18030541712181	0.0261229459411429	none	155.044103885809	0.920383333333333	1	1	Imidazole-4-acetaldehyde	Organoheterocyclic compounds	Azoles	HMDB0003905	C05130	0	-	-	0	-	-
neg-M155T60	1446.13378515495	4856.264700454	5209.30826802147	15970.8791166981	1242.14282894755	7151.5389136733	2029.98359355391	1490.75429421622	1551.13919946566	1748.89190983427	1075.60093314512	2034.00373494374	0.276795060520025	0.0638635664461531	0.24025974025974	0.149187567624119	0.390041599025974	0.722222222222222	0.333333333333333	1	1.37139768009219	0.315192744698848	none	155.007812686324	0.994366666666667	1	0	-	Unknown	-	-	-	13	(±)-2-(1-Methylpropyl)-4,6-dinitrophenol;7-hydroxy-3-phenyl-3,4-dihydro-2H-1-benzopyran-4-one;1-(2-hydroxyphenyl)-3-(4-hydroxyphenyl)prop-2-en-1-one;3-(3,4-dihydroxyphenyl)-1-phenylprop-2-en-1-one;3-(2,4-dihydroxyphenyl)-1-phenylprop-2-en-1-one;1,3-bis(4-hydroxyphenyl)prop-2-en-1-one;1-(3-hydroxyphenyl)-3-(4-hydroxyphenyl)prop-2-en-1-one;4-(3-benzoyloxiran-2-yl)phenol;2',5'-Dihydroxychalcone;3',4…	HMDB0032559;HMDB0130494;HMDB0135586;HMDB0135587;HMDB0135588;HMDB0135590;HMDB0135591;HMDB0135592;HMDB0032129;HMDB0032130;HMDB0036738;HMDB0039612;HMDB0033566	15	Dinoseb;Dinoterb;Flavidin;Chrysophanic_acid_9-anthrone;6-Hydroxyflavanone;4'-Hydroxyflavanone;7-Hydroxyflavanone;3'-Hydroxyflavanone;Dihydroflavonol;Acetylatractylodinol;4'-Hydroxyflavanone;(2R,3R)-Dihydroflavonol;(Z)-Ajoene;(E)-Ajoene;1,4-Bis(chloromethoxymethyl)benzene	C14302;C18671;C10258;C10314;C14221;C14241;C14290;C15204;C15570;C17857;C19896;C21417;C16757;C16758;C19349
neg-M155T73	3623.12746443341	1019.46122352302	778.821421936449	3151.0115716318	3622.92779062977	3991.01951840375	3953.97691807767	3951.2515018859	4431.35054730766	4019.04270640453	4180.65597349019	3645.76241735067	1.49397558393871	0.10878322090254	0.0151515151515152	0.225242883414818	0.0455137426225529	0.916666666666667	0.722222222222222	1	1.08093178215516	0.0366687787886592	none	155.044171442981	1.224075	1	0	-	Unknown	-	-	-	2	Pirbuterol;4,4'-methanol-bisbenzonitrile	HMDB0015407;HMDB0061037	2	Pirbuterol;Dehydrofalcarinone	C07807;C08445
neg-M156T161	1660.14535147814	1701.72814153864	1769.97819658185	1837.30338617211	1874.35994979483	1690.79093042459	3658.72194466408	3786.40582760173	3444.30513303525	3183.13926703942	3225.77565240147	3535.29071177641	1.97769446070357	9.56435457845744e-09	0.00216450216450216	5.63490729321609e-07	0.00927635166765601	1	1	1	1.61501221791442	0.0904515612333333	none	156.06455255688	2.67641666666667	1	0	-	Unknown	-	-	-	4	Trifluoromethyl-bismethyl ketone;3-Oxotetradecanoic acid;6-Ketomyristic acid;L-Menthyl (R,S)-3-hydroxybutyrate	HMDB0061928;HMDB0010730;HMDB0030982;HMDB0032370	0	-	-
neg-M156T497	2412.29334257905	2713.15149065538	2768.42969211995	2594.45714488115	2332.8368815783	2776.14017510824	2685.12078922076	2797.05539336863	2212.42437756247	2460.81604378157	2768.56848476149	2705.41675569032	1.0020576060925	0.9838011540275	0.937229437229437	0.990435403003854	0.966195833754161	0.527777777777778	0.166666666666667	0.888888888888889	0.0361867589549033	0.15886958032157	none	155.864139827872	8.2782	0	0	-	Unknown	-	-	-	0	-	-	0	-	-
neg-M156T53	1328.00285003799	1373.51659940552	1294.64985872228	1439.26314441582	1289.43775906803	976.114701199386	751.824670422772	723.015394332864	873.392322460328	519.185546077288	660.807911938174	1139.68515429046	0.606144675304261	0.0030582808527975	0.00432900432900433	0.0128472163161634	0.0161845610423291	0.972222222222222	0.833333333333333	1	1.27120795362262	0.104750603503522	none	156.064879597113	0.8884	1	0	-	Unknown	-	-	-	1	Trifluoromethyl-bismethyl ketone	HMDB0061928	0	-	-
neg-M156T55	3966.94696028605	3102.70701136947	3177.98597730704	2534.52441683518	2731.12587264798	2990.84854117655	2430.0669068233	2519.29780201983	2554.27544128429	1898.79070377167	2289.98809491299	1873.47119866303	0.733127345673314	0.00461460038850199	0.00432900432900433	0.0180418790170341	0.0161845610423291	0.972222222222222	0.833333333333333	1	0.919516558901699	0.122567612705824	none	156.047733689733	0.919783333333333	1	0	-	Unknown	-	-	-	6	2-Methoxybenzenethiol;Kahweofuran;2-Acetyl-5-methylthiophene;2-Propanoylthiophene;2-(Methylthio)phenol;2-Acetyl-3-methylthiophene	HMDB0032571;HMDB0032922;HMDB0033130;HMDB0033159;HMDB0041281;HMDB0041502	3	2-Fluorobenzoate;3-Fluorobenzoate;4-Fluorobenzoate	C02359;C02364;C02371
neg-M157T306	572.652868649835	832.652241643884	809.604122319511	699.427224537435	686.273871990051	752.519049601083	1023.93231357556	1493.7978113775	1269.85271954429	1313.83432855126	892.543045230221	902.694984484788	1.58429823759499	0.00221531284352044	0.00216450216450216	0.00997797609415967	0.00927635166765601	1	1	1	1.17313668400639	0.035462349483344	none	157.085273074308	5.0976	1	0	-	Unknown	-	-	-	0	-	-	5	Gigantine;(-)-Pellotine;O-7-Angelylheliotridine;Anhalonine;6,8-Dimethyl-6,7,8,9-tetradehydroergoline	C09445;C09604;C10278;C16705;C20457
neg-M157T496	1004.32664650768	1207.40147922547	1104.30072838709	1027.6008964646	1022.62148904938	1036.33415683893	1239.88879224635	1161.2195958758	1119.11976418405	937.329815809317	1305.6463643396	1065.47076220139	1.06654963140641	0.305430363163961	0.24025974025974	0.474164835373269	0.390041599025974	0.722222222222222	0.388888888888889	1	0.263378959749711	0.0674603716308005	none	156.893651915076	8.26573333333333	0	0	-	Unknown	-	-	-	0	-	-	0	-	-
neg-M158T155	1653.39858813786	1801.87244336337	1935.02222701498	1844.52689039677	1692.96644312944	1394.0755122193	1065.09236095779	1077.01035541135	1228.23601560435	992.874218780043	1079.71597486208	1080.53937049389	0.632004984199128	2.99871958998863e-05	0.00216450216450216	0.000324634921052516	0.00927635166765601	1	1	1	1.25984999464747	0.0520439499802277	none	158.080089074143	2.58891666666667	1	0	-	Unknown	-	-	-	1	8,8-Diethoxy-2,6-dimethyl-2-octanol	HMDB0034557	0	-	-
neg-M158T183	8705.02402983876	9221.49592299747	9347.70188445021	8858.3326468992	9697.27781075549	8931.71877919305	5890.70702857251	6222.92352057541	6657.80629290059	6046.75816927914	6836.5643039565	6954.18383176521	0.705037428446502	4.62040215279319e-06	0.00216450216450216	7.21298719832497e-05	0.00927635166765601	1	1	1	1.13826110395744	0.0433641232351816	none	158.080351733476	3.05686666666667	1	1	N-Acetyl-DL-valine	Organic acids and derivatives	Carboxylic acids and derivatives	NA	NA	0	-	-	0	-	-
neg-M158T213	2376.15278836373	4394.60642344269	4608.20263002326	2379.60248713897	4777.1486822342	4401.15415471413	4098.26117847208	2776.51245186704	2423.11227941582	2481.41822261355	2503.99691067632	5149.29383364523	0.847220971204206	0.395820775128914	0.818181818181818	0.567773886115421	0.894566397766057	0.555555555555556	0.166666666666667	1	0.400656774635039	0.0768866111014567	none	158.08037691434	3.55433333333333	1	1	Betonicine	Organic acids and derivatives	Carboxylic acids and derivatives	HMDB0029412	C08269	1	8,8-Diethoxy-2,6-dimethyl-2-octanol	HMDB0034557	0	-	-
neg-M158T262	679.347880141402	707.088183562986	693.387169983073	631.207518319593	664.23852393554	756.970740967809	486.395983068841	554.076794939973	370.778598091264	388.280245499179	469.36873109821	510.902155401311	0.672710804968484	0.000826400135838946	0.00216450216450216	0.00457764945561796	0.00927635166765601	1	1	1	1.17356656066712	0.0791986332708238	none	158.05926590827	4.37495	0	0	-	Unknown	-	-	-	0	-	-	0	-	-
neg-M158T490	1065.3641802321	1135.40691034443	1424.6827666493	1153.32572219331	1169.36621518509	1508.67134143386	1248.88827391303	1388.15326836887	1963.23189892695	1238.03269673896	1223.5931668625	1347.50856118726	1.12774763180871	0.248999686693419	0.24025974025974	0.410602486035894	0.390041599025974	0.722222222222222	0.333333333333333	1	0.404056001917178	0.061945843494285	none	157.929668127046	8.1713	1	0	-	Unknown	-	-	-	0	-	-	1	Echlomezole	C18460
neg-M158T496	2690.76185977537	2719.48019126517	2735.24263871736	3225.08864907437	2623.00493016873	2704.20673156836	3036.79452666941	2895.9120584782	3128.08838949232	2634.02928262376	2787.43984653244	2935.82965695627	1.04313798268204	0.30189702609815	0.24025974025974	0.470579885485175	0.390041599025974	0.722222222222222	0.388888888888889	1	0.236747170233243	0.0138284778486388	none	157.861447600334	8.27311666666667	0	0	-	Unknown	-	-	-	0	-	-	0	-	-
neg-M159T167	858.627391953085	880.662295931654	869.737439842101	819.98464320107	747.401486508205	843.607987870088	625.646392814662	701.572690172709	658.172195802056	633.045267723644	789.173391428194	690.529715326034	0.816359025790802	0.000984924602930697	0.00432900432900433	0.0052612272672383	0.0161845610423291	0.972222222222222	0.888888888888889	1	0.802984120804746	0.0740848635230929	none	159.075693553498	2.77846666666667	1	0	-	Unknown	-	-	-	6	Avocadenofuran;(all-Z)-8,11,14-Heptadecatrienal;Sterol;Anserine;Homocarnosine;Balenine	HMDB0030932;HMDB0041333;HMDB0060512;HMDB0000194;HMDB0000745;HMDB0005769	7	Sterol;Heptadecatrienal;Homocarnosine;beta-Alanyl-N(pi)-methyl-L-histidine;N(alpha)-gamma-L-Glutamylhistamine;Prolyl-2-naphthylamide;LY201116	C00370;C16343;C00884;C01262;C04138;C03305;C11485
neg-M159T184	902.744918133991	840.780959746238	811.0056142534	750.494096289121	1010.1410017047	748.359958416344	670.668763532229	706.410718358019	713.600334948739	426.889698874442	788.833143316494	597.594544090301	0.771003601085683	0.0277404587251908	0.00865800865800866	0.0768862714162328	0.0285450684249998	0.944444444444444	0.75	1	0.811297658344512	0.156276184925613	none	159.083417010073	3.059	1	0	-	Unknown	-	-	-	2	2-Methyl-4-propyl-1,3-oxathiane;(+/-)-3-(Methylthio)heptanal	HMDB0031572;HMDB0032426	0	-	-
neg-M159T194	630.169079455165	658.714539539945	603.693674507941	631.29893978969	641.471466001845	648.804359889552	533.684740606594	645.297275107431	694.933999389792	457.639861499653	631.169807049012	571.432988057389	0.926590921617803	0.229997243903497	0.393939393939394	0.38800522430105	0.554979941420619	0.666666666666667	0.333333333333333	0.972222222222222	0.285990267477747	0.192615859332706	none	159.064330747381	3.23721666666667	1	0	-	Unknown	-	-	-	0	-	-	6	5-Tetrazolyl-glycine;Aphylline;Lupanine;Matrine;Isomatrine;17-Oxosparteine	C13738;C10752;C10772;C10774;C17442;C18158
neg-M159T238	2141.31055987342	10515.7510476355	3036.63881781018	2154.97884902394	2281.85042454849	1657.32717842697	3398.712814238	2327.07029405885	3903.9955766693	3101.23529336322	2467.13551891444	3198.7662542817	0.844365549815824	0.863705413868141	0.132034632034632	0.920644701874223	0.250190577547324	0.777777777777778	0.402083333333334	1	0.106439018911353	0.221521687242232	none	159.100881338261	3.96285	1	0	-	Unknown	-	-	-	1	Pheniramine	HMDB0015557	2	Borrerine;Festuclavine	C09054;C20408
neg-M159T253	3459.44833017368	2237.46190891475	2353.73446243111	2346.06871068674	2020.09235636656	3668.91911388831	3554.88098113614	1999.06762097765	4051.80466797391	2378.51498739546	2863.95397167454	2103.16209852275	1.05381538298987	0.782099973170115	0.818181818181818	0.871285321121268	0.894566397766057	0.555555555555556	0.25	0.888888888888889	0.143367251092364	0.0730421759235739	none	159.100647992999	4.20996666666667	1	0	-	Unknown	-	-	-	1	Pheniramine	HMDB0015557	2	Borrerine;Festuclavine	C09054;C20408
neg-M159T274	1600.21062473113	1303.51922968578	1225.64023325625	1134.98775129217	1436.63794387466	1051.79786649579	813.802768041832	1068.38168868863	1438.89062141265	946.650356895233	1202.40362094058	1101.7416220809	0.847677750151762	0.12469770435581	0.17965367965368	0.249042357505662	0.316188008702602	0.75	0.444444444444444	1	0.541020095705075	0.157736377061634	none	159.100990432446	4.5626	1	0	-	Unknown	-	-	-	1	Pheniramine	HMDB0015557	2	Borrerine;Festuclavine	C09054;C20408
neg-M159T43	3479.45027583908	3958.52797453876	4131.85413398214	4702.37342619784	5341.97505065471	3712.52009896017	2260.54057725981	3231.78850253713	2643.29524212332	3135.95756838206	2420.89750261829	2916.07927422302	0.655772684064193	0.000723204785794294	0.00216450216450216	0.00410813446293271	0.00927635166765601	1	1	1	1.14545475952427	0.115921123792032	none	158.976604927918	0.714433333333333	1	0	-	Unknown	-	-	-	0	-	-	2	2,4-Dichlorotoluene;Benzal_chloride	C18300;C19165
neg-M159T488	2265.53867995928	2194.95448502237	2108.9492146456	2354.80835833279	1940.1468290481	2647.93918931603	1920.65960162541	2200.49270488113	3116.04810442365	2502.5421242461	2242.23116318567	2150.86631390975	1.04592123976315	0.651692437738521	0.937229437229437	0.780080810559954	0.966195833754161	0.472222222222222	0.138888888888889	0.833333333333333	0.157213994732971	0.0687389235486405	none	158.977221421158	8.12818333333333	0	0	-	Unknown	-	-	-	0	-	-	0	-	-
neg-M159T493	610.527568358837	1170.33665612916	708.759137216801	1109.97120887711	479.960217464205	813.636154093427	789.603830150207	845.097549668975	823.405481582026	749.782015244188	870.721954920634	1162.92857024007	1.07119044888819	0.510821700465211	0.484848484848485	0.668104557970023	0.642218550393242	0.638888888888889	0.25	0.944444444444444	0.295244151084739	0.119676726771902	none	159.100878901224	8.21318333333333	1	0	-	Unknown	-	-	-	1	Pheniramine	HMDB0015557	2	Borrerine;Festuclavine	C09054;C20408
neg-M159T526	338.59138035389	517.296002686497	559.146131033862	362.113686536062	268.084716420344	603.127261758213	347.281871786898	392.596586291698	392.744805648282	339.985134380582	368.633774213527	374.444476054065	0.836626189574602	0.351265209905638	0.818181818181818	0.522228089792033	0.894566397766057	0.555555555555556	0.166666666666667	0.916666666666667	0.351700218727417	0.422118477055445	none	158.976896931121	8.7644	1	0	-	Unknown	-	-	-	0	-	-	4	2,4-Dichlorotoluene;Benzal_chloride;unsym-Bis(4'-chlorophenyl)ethylene;1-Chloro-2-[1-(4-chlorophenyl)ethenyl]benzene	C18300;C19165;C06642;C15083
neg-M159T54	1168.44150870457	952.380518100189	1181.53790048428	1107.80498441312	1045.84435329078	813.069077273272	759.844335351156	1636.56482761822	1202.23146355174	1606.95006751637	901.118870280153	1183.15061258414	1.16282805524274	0.408802759247239	0.30952380952381	0.57915607416112	0.467722839922132	0.694444444444444	0.333333333333333	1	0.3402325038247	0.160458495858643	none	158.923046738058	0.89605	0	0	-	Unknown	-	-	-	0	-	-	0	-	-
neg-M159T57	596.410780834524	1013.20148681523	998.227191431932	638.937527445013	488.378568788719	591.738134325413	693.322397320784	970.260773627681	634.649187014852	1271.44679075737	968.617207118931	726.536226809721	1.21676957195737	0.23809819997253	0.30952380952381	0.397657871291148	0.467722839922132	0.694444444444444	0.31875	1	0.542442503003078	0.0946978223112894	none	159.039097664603	0.957333333333333	1	0	-	Unknown	-	-	-	36	(2Z)-3-hydroxy-2-(phenylmethylidene)octanoic acid;(2Z)-2-[(3-hydroxyphenyl)methylidene]octanoic acid;(2Z)-2-[(4-hydroxyphenyl)methylidene]octanoic acid;(2Z)-7-hydroxy-2-(phenylmethylidene)octanoic acid;2-hexyl-3-phenyloxirane-2-carboxylic acid;(2Z)-8-hydroxy-2-(phenylmethylidene)octanoic acid;(2Z)-2-[(2-hydroxyphenyl)methylidene]octanoic acid;Gamma-CEHC;(S)-Pterosin A;Illudin C2;2alpha-Hydroxyala…	HMDB0134144;HMDB0134145;HMDB0134146;HMDB0134147;HMDB0134148;HMDB0134149;HMDB0134150;HMDB0001931;HMDB0030757;HMDB0030888;HMDB0030910;HMDB0031378;HMDB0031386;HMDB0031387;HMDB0031970;HMDB0032649;HMDB0033707;HMDB0034123;HMDB0035131;HMDB0035132;HMDB0035223;HMDB0035503;HMDB0035708;HMDB0035903;HMDB0036005;HMDB0036040;HMDB0036641;HMDB0036770;HMDB0036772;HMDB0037022;HMDB0037557;HMDB0037800;HMDB0038326;HMD…	20	1,2-Dihydrosantonin;Parthenolide;Artabsin;Artemorin;Confertin;Damsin;Eupatolide;Ivalin;Micheliolide;Pseudoivalin;Quadrone;Santamarin;Tamaulipin_A;Tomentosin;Canellal;Dehydrongaione;Illudin_M;Abscisic_aldehyde;Atractylenolide_III;1-Deoxy-11-oxopentalenate	C02771;C07609;C09301;C09345;C09378;C09386;C09440;C09488;C09507;C09534;C09537;C09544;C09556;C09562;C09626;C09660;C09687;C13455;C17887;C20400
neg-M160T243	372.549555191446	451.123039050812	381.085631063838	588.509431815283	396.661906548459	441.984216415521	344.155075323056	317.603852983591	306.652448561741	316.523500592347	406.525554322864	370.69435245177	0.783519125831124	0.0191943180935351	0.0151515151515152	0.0573108794804444	0.0455137426225529	0.916666666666667	0.722222222222222	1	0.753244423784352	0.196033978725437	none	160.038631862181	4.04621666666667	0	0	-	Unknown	-	-	-	0	-	-	0	-	-
neg-M160T261	489.925439788543	680.35327034571	735.02412786416	612.62269715874	651.244543515882	743.922793299795	416.41915030276	520.302443590925	452.650355121254	514.770173374217	461.928521089658	505.705280685925	0.733889027969045	0.00309756423433521	0.0151515151515152	0.0129750055111339	0.0455137426225529	0.916666666666667	0.666666666666667	1	0.960260307101532	0.0200653362330029	none	160.074820082943	4.35348333333333	0	0	-	Unknown	-	-	-	0	-	-	0	-	-
neg-M160T43	515.500481898763	520.300834922623	561.000283193276	723.205319510731	747.877164098149	506.067532977981	367.094329148688	460.672976046831	355.924700615331	464.206288464232	450.948151559023	393.243577873607	0.697292602432443	0.00310704634838388	0.00216450216450216	0.0130076372717394	0.00927635166765601	1	1	1	1.02607214221433	0.136597287550385	none	159.977887751177	0.716983333333333	1	0	-	Unknown	-	-	-	4	3,4-Dihydroxyphenylglycol O-sulfate;Hydroxymethoxyphenylcarboxylic acid-O-sulphate;2-Propenyl 3-(2-propenylsulfonyl)-1-propenyl disulfide;Heptenophos	HMDB0001474;HMDB0060000;HMDB0034395;HMDB0031793	1	Heptenophos	C18660
neg-M160T491	1081.4255180817	1730.48122529819	1377.96537294759	1687.03678896568	1154.33059619139	1404.97087109365	1234.90354932421	1423.48143404038	1369.93905922577	1302.5150054753	986.193969800012	1381.80744758298	0.912594651559857	0.405166677183263	0.484848484848485	0.576337644558435	0.642218550393242	0.638888888888889	0.277777777777778	0.944444444444444	0.274862085688481	0.236813406952301	none	159.945514753271	8.18011666666667	0	0	-	Unknown	-	-	-	0	-	-	0	-	-
neg-M160T496	1117.02336591779	1343.83150892393	1393.95337845583	1701.94492281499	1416.44044411715	1624.08279650341	1602.19260770607	1656.36350166728	1710.43131061815	1570.58832175502	1442.49250946514	1686.94990293623	1.12466061174081	0.102515033388114	0.132034632034632	0.215675696868111	0.250190577547324	0.777777777777778	0.457638888888889	1	0.499092162105251	0.049876190647832	none	159.85850549248	8.26593333333333	0	0	-	Unknown	-	-	-	0	-	-	0	-	-
neg-M160T70	10774.5667014499	10979.7821155911	9506.32670730089	10706.7220470129	10661.8606472639	10657.1055880671	23535.6698292208	22009.7524147617	22681.6867901028	19760.467300399	19982.6111505391	21866.892942799	2.05158066632525	5.79406156549266e-09	0.00216450216450216	3.72783617960589e-07	0.00927635166765601	1	1	1	1.64409239226087	0.0266168663561315	up	160.059466547767	1.16143333333333	0	0	-	Unknown	-	-	-	0	-	-	0	-	-
neg-M160T98	7060.43969862691	7795.93654040519	8569.53193891772	8190.45513405673	8643.51784488471	8930.44795154894	8488.36020906554	9184.78557048481	9727.94493669301	8354.91958398157	9118.81117558469	8123.74318674723	1.07741837924527	0.124358322185041	0.24025974025974	0.24860347377007	0.390041599025974	0.722222222222222	0.359722222222223	0.972222222222222	0.351554713141012	0.0690008245779871	none	160.059853866788	1.62725	0	0	-	Unknown	-	-	-	0	-	-	0	-	-
neg-M161T110	64482.9303898377	65095.0859849065	67634.0362972251	65122.5624543211	67164.4530826867	60637.6918392718	115464.293467853	110489.403960938	111693.069216259	99820.2541079409	121452.515728618	108622.902911993	1.71104727304099	1.08876731766427e-07	0.00216450216450216	3.67955495466451e-06	0.00927635166765601	1	1	1	1.42482412592824	0.0555450153901019	none	161.043400454764	1.83956666666667	1	1	3-Hydroxy-3-methylglutaric acid	Lipids and lipid-like molecules	Fatty Acyls	HMDB0000355	C03761	0	-	-	0	-	-
neg-M161T180	1042.87822700575	1027.10176532288	831.781789672114	763.293353144034	718.731145907249	1023.21545641277	984.577545866928	1163.12413004139	822.608660777396	1077.37589805717	819.976462491025	820.383511748146	1.05197787704966	0.589705739889335	0.699134199134199	0.733768017662915	0.815241266405292	0.416666666666667	0.111111111111111	0.79236111111111	0.181414788563159	0.163035123095001	none	161.079767131526	3.00301666666667	0	0	-	Unknown	-	-	-	0	-	-	0	-	-
neg-M161T43	429.139971471418	507.869061623082	559.21894106447	483.473411154327	647.459338380656	522.503261012765	371.342389174606	453.298131076591	418.658873123371	391.367227252799	380.573505413369	475.429905037539	0.790773251741072	0.00894471313830431	0.00865800865800866	0.0308046705325208	0.0285450684249998	0.944444444444444	0.777777777777778	1	0.726605849681048	0.0860710629321118	none	160.974511232457	0.71785	0	0	-	Unknown	-	-	-	0	-	-	0	-	-
neg-M161T496	3353.43767589222	3404.95813582898	3898.70807802855	4470.47034289729	3857.53488892928	4498.52875819173	4047.64233320021	4188.58841218306	4748.27788998707	3790.47801137218	3408.61845199458	3783.65258232453	1.02059390473357	0.759308789015469	0.818181818181818	0.856376333253022	0.894566397766057	0.555555555555556	0.166666666666667	0.861111111111111	0.12289072390132	0.0288855804505701	none	160.84060108523	8.26545	0	0	-	Unknown	-	-	-	0	-	-	0	-	-
neg-M161T57	2017.25976559136	1643.40977659815	1920.36043597811	2023.08170543397	2091.78635430777	1226.35054000578	983.818024617538	678.491463532424	1006.40117316078	477.915631469216	864.220092319694	573.273053510233	0.419704734415128	0.000243807127367821	0.00216450216450216	0.00173245018370378	0.00927635166765601	1	1	1	1.73930821083368	0.159670693594887	down	161.007054304149	0.946691666666667	1	0	-	Unknown	-	-	-	2	5-Hydroxy-N-formylkynurenine;N5-(3,4-Dioxo-1,5-cyclohexadien-1-yl)-L-glutamine	HMDB0004086;HMDB0035993	1	5-Hydroxy-N-formylkynurenine	C05648
neg-M161T70	38378.0090572075	43081.7284714237	39497.5403105484	35926.8339097097	36550.585870758	37789.8940940601	546.886607809042	509.027828346654	684.216901487018	707.553343423921	608.7128264051	552.125629814335	0.0156061390812358	1.48762008994319e-11	0.00216450216450216	9.91612078088419e-09	0.00927635166765601	1	1	1	3.77703016372091	0.128171336501085	down	161.043543473959	1.17209166666667	1	1	3-Hydroxy-3-methylglutaric acid	Lipids and lipid-like molecules	Fatty Acyls	HMDB0000355	C03761	0	-	-	0	-	-
neg-M161T98	565.618602887215	715.99237692285	799.617971370919	646.765016436095	637.427969513164	697.653014169633	526.546631377432	384.243841544459	233.938160900223	403.918605810128	473.916793324383	633.045760585721	0.653596063418114	0.0192388498979144	0.00432900432900433	0.057390156986488	0.0161845610423291	0.972222222222222	0.888888888888889	1	1.09292530032195	0.282795345146452	none	161.063084516166	1.63496666666667	1	1	3-Hydroxy-3-methylglutaric acid	Lipids and lipid-like molecules	Fatty Acyls	HMDB0000355	C03761	4	Ethyl 4-(methylthio)butyrate;Ethyl 3-(methylthio)butanoate;3-Mercapto-3-methyl-1-butyl acetate;Biotin amide	HMDB0037620;HMDB0038084;HMDB0039227;HMDB0001458	2	7-Mercaptoheptanoic_acid;Biotin_amide	C16593;C01893
neg-M162T10	343.531962940108	403.196884348534	356.64507409507	639.834911396396	463.236105689898	582.320458133478	259.572595485718	374.800722384532	879.739972880372	348.301811572694	373.03000340227	280.095616059641	0.902026654823304	0.439894437531311	0.30952380952381	0.607531593849377	0.467722839922132	0.694444444444445	0.333333333333333	1	0.413069345780476	0.370114094796495	none	161.924062598705	0.162333333333333	0	0	-	Unknown	-	-	-	0	-	-	0	-	-
neg-M162T110	4276.36392889489	4309.05800673811	4548.51401445244	3711.44402721082	4105.07936235421	3844.09420236631	7774.8976043358	7070.80137369621	6953.72820151018	6208.29358224611	8267.36576842602	6764.22049579527	1.73583714476146	1.79858578620855e-06	0.00216450216450216	3.40156753698902e-05	0.00927635166765601	1	1	1	1.4245535917328	0.0597486396907686	none	162.047027028559	1.83956666666667	0	0	-	Unknown	-	-	-	0	-	-	0	-	-
neg-M162T131	4478.49204484341	3707.25135653218	3970.92644082323	3472.76876902089	6570.22918626957	3342.84848904952	3319.12944376708	3626.49884008292	5538.40833797214	4766.44930700196	3969.84610712266	3691.87505093988	0.975323136037919	0.922744084354413	0.937229437229437	0.954296687497376	0.966195833754161	0.527777777777778	0.194444444444444	0.833333333333333	0.0471062834963932	0.299882058825769	none	162.0212659401	2.18094166666667	1	0	-	Unknown	-	-	-	5	Dyphylline;Nepafenac;10-Hydroxycarbazepine;(R)-MHD;(S)-MHD	HMDB0014789;HMDB0015678;HMDB0060676;HMDB0060701;HMDB0060702	2	Dyphylline;10-Hydroxycarbazepine	C07819;C07493
neg-M162T473	5778.23354247882	5393.25201179361	7085.37505574755	7081.19648846018	8872.62528276865	7056.11435326333	7972.46597151802	7724.44627819053	6087.63763879578	5134.83083061172	6982.09752423597	10420.9768530599	1.07404641512541	0.637775790520897	0.818181818181818	0.770485818644201	0.894566397766057	0.555555555555556	0.222222222222222	0.916666666666667	0.185922553801802	0.100321445530028	none	161.911869866136	7.881725	0	0	-	Unknown	-	-	-	0	-	-	0	-	-
neg-M162T496	1177.61796674855	1266.48642574825	1196.594250801	1489.77004465166	1242.38807100158	1414.96531432021	1499.04175171017	1298.61042522172	1423.03395696582	1140.09575348907	1219.2185803832	1384.09909478377	1.02263501754714	0.708540594019437	0.699134199134199	0.820981467933136	0.815241266405292	0.583333333333333	0.25	0.916666666666667	0.106798508101429	0.0448763374941124	none	161.848404526264	8.27075	0	0	-	Unknown	-	-	-	0	-	-	0	-	-
neg-M162T53	634.629793955004	937.751271749384	1125.88195727093	823.216337351196	1123.55005987446	868.5450973972	866.261164259979	1006.73734107849	1496.68944655265	972.577237539741	1262.3322910039	1125.79544278919	1.22069501404977	0.122084221888772	0.17965367965368	0.245136584088466	0.316188008702602	0.75	0.444444444444444	1	0.586838908698718	0.0852173177274213	none	162.039077759107	0.890641666666667	1	0	-	Unknown	-	-	-	6	1-Isothiocyanato-2-phenylethane;2-Ethylbenzothiazole;Homoanserine;Histidinyl-Valine;Valyl-Histidine;(S)-Argpyrimidine	HMDB0038445;HMDB0040034;HMDB0005767;HMDB0028898;HMDB0029129;HMDB0037180	0	-	-
neg-M162T55	3901.59475590723	3824.32902230009	5109.76147722921	4121.07666300892	3352.8127387086	4540.19302213908	3358.19163186155	2605.72412101561	3780.13134043072	2947.62088510411	3202.35465525956	3212.02745494123	0.768862322384346	0.00804873769081511	0.00865800865800866	0.0283280932642856	0.0285450684249998	0.944444444444444	0.777777777777778	1	0.845880330581262	0.0731871631539598	none	162.075527834883	0.91575	0	0	-	Unknown	-	-	-	0	-	-	0	-	-
neg-M162T71	3026.02215198582	3527.2664883609	2287.45027878032	2952.33720750148	2417.0874243285	3505.69497911158	178.445040636465	72.687699397169	138.534944098733	82.7427494302773	26.3249895387692	165.659248745844	0.0375028210300732	4.21900332025151e-05	0.00216450216450216	0.000427375586663422	0.00927635166765601	1	1	1	3.39034327948591	0.11129266605227	down	162.046991164669	1.1757	0	0	-	Unknown	-	-	-	0	-	-	0	-	-
neg-M163T110	876.79683457705	814.930836618268	888.278868321553	870.854336678648	823.718470805496	869.558607934096	1422.8798084011	1251.60916453673	1238.12011822355	1173.51614469003	1494.29694855289	1379.51422524926	1.54738004295104	2.61214746111665e-05	0.00216450216450216	0.000289596189687027	0.00927635166765601	1	1	1	1.26402603127994	0.0587244326207705	none	163.04818002746	1.84086666666667	0	0	-	Unknown	-	-	-	0	-	-	0	-	-
neg-M163T229	2923.0654455171	2952.82982706918	1971.46866260134	2263.31648329779	2064.25677984202	3499.23085099583	3717.69330906536	3683.58075935743	1789.29270362558	1904.06547288429	2006.86085275539	3313.48647576381	1.04726321178881	0.917772349727402	1	0.9513814886686	1	0.5	0.152083333333334	0.861111111111111	0.0633890297843353	0.28919796311538	none	162.997146675252	3.82465	1	0	-	Unknown	-	-	-	3	Paraquat dichloride;Dimethylallylpyrophosphate;Isopentenyl pyrophosphate	HMDB0033121;HMDB0001120;HMDB0001347	3	Methyl_viologen;Isopentenyl_diphosphate;Dimethylallyl_diphosphate	C00225;C00129;C00235
neg-M163T476	7341.57842814444	4812.77974796685	6121.11527600387	7353.37163663564	4556.56195444286	8413.03125002663	7860.98896336613	7208.57314515504	4303.3336949094	6332.48381695046	8175.46723279553	8122.77334737212	1.08822071715597	0.557935345412705	0.699134199134199	0.708161106596052	0.815241266405292	0.583333333333333	0.25	0.944444444444444	0.231029497120365	0.34714895637293	none	162.997791927093	7.93383333333333	1	0	-	Unknown	-	-	-	3	(2R,3S)-Piscidic acid;Dimethylallylpyrophosphate;Isopentenyl pyrophosphate	HMDB0030809;HMDB0001120;HMDB0001347	2	Isopentenyl_diphosphate;Dimethylallyl_diphosphate	C00129;C00235
neg-M163T482	2405.83625682247	1938.18163968032	3354.60084274825	1715.02612720142	2339.96997379586	2767.84618363865	3473.30988706158	2070.98620501294	2909.85879574601	2072.43562303898	2434.37452445827	1822.0133802499	1.01800902755243	0.905403249794898	0.818181818181818	0.944903885833089	0.894566397766057	0.444444444444444	0.111111111111111	0.777777777777778	0.0615610858988304	0.0981875465654345	none	162.981123247573	8.02846666666667	1	0	-	Unknown	-	-	-	1	5-Sulfo-1,3-benzenedicarboxylic acid	HMDB0032822	0	-	-
neg-M163T496	3532.42658319062	3381.65323530686	3696.65424645657	4153.22117408552	3810.14386851308	4100.88493358717	4097.73973479256	3761.85341911441	4403.47948738281	3889.12518568585	3472.24967476989	4144.76954798445	1.04825727800314	0.345818992498424	0.484848484848485	0.516779266049394	0.642218550393242	0.638888888888889	0.277777777777778	0.944444444444444	0.224462892684815	0.101133166497388	none	162.837621320655	8.26593333333333	1	0	-	Unknown	-	-	-	0	-	-	1	Nickel_chloride	C14711
neg-M163T64	1858.83904003228	2789.7357177537	2016.84321857897	2418.84886241306	2302.66114116246	2080.31567686306	1884.0927119142	1715.03717487233	2073.06685904448	1438.25642942206	1595.36464858913	1754.8143910183	0.776746339595325	0.0101382152333365	0.0151515151515152	0.0340978424416045	0.0455137426225529	0.916666666666667	0.722222222222222	1	0.797473804569676	0.100522346271986	none	163.059287778789	1.06715833333333	1	0	-	Unknown	-	-	-	4	N-acetyltryptophan;Methylphenobarbital;Nigellicine;cyclic 6-Hydroxymelatonin	HMDB0013713;HMDB0014987;HMDB0030269;HMDB0060810	3	N-Methyl-N'-nitro-N-nitrosoguanidine;N-Acetyl-D-tryptophan;Mephobarbital	C14592;C03137;C07829
neg-M164T12	390.063473609367	722.182150251813	92.5445508544194	582.396571186298	400.061319062034	450.577070872652	455.104318151868	489.913515826993	736.949538510389	592.308407946448	423.063068401853	624.516921555433	1.25931614088568	0.272022422436439	0.17965367965368	0.436809606287084	0.316188008702602	0.75	0.388888888888889	1	0.704224591749151	0.357584977472873	none	163.939801839719	0.205716666666667	0	0	-	Unknown	-	-	-	0	-	-	0	-	-
neg-M164T151	119404.272419927	108464.697280544	136591.05147564	103439.149251552	123421.894918524	128741.597108071	135697.360572044	161758.925021083	125906.551777829	150544.081446759	142669.467215616	144943.677288443	1.19645151490757	0.00882376218870531	0.0151515151515152	0.0304631771835926	0.0455137426225529	0.916666666666667	0.707638888888889	1	0.700944450985184	0.0804596649456209	none	164.07016293177	2.51335	1	1	L-(-)-Phenylalanine	Organic acids and derivatives	Carboxylic acids and derivatives	NA	NA	10	5-(3-Pyridyl)-2-hydroxytetrahydrofuran;L-Phenylalanine;3-Pyridinebutanoic acid;Benzocaine;Norsalsolinol;Gentiatibetine;Ethyl 2-aminobenzoate;Methyl N-methylanthranilate;Benzyl glycinate;4-Hydroxy-1-(3-pyridinyl)-1-butanone	HMDB0062407;HMDB0000159;HMDB0001007;HMDB0004992;HMDB0006044;HMDB0033485;HMDB0033589;HMDB0034169;HMDB0059934;HMDB0062402	10	L-Phenylalanine;Phenylalanine;D-Phenylalanine;Benzocaine;Tricaine;Metolcarb;4-Hydroxy-1-(3-pyridinyl)-1-butanone;5-(3-Pyridyl)-2-hydroxytetrahydrofuran;L-beta-Phenylalanine;D-beta-Phenylalanine	C00079;C02057;C02265;C07527;C18090;C18747;C19565;C19578;C20487;C20488
neg-M164T197	1571.3505321344	1689.92986775657	1563.26532500383	1684.0347886104	1476.1429516824	1745.95575302714	1675.33594041924	1712.69127053113	1418.17346396119	1418.60073610477	1442.0457438197	1327.69705773527	0.92434906247187	0.13381906861989	0.132034632034632	0.262169263889266	0.250190577547324	0.777777777777778	0.457638888888889	1	0.336115835637401	0.0886055043823015	none	164.009725169954	3.29091666666667	1	0	-	Unknown	-	-	-	2	Cysteinyl-Histidine;Histidinyl-Cysteine	HMDB0028777;HMDB0028882	0	-	-
neg-M164T213	1008.06269866127	927.91552885831	1117.62661922935	1022.1814248983	861.290093767739	1045.85124513684	1425.08218580724	1387.34576316733	1287.53091263812	1114.50964155556	1201.46423786644	1218.44578890104	1.2760272272844	0.00104307849564919	0.00432900432900433	0.00550848637266868	0.0161845610423291	0.972222222222222	0.833333333333333	1	0.867654445974398	0.0990087337692419	none	164.070013864646	3.55008333333333	0	0	-	Unknown	-	-	-	0	-	-	0	-	-
neg-M164T36	2004.54617028805	1599.48883295518	1953.40991533141	1806.19625420375	54.876996957695	1923.50353959985	1887.76575052643	2231.93011941515	2395.65745100044	1847.02895505145	1916.06488849976	2154.45475795264	1.33085774249712	0.290944520881871	0.17965367965368	0.458433640496007	0.316188008702602	0.75	0.444444444444444	1	0.964896989656594	0.175187732127227	none	163.939460162888	0.603791666666667	0	0	-	Unknown	-	-	-	0	-	-	0	-	-
neg-M164T496	858.870795557719	1169.90497861222	1301.79117161578	1315.09882847872	1213.02185076314	1224.73300833182	1326.30639224747	1087.67422464304	1252.63677519292	1080.35952177203	1023.74019406839	1093.62420877617	0.969071536479477	0.740727890551379	0.588744588744589	0.843779003852771	0.72897379347174	0.611111111111111	0.277777777777778	0.986805555555555	0.112126640470074	0.088423385051604	none	163.845536502837	8.26593333333333	0	0	-	Unknown	-	-	-	0	-	-	0	-	-
neg-M164T497	2435.69839621111	2336.25401504021	3159.10076819573	2265.77184424622	2154.67253411702	2245.96260149364	3338.690110392	2361.46760316326	2238.73778755988	2213.99902396613	3556.65962825511	3515.64390651215	1.1800133634117	0.209565222805199	0.393939393939394	0.36375261666955	0.554979941420619	0.666666666666667	0.305555555555556	1	0.464103855401125	0.223716168104607	none	163.895946512667	8.28799166666667	0	0	-	Unknown	-	-	-	0	-	-	0	-	-
neg-M164T515	14056.5496318844	5336.45343303004	15265.1986106489	14831.6405172255	14017.2444942278	8264.58741808324	7940.95147376664	15753.1223332995	15636.6834744969	8928.75555457228	15310.5220762431	15228.7468977657	1.09790920711636	0.59073394967933	0.24025974025974	0.73457188615713	0.390041599025974	0.722222222222222	0.388888888888889	1	0.273261444099913	0.352765769809131	none	163.939924721043	8.57721666666667	0	0	-	Unknown	-	-	-	0	-	-	0	-	-
neg-M165T151	10947.9270610027	9315.07574414467	10526.6991521363	9132.91627064896	10946.9880995793	11136.3495479915	11680.7289557986	13956.8859294375	10947.3398516034	13697.3264048115	12421.3116935581	12536.8215626037	1.21343850498623	0.00407087488825233	0.00865800865800866	0.0162634043015474	0.0285450684249998	0.944444444444444	0.75	1	0.753656139343119	0.0469805570914601	none	165.07348159414	2.51808333333333	1	0	-	Unknown	-	-	-	1	3-(4-Methyl-3-pentenyl)thiophene	HMDB0038183	0	-	-
neg-M165T196	1219.0142185282	1108.76881965657	1540.13854577625	1174.30180585479	1607.12814102287	1472.96193320934	1224.61755942184	1296.50904847249	1396.3880428624	1063.11457211688	1245.74522124827	1311.93609176799	0.928098942408079	0.388579795148335	0.699134199134199	0.5609455041303	0.815241266405292	0.583333333333333	0.23263888888889	0.916666666666667	0.255350223708335	0.141127360317743	none	165.017214311651	3.26538333333333	0	0	-	Unknown	-	-	-	0	-	-	0	-	-
neg-M165T232	11004.668800751	11870.0372971249	14078.7280716455	11237.2234920997	12383.2757106383	11150.5108387778	21493.5579327128	23504.1812956528	20434.8669603719	20135.4653802512	21561.5886318392	20341.6889043291	1.77723718193053	8.34275226767658e-07	0.00216450216450216	1.85922466116033e-05	0.00927635166765601	1	1	1	1.4728334651066	0.0814984127291431	none	165.053866874853	3.86656666666667	1	1	Phenyllactic acid	Phenylpropanoids and polyketides	Phenylpropanoic acids	HMDB0000779	C01479	1	Dihydro-4,6-dimethyl-4H-1,3,5-dithiazine	HMDB0039817	2	Nereistoxin;Diethyldithiocarbamic_acid	C11474;C19150
neg-M165T496_1	1204.6742990842	1358.55154908131	1324.47039856735	1344.55683617124	1261.91437958937	1280.12088244032	1359.85684518583	1212.16764333387	1274.95469532306	1402.56838683585	1072.37656796731	1398.3165527741	0.993047896975806	0.826957185955806	0.699134199134199	0.900531546931718	0.815241266405292	0.583333333333333	0.25	0.888888888888889	0.0468601961283177	0.1559559285673	none	164.835297714311	8.26573333333333	1	0	-	Unknown	-	-	-	0	-	-	1	Nickel_chloride	C14711
neg-M165T496_2	9325.0440259133	9971.93294153453	10621.6943383164	9717.12843759513	9769.20006789028	10869.9738463994	10893.4071777155	11258.3180238714	9923.8853570825	9493.0652185754	9187.66364190789	10064.1210404357	1.00904997163562	0.847755508105769	0.818181818181818	0.912345197581795	0.894566397766057	0.555555555555556	0.194444444444444	0.888888888888889	0.0444470235780598	0.0287882040639941	none	164.925822019647	8.26593333333333	0	0	-	Unknown	-	-	-	0	-	-	0	-	-
neg-M165T50	5474.86752314961	6357.10377976366	6892.58825983411	6778.708071293	6578.16990598626	5995.41597509503	6313.4606338743	6990.24748814817	7167.4401208271	6119.29818324691	6598.20272618085	6867.54485907124	1.05198277466495	0.258824378587091	0.30952380952381	0.421559418444412	0.467722839922132	0.694444444444444	0.361111111111111	0.972222222222222	0.247078979507515	0.0766125787879401	none	164.955512667334	0.833983333333333	0	0	-	Unknown	-	-	-	0	-	-	0	-	-
neg-M165T55	41788.8133223959	43546.7495222641	41720.1339705613	39442.3419850604	41802.8875392986	36048.342420821	30267.4211550635	33676.0756768057	31981.9624711257	31656.0619669679	29608.3816326559	30006.0112042518	0.766099751624086	2.29612577002881e-05	0.00216450216450216	0.000261925266808109	0.00927635166765601	1	1	1	0.956207641657382	0.110753697469025	none	165.038886192277	0.908816666666667	1	1	4-Deoxythreonic acid	Organic oxygen compounds	Organooxygen compounds	HMDB0002453	null	5	Arabinonic acid;Ribonic acid;2,3,4,5-Tetrahydroxypentanoic acid;L-Lyxonate;L-Xylonate	HMDB0000539;HMDB0000867;HMDB0059750;HMDB0060255;HMDB0060256	6	D-Xylonate;L-Arabinonate;D-Arabinonate;D-Ribonate;L-Xylonate;L-Lyxonate	C00502;C00545;C00878;C01685;C05411;C05412
neg-M165T75	1576.62154422225	1327.77947873073	1748.67882736896	2461.30282585681	2084.74558300219	1996.5204157143	849.185299889962	897.369524197742	962.712325361328	1039.85683385949	831.8454949706	852.525108653525	0.485321998279255	0.000216967581370973	0.00216450216450216	0.00158118980983007	0.00927635166765601	1	1	1	1.52151817274272	0.113495337907949	down	164.955055502713	1.2577	0	0	-	Unknown	-	-	-	0	-	-	0	-	-
neg-M166T151	832.351748674617	689.510190836217	1099.87677738867	807.226274182624	988.997600648247	750.189376575455	1000.46899046738	1361.01526471919	1085.94433224571	891.07340310657	1097.18505894775	1112.19254003189	1.26696730856096	0.0253699843479731	0.0411255411255411	0.0715743566267948	0.101768176035958	0.861111111111111	0.611111111111111	1	0.772570298358107	0.0730159004999764	none	166.075606339693	2.51964166666667	1	0	-	Unknown	-	-	-	1	Aminochrome o-semiquinone	HMDB0060279	0	-	-
neg-M166T232	1092.09635344064	1127.51798264292	1220.4884413821	905.25297191185	1093.79924090998	1015.86514247125	1999.13143039226	2204.14868388299	1920.1572693812	1945.9474107621	1863.79792773661	2057.46944895537	1.85757006554617	1.12421980331479e-06	0.00216450216450216	2.35840762831807e-05	0.00927635166765601	1	1	1	1.5304830120388	0.0884410240199756	none	166.05725235331	3.86435	0	0	-	Unknown	-	-	-	0	-	-	0	-	-
neg-M166T285	940.822325312459	862.359223676743	1004.16032588537	890.962852877397	760.734039334484	980.408202749436	759.990833955289	996.787354965979	663.368297688783	892.709689892304	832.249211220419	899.039648830186	0.927326815487852	0.29576109217596	0.393939393939394	0.463694771042999	0.554979941420619	0.666666666666667	0.290972222222223	0.916666666666667	0.308507696785166	0.135524914773306	none	166.049114196966	4.74285	1	0	-	Unknown	-	-	-	2	2,4-bis(3-methylbut-2-en-1-yl)benzene-1,3,5-triol;2-(3,7-dimethylocta-2,6-dien-1-yl)benzene-1,3,5-triol	HMDB0133034;HMDB0133061	1	3''-Hydroxy-geranylhydroquinone	C18132
neg-M166T322	2383.24869041946	1622.13953879667	2896.8799191774	2602.8792855534	1745.93872844894	2347.36296571984	2636.47842833658	1698.43153845448	1678.35776834983	1667.67707420892	3037.30626788428	2426.06948071036	0.966604385110923	0.771043343605574	1	0.864353247402706	1	0.5	0.138888888888889	0.861111111111111	0.120724770639409	0.285565863211097	none	166.049484395986	5.36226666666667	1	0	-	Unknown	-	-	-	10	Pyridoxal;Isopyridoxal;3alpha,4,5,7alpha-Tetrahydro-5-hydroxy-1H-isoindole-1,3(2H)-dione;3alpha,4,7,7alpha-Tetrahydro-4-hydroxy-1H-isoindole-1,3(2H)-dione;3-Methoxyanthranilate;Phenylglyoxylic acid;(E)-8-Hydroxy-2-octene-4,6-diynoic acid;4-Hydroxyphthalide;3,4-Methylenedioxybenzaldehyde;1,4-Benzodioxin-2(3H)-one	HMDB0001545;HMDB0004290;HMDB0034887;HMDB0034889;HMDB0060374;HMDB0001587;HMDB0031515;HMDB0032598;HMDB0032612;HMDB0040528	12	Pyridoxal;D-4-Hydroxyphenylglycine;3-Hydroxy-4-methylanthranilate;3-Methoxyanthranilate;Isopyridoxal;L-4-Hydroxyphenylglycine;p-Aminosalicylic_acid_methyl_ester;Orthoform;C20821;alpha-Oxo-benzeneacetic_acid;2-Carboxybenzaldehyde;Piperonal	C00250;C03493;C03986;C05831;C06051;C12323;C14170;C14171;C20821;C02137;C03057;C10812
neg-M166T497_1	352.071843207791	297.70709268527	437.724643763157	409.314011120586	334.201359649715	318.564086842869	335.430176072161	341.591324156094	357.675660952785	308.486219729418	282.93940938942	376.648122364518	0.931702045438781	0.396858965721208	0.699134199134199	0.568679556042775	0.815241266405292	0.583333333333333	0.235416666666667	0.888888888888889	0.248019445950285	0.153245022494491	none	165.842459977001	8.27665833333333	0	0	-	Unknown	-	-	-	0	-	-	0	-	-
neg-M166T497_2	1383.36521900733	1078.04165018454	1288.99275848246	995.40448303184	939.842285347744	903.856901566311	1196.33279374623	1067.93251252053	878.439355850304	1015.22124774731	1299.48948970868	1532.52858394467	1.06076947955123	0.614394458622423	0.699134199134199	0.753572911401212	0.815241266405292	0.583333333333333	0.222222222222222	0.888888888888889	0.197104571655977	0.186271661652122	none	165.893241059989	8.28909166666667	1	0	-	Unknown	-	-	-	1	1-Bromo-3-iodoacetone	HMDB0040190	0	-	-
neg-M166T55	2737.03790192444	2581.63197691414	2860.35328634126	2027.23671859511	2564.2014493525	1816.88590472644	2171.75457242968	2229.38555394855	2215.04357586276	2046.55221161069	1839.01093935923	1859.93657324882	0.847425047535812	0.0983480430133184	0.24025974025974	0.208535280945366	0.390041599025974	0.722222222222222	0.361111111111111	1	0.549323728958156	0.096419098401934	none	166.042252506121	0.9105	0	0	-	Unknown	-	-	-	0	-	-	0	-	-
neg-M166T59	1652.6761846094	1759.79398454612	2331.18112046468	2017.95665990722	1885.03081879015	2141.47914329266	1513.06597442783	1788.62564689554	1146.25061154543	1894.07489643207	1459.18242314338	1358.19804801194	0.777002543504847	0.0194029682409981	0.0411255411255411	0.0578328053192145	0.101768176035958	0.861111111111111	0.583333333333333	1	0.785481994150691	0.211589133072408	none	166.016050231176	0.97695	1	0	-	Unknown	-	-	-	3	Quinolinic acid;2,6-Pyridinedicarboxylic acid;L-cis-Cyclo(aspartylphenylalanyl)	HMDB0000232;HMDB0033161;HMDB0031360	3	Quinolinate;o-Nitrobenzoate;4-Nitrobenzoic_acid	C03722;C16234;C18625
neg-M167T184	1228.93814694773	1164.42543726076	1323.82003834691	1117.38100451435	1552.76395126695	1555.97176479899	1623.10141007018	1910.7351943801	1938.44442468254	2076.36280938444	2115.60416221251	1400.88250877011	1.39301424238125	0.00375517362037389	0.00865800865800866	0.0152511691757368	0.0285450684249998	0.944444444444444	0.777777777777778	1	0.981307722771743	0.117019067908279	none	167.045864544415	3.07145	1	0	-	Unknown	-	-	-	7	2,3-Diaminosalicylic acid;2-Pyrroloylglycine;1,7-Diphenyl-4-hepten-3-one;(E,E)-1,7-Diphenyl-4,6-heptadien-3-ol;(6E)-1,7-diphenylhept-6-en-3-one;Anisindione;7-Hydroxy-2-methylisoflavone	HMDB0013159;HMDB0059778;HMDB0031873;HMDB0040893;HMDB0133902;HMDB0015257;HMDB0033979	6	5-Nitro-ortho-anisidine;6-Imino-5-oxocyclohexa-1,3-dienecarboxylate;4'-O-Methylisoflavone;1-[2-(4-Hydroxyphenyl)-1-benzofuran-3-yl]ethanone;7-Methoxyisoflavone;3'-Methoxyflavone	C19469;C04584;C03074;C15111;C15616;C20872
neg-M167T260	525.946664396525	661.301994407816	756.247793861835	772.024210388508	554.096490744992	861.164651708439	366.995741199742	271.884966579335	299.956871398537	341.936301023331	325.786162468751	338.271194084956	0.470814322402929	4.65536616470293e-05	0.00216450216450216	0.000460653574740263	0.00927635166765601	1	1	1	1.64001397135203	0.045555194082972	down	167.063229586038	4.33216666666667	0	0	-	Unknown	-	-	-	0	-	-	0	-	-
neg-M167T496_1	280.697908210762	291.196898793838	298.494185364662	300.093707198179	300.806471900825	369.538261649987	326.173574527028	331.554043541078	314.799538804141	263.315633767962	239.820002117191	358.214259004279	0.996224316722182	0.903743367631558	0.818181818181818	0.944089995489957	0.894566397766057	0.555555555555556	0.166666666666667	0.833333333333333	0.0451861874966718	0.0942476579495973	none	166.832847736039	8.264725	0	0	-	Unknown	-	-	-	0	-	-	0	-	-
neg-M167T496_2	2940.74100817201	3244.2655488657	3792.21840580202	3237.27998964393	3413.44302204733	3489.98108826879	3410.00094823186	3575.48018532919	3452.92318938284	3493.04280214555	3023.06977197309	3429.96323825851	1.0132494289889	0.735213197435235	0.588744588744589	0.840173404946612	0.72897379347174	0.611111111111111	0.277777777777778	0.944444444444444	0.0624635951782464	0.174898034924499	none	166.922972035154	8.26593333333333	0	0	-	Unknown	-	-	-	0	-	-	0	-	-
neg-M167T526	187.000134673955	228.733329718653	265.854336171383	292.885931364876	258.011687891536	753.658793536003	153.538628936721	260.445604554985	243.050182988891	280.861207145922	302.315377756454	156.652448457262	0.703304140981616	0.280349188134107	0.588744588744589	0.446035123221745	0.72897379347174	0.611111111111111	0.25	0.931249999999999	0.543509076702198	0.393478356154353	none	166.922789537166	8.7626	0	0	-	Unknown	-	-	-	0	-	-	0	-	-
neg-M167T55	794.069750683565	1025.97506252939	439.014125856607	748.650554496988	464.317527575792	870.278720346095	631.393126282494	434.306926696576	453.776650430037	541.873192897475	498.873029023588	595.362892021782	0.726707423478268	0.11156978487299	0.17965367965368	0.229083800506339	0.316188008702602	0.75	0.388888888888889	1	0.708799654863892	0.276860947412303	none	167.042887948526	0.915558333333333	0	0	-	Unknown	-	-	-	0	-	-	0	-	-
neg-M168T52	703.487091315597	615.240974409228	764.440742262519	712.253926045405	341.425715135093	277.55119029478	498.819955658624	615.737822293075	854.13496604167	586.691478362246	378.24669724459	633.708996205041	1.04479272858835	0.698036030136747	1	0.813775590251157	1	0.5	0.138888888888889	0.833333333333333	0.188156803220534	0.214589599935729	none	168.04135109139	0.870333333333333	1	0	-	Unknown	-	-	-	0	-	-	1	Borreline	C09052
neg-M169T228	4727.91573731973	5608.65277270573	4589.02801492823	5319.96986910357	5641.40219517207	5592.25994745559	4578.22346154306	5099.6185487184	6030.17028047222	5823.35401764854	4969.34999979453	5096.49544109973	1.00374797026725	0.962160284845677	1	0.9771975146725	1	0.5	0.166666666666667	0.861111111111111	0.0416305967776325	0.127659935707554	none	168.987728286138	3.79943333333333	1	0	-	Unknown	-	-	-	2	(-)-Dioxibrassinin;Coumesterol	HMDB0038634;HMDB0002326	1	Coumestrol	C10205
neg-M169T341	947.004179460486	1779.63569292055	1880.9579637089	1176.62823337496	2357.57349990498	1223.3565365416	812.553983104146	1218.91096911291	2525.6788905689	2556.65460476286	2057.11535325811	1207.03467847737	1.10814474013236	0.791123174101464	0.699134199134199	0.877118844406833	0.815241266405292	0.583333333333333	0.25	0.931249999999999	0.144980427924095	0.294493418563004	none	169.158296422004	5.67875833333333	1	0	-	Unknown	-	-	-	9	Undecanal;6-Undecanone;10-Undecen-1-ol;(Z)-3-Methyl-3-decen-1-ol;(±)-(E)-3-Methyl-4-decen-1-ol;1-Menthyl methyl ether;trans- and cis-1-Methoxy-1-decene;2-Undecanone;2-Undecen-1-ol	HMDB0030941;HMDB0030943;HMDB0031016;HMDB0031064;HMDB0031065;HMDB0032371;HMDB0032379;HMDB0033713;HMDB0034856	1	2-Undecanone	C01875
neg-M169T479	4267.48122030645	3578.74930976726	5177.45063334675	6685.62193017047	4457.91470812115	3222.62139384503	6780.80669359222	5527.32371425172	3068.32350740735	3617.15481820847	2969.88156078778	5405.15781250726	0.999226315691341	0.906384951068855	1	0.94526308079699	1	0.5	0.166666666666667	0.888888888888889	0.0586163484607238	0.0255850560307031	none	168.988561896513	7.98043333333333	1	0	-	Unknown	-	-	-	1	Coumesterol	HMDB0002326	1	Coumestrol	C10205
neg-M169T54	615.100413443136	718.457444714404	558.539262057566	490.83711851127	841.435500892297	665.67497909923	752.542741648864	418.347731988648	778.977305568546	754.846180436506	1005.03211890595	561.816529607296	1.0980754508045	0.635895635403403	0.484848484848485	0.769107339157146	0.642218550393242	0.638888888888889	0.25	1	0.178506504320217	0.420231956901374	none	168.97920945139	0.902283333333333	1	0	-	Unknown	-	-	-	0	-	-	1	3,3'-Dichloro-4,4'-diaminodiphenyl_ether	C19226
neg-M170T70	1600.05752219312	2124.82075927739	1202.59751823443	1205.07397050647	1061.0017234466	1661.10065125948	860.394071542865	699.628109605177	1046.91176282699	776.918549995654	840.761823123715	695.558155989999	0.555659600463079	0.00169851250587009	0.00216450216450216	0.00811370823322908	0.00927635166765601	1	1	1	1.22787547767349	0.262938288089059	none	170.043882625342	1.16064166666667	1	0	-	Unknown	-	-	-	0	-	-	1	Diethyl_sulfate	C14706
neg-M170T99	1181.4408394152	1043.2644149713	995.052327463731	846.583279950689	1263.86473514686	1208.02905206147	815.175038992473	875.986981688535	870.29354333788	829.080310677778	872.630190991903	1072.32605415218	0.81604475921482	0.0249708543074656	0.0649350649350649	0.0706879283295099	0.145005299666932	0.833333333333333	0.555555555555556	1	0.624765859415147	0.153063199699663	none	170.044040356724	1.64805	0	0	-	Unknown	-	-	-	0	-	-	0	-	-
neg-M171T125	1426.80121476638	1563.62502877969	1858.57088577231	1453.32073628601	1224.43446616895	1680.46845272184	1253.09046840235	1169.53435181383	1119.87131144362	1075.20216957098	1086.43203263697	1266.07096025323	0.757036401892164	0.00398485277373866	0.00865800865800866	0.0159861938694963	0.0285450684249998	0.944444444444444	0.777777777777778	1	0.870517188363319	0.0258691161881742	none	171.025816079521	2.08085	1	0	-	Unknown	-	-	-	0	-	-	2	Demeton-O;Demeton-S	C18977;C18978
neg-M171T235	2223.75557828437	2256.97083476185	2600.61554610099	2435.71629394098	2169.51150376728	2220.38876675888	2306.99854369709	2051.46994215687	2259.48996847862	2183.291456825	2362.51978656955	2303.57643578075	0.968389034211902	0.399901570695187	0.937229437229437	0.571388817374083	0.966195833754161	0.472222222222222	0.166666666666667	0.833333333333333	0.143725097366603	0.175600495399801	none	171.064678396656	3.91035	1	1	1,2-Cyclohexanedione	Organic oxygen compounds	Organooxygen compounds	HMDB0031344	C06105	7	2-Octenedioic acid;cis-4-Octenedioic acid;trans-3-Octenedioic acid;3-Isopropenylpentanedioic acid;Ethyl 2,4-dioxohexanoate;Diethyl fumarate;1,1'-(Tetrahydro-6a-hydroxy-2,3a,5-trimethylfuro[2,3-d]-1,3-dioxole-2,5-diyl)bis-ethanone	HMDB0000341;HMDB0004982;HMDB0013312;HMDB0032352;HMDB0034851;HMDB0038601;HMDB0032527	2	beta-Obscurine;Fluenetil	C09890;C19031
neg-M171T266	2162.73723087358	2756.89884035536	4215.68088757621	2314.98806071706	2322.1458315044	2375.47654522057	4007.80225754166	3817.80577026672	2345.86784903883	1184.08841166367	2606.65337241658	2666.53107424427	1.02977604042462	0.948064304151294	0.699134199134199	0.968920962709986	0.815241266405292	0.583333333333333	0.25	0.931249999999999	0.0357092324554152	0.275817888662474	none	170.985888948786	4.43833333333333	1	0	-	Unknown	-	-	-	4	5-(Hydroxyphenyl)-gamma-valerolactone-O-sulphate;[(5-hydroxy-2-methyl-2H-chromen-2-yl)methoxy]sulfonic acid;[1-(4-methoxy-1-benzofuran-5-yl)ethoxy]sulfonic acid;[2-methoxy-4-(3-oxobut-1-en-1-yl)phenyl]oxidanesulfonic acid	HMDB0059993;HMDB0126424;HMDB0129400;HMDB0135674	0	-	-
neg-M171T274	2847.01981946115	3607.99982188612	5648.16053165863	3023.8832536232	4617.79112450066	3215.8946919373	3077.85327683356	3033.48078761585	2973.71973975386	3109.01521405893	5180.85291059546	2984.56022920405	0.886708092254838	0.448576927160075	0.484848484848485	0.614719491038274	0.642218550393242	0.638888888888889	0.333333333333333	0.931249999999999	0.322004718692072	0.0337831241294753	none	171.101025818339	4.56248333333333	1	0	-	Unknown	-	-	-	18	9-Oxo-nonanoic acid;Tetrahydrofurfuryl butyrate;cis-3-Hexenyl lactate;3-Methylbutyl 3-oxobutanoate;Butyl levulinate;Butyl 3-hydroxy-2-methylidenebutanoate;2-Methylpropyl 3-hydroxy-2-methylidenebutanoate;5-Pentyl-1,4-dioxan-2-one;6-Pentyl-1,4-dioxan-2-one;4-Hydroperoxy-2-nonenal;Linalyl benzoate;Geranyl benzoate;Falcarinolone;Ginsenoyne E;Ginsenoyne A;Flavidulol B;Flavidulol A;(all-E)-1,8,10-Hepta…	HMDB0094711;HMDB0036188;HMDB0036213;HMDB0036396;HMDB0040165;HMDB0040202;HMDB0040203;HMDB0059936;HMDB0059937;HMDB0060287;HMDB0030431;HMDB0033478;HMDB0037645;HMDB0037646;HMDB0039107;HMDB0039151;HMDB0039152;HMDB0039737	4	9-Oxononanoic_acid;Deisopropylhydroxyatrazine;Cicutoxin;Enanthotoxin	C16322;C06557;C08402;C20044
neg-M171T292	1410.95350092621	1347.34399161282	1439.60216605542	1519.44599300794	1251.47343608771	1469.20807960293	1233.60192199904	1550.23397177415	1366.08969565045	1442.5554350913	1428.62082905992	1399.70054823468	0.997958673853261	0.955012125198909	0.937229437229437	0.972853358673973	0.966195833754161	0.527777777777778	0.166666666666667	0.861111111111111	0.0108591341405984	0.115137193831676	none	170.985755957681	4.87463333333333	0	0	-	Unknown	-	-	-	0	-	-	0	-	-
neg-M171T301	2733.02058226795	3964.75062036457	2941.75908281174	3622.70916198008	2621.39293558575	3059.34197358294	3004.49621167702	3078.98297702294	2190.7615102901	2111.70923731458	3109.98296980559	3417.84484056402	0.892878669858278	0.289884167482562	0.699134199134199	0.457606903128977	0.815241266405292	0.416666666666667	0.111111111111111	0.833333333333333	0.393371564188805	0.0536175250879692	none	171.10121385206	5.00873333333333	1	0	-	Unknown	-	-	-	18	9-Oxo-nonanoic acid;Tetrahydrofurfuryl butyrate;cis-3-Hexenyl lactate;3-Methylbutyl 3-oxobutanoate;Butyl levulinate;Butyl 3-hydroxy-2-methylidenebutanoate;2-Methylpropyl 3-hydroxy-2-methylidenebutanoate;5-Pentyl-1,4-dioxan-2-one;6-Pentyl-1,4-dioxan-2-one;4-Hydroperoxy-2-nonenal;Linalyl benzoate;Geranyl benzoate;Falcarinolone;Ginsenoyne E;Ginsenoyne A;Flavidulol B;Flavidulol A;(all-E)-1,8,10-Hepta…	HMDB0094711;HMDB0036188;HMDB0036213;HMDB0036396;HMDB0040165;HMDB0040202;HMDB0040203;HMDB0059936;HMDB0059937;HMDB0060287;HMDB0030431;HMDB0033478;HMDB0037645;HMDB0037646;HMDB0039107;HMDB0039151;HMDB0039152;HMDB0039737	4	9-Oxononanoic_acid;Deisopropylhydroxyatrazine;Cicutoxin;Enanthotoxin	C16322;C06557;C08402;C20044
neg-M171T473	9299.42703342645	8980.22477046368	4013.1169745712	4841.01362094077	5047.14069490119	5406.65936711938	7722.38981197378	15712.3654092059	4230.82968457667	1639.57608601423	7738.53832208871	2872.25489502273	1.06194523816074	0.701515387357507	0.699134199134199	0.816161164515123	0.815241266405292	0.416666666666667	0.124305555555556	0.777777777777778	0.262384024238	0.102204604454118	none	170.986157391235	7.8871	1	0	-	Unknown	-	-	-	4	5-(Hydroxyphenyl)-gamma-valerolactone-O-sulphate;[(5-hydroxy-2-methyl-2H-chromen-2-yl)methoxy]sulfonic acid;[1-(4-methoxy-1-benzofuran-5-yl)ethoxy]sulfonic acid;[2-methoxy-4-(3-oxobut-1-en-1-yl)phenyl]oxidanesulfonic acid	HMDB0059993;HMDB0126424;HMDB0129400;HMDB0135674	0	-	-
neg-M171T495	433.136608563069	465.001092670705	481.6228339156	598.098463327066	529.211618504642	1006.64193978983	564.074596125112	954.335773870224	899.726100569595	783.583519162648	558.766214989601	847.904132320284	1.31154448822432	0.0953101167415688	0.132034632034632	0.203710604910768	0.250190577547324	0.777777777777778	0.444444444444444	1	0.760224527922473	0.0300858503833656	none	170.869527981547	8.25628333333333	0	0	-	Unknown	-	-	-	0	-	-	0	-	-
neg-M171T53	17204.3647770664	16535.1084320942	16602.2353122506	15081.7459367664	17880.6097405006	15509.9922771202	18805.2564848087	18023.6631301177	16974.6191129388	16330.5104451121	17186.9982950504	18238.393639924	1.06826341183357	0.0763769444841484	0.132034632034632	0.171527424468052	0.250190577547324	0.777777777777778	0.5	1	0.368987407557175	0.0222237413541706	none	171.004802214759	0.889575	1	1	Glycerol-2-phosphate	Lipids and lipid-like molecules	NA	HMDB0002520	C02979	2	Glycerol 3-phosphate;Beta-Glycerophosphoric acid	HMDB0000126;HMDB0002520	4	sn-Glycerol_3-phosphate;sn-Glycerol_1-phosphate;Glycerol_2-phosphate;DL-Glycerol_1-phosphate	C00093;C00623;C02979;C03189
neg-M172T108	16972.8239917501	15522.7434994411	17048.2486935251	16180.0018716505	15884.4093600636	16764.2711423991	11099.7147072285	11130.5601847049	12363.8101292505	10178.7230641228	10804.1800140604	10822.7848777029	0.674983089276329	9.49600447958336e-07	0.00216450216450216	2.04509889191251e-05	0.00927635166765601	1	1	1	1.21910480648001	0.0530727331697355	none	172.059913304449	1.80206666666667	1	0	-	Unknown	-	-	-	1	N-Acetyl-L-glutamate 5-semialdehyde	HMDB0006488	4	N-Acetyl-L-glutamate_5-semialdehyde;5-Deoxy-5-aminoshikimic_acid;(2S,5S)-trans-Carboxymethylproline;2-Aminovalienone	C01250;C12121;C17366;C21248
neg-M172T168	959.328316852331	1006.03226329841	1078.92788281496	1120.595386919	920.128378723864	1110.78517968608	1212.3066443955	1215.07310215501	1037.38555710533	1116.83845217272	1166.28761353133	1143.46889080663	1.1122636532532	0.0276028014944491	0.025974025974026	0.076606387715893	0.0705782995940268	0.888888888888889	0.666666666666667	1	0.483835150142708	0.111403022739382	none	172.005632805172	2.7983	0	0	-	Unknown	-	-	-	0	-	-	0	-	-
neg-M172T220	21067.8632696658	17276.4823881741	17638.3647483121	17718.7205969665	19153.4517096669	20166.0818486604	21545.8300678757	24432.5322135602	21409.1989374823	20460.2683950058	22413.9256166657	20831.4167961391	1.15990137347888	0.00578636023934638	0.00865800865800866	0.0215963255826285	0.0285450684249998	0.944444444444444	0.777777777777778	1	0.650601878017894	0.0579656604520946	none	172.096499818755	3.67331666666667	1	0	-	Unknown	-	-	-	7	Hexanoylglycine;Isovalerylalanine;Isovalerylsarcosine;N-Acetylleucine;N-Acetylisoleucine;8-Hydroxy-5,6-octadienoic acid;2,5-Dimethyl-4-ethoxy-3(2H)-furanone	HMDB0000701;HMDB0000747;HMDB0002087;HMDB0011756;HMDB0061684;HMDB0031101;HMDB0032232	2	N-Acetyl-L-leucine;Swainsonine	C02710;C10173
neg-M172T50	609.862857558165	640.714527868317	713.512859701558	532.703261515906	661.788407057453	594.738584127577	683.303731588092	657.635137943113	529.78397160588	478.489535754729	673.886073494082	667.563509730678	0.983305838723699	0.774552824469098	0.937229437229437	0.866057873715362	0.966195833754161	0.527777777777778	0.166666666666667	0.833333333333333	0.102893385786186	0.0326762073333098	none	172.021544356004	0.832375	1	0	-	Unknown	-	-	-	1	Glutamyl-Gamma-glutamate	HMDB0028833	1	Dikegulac	C18825
neg-M172T71	3257.79093066888	3526.83811795171	3859.15685337528	2543.11742102013	3025.25802011846	3126.78449672739	5143.48446708368	4313.86722587614	5128.34344955311	4455.56037549292	4185.38924132726	4797.94537847265	1.44912708116907	0.000495056722068872	0.00216450216450216	0.00304806780791096	0.00927635166765601	1	1	1	1.03421892293939	0.102025288784602	none	172.059891929105	1.17738333333333	1	0	-	Unknown	-	-	-	1	N-Acetyl-L-glutamate 5-semialdehyde	HMDB0006488	4	N-Acetyl-L-glutamate_5-semialdehyde;5-Deoxy-5-aminoshikimic_acid;(2S,5S)-trans-Carboxymethylproline;2-Aminovalienone	C01250;C12121;C17366;C21248
neg-M173T108	1353.25662575355	1518.72028057856	1367.53281808267	1290.04262258462	1249.64723580099	1705.98841378441	999.127397377606	990.020225325477	1040.88491602324	833.564831026456	944.128802223616	1006.59245350034	0.685231562084062	0.000113967886346066	0.00216450216450216	0.00094473541150591	0.00927635166765601	1	1	1	1.14060807102096	0.0490933335171603	none	173.063290058482	1.80358333333333	1	0	-	Unknown	-	-	-	1	4,4'-Thiobis-2-butanone	HMDB0037155	0	-	-
neg-M173T200	4435.45976700753	5072.42560822865	4702.82419789721	4325.39184303342	4789.08410626608	4741.97942348779	4029.88665857793	4327.76499475152	4177.41794266697	4277.52659340637	4401.09006258393	4478.16823222775	0.915370488388018	0.0125394365746312	0.025974025974026	0.0406191102186863	0.0705782995940268	0.888888888888889	0.611111111111111	1	0.484244177706621	0.0296506014269245	none	173.091546553822	3.33908333333333	1	0	-	Unknown	-	-	-	8	Gly-Norvaline;N-Acetylornithine;Glycyl-Valine;Valyl-Glycine;L-Theanine;N(5)-ethyl-L-glutamine;5a-Androstan-3b-ol;Hydroxyl frovatriptan	HMDB0094702;HMDB0003357;HMDB0028854;HMDB0029127;HMDB0034365;HMDB0062764;HMDB0005830;HMDB0061150	7	N-Acetylornithine;N5-Ethyl-L-glutamine;3beta-Hydroxysteroid;7beta-Hydroxysteroid;3alpha-Hydroxysteroid;5alpha-Androstan-17beta-ol;3-Androstanol	C00437;C01047;C02945;C02956;C03072;C14254;C15638
neg-M173T220	1711.10984522519	1663.24795967232	1546.3198758755	1423.07584535299	1557.00351605292	1720.95331718189	2069.66390370369	1793.71282535429	1972.49144218832	1873.28250732214	1874.05626505959	1804.42067521253	1.18353465169129	0.00133111966351864	0.00216450216450216	0.00670443074547203	0.00927635166765601	1	1	1	0.714967389972748	0.0821700896404343	none	173.099536369863	3.67331666666667	1	1	2-Propylglutaric acid	Lipids and lipid-like molecules	Fatty Acyls	HMDB0060684	C16658	1	Hexanethioic acid S-propyl ester	HMDB0039466	0	-	-
neg-M173T222	2238.59080478581	2615.83761100688	2409.05800330811	2385.10280633792	2590.8651977894	2974.83505940973	2598.99175834691	2549.56123604187	3099.47080672572	2311.29658807837	2555.82537396235	2322.43969542406	1.01467672717784	0.820296228284611	1	0.896127074178681	1	0.5	0.166666666666667	0.833333333333333	0.0867661456058658	0.0452369818949574	none	173.080230356436	3.69198333333333	1	1	2-Propylglutaric acid	Lipids and lipid-like molecules	Fatty Acyls	HMDB0060684	C16658	13	Dimethyl adipate;Suberic acid;Ethyladipic acid;Diethyl succinate;2,4-Dimethyladipic acid;3-Methylpimelic acid;2-Propylglutaric acid;Thenyldiamine;Gamma glutamyl ornithine;N6-beta-Aspartyllysine;Aspartyllysine;Aspartyl-Lysine;Lysyl-Aspartate	HMDB0041606;HMDB0000893;HMDB0002023;HMDB0033838;HMDB0059727;HMDB0059757;HMDB0060684;HMDB0240241;HMDB0002248;HMDB0004985;HMDB0004987;HMDB0028758;HMDB0028947	6	Suberic_acid;Dimethyl_adipate;2-Propylglutaric_acid;Dimethoxane;Etidocaine;Methapyrilene	C08278;C14570;C16658;C19402;C07530;C11114
neg-M173T283	3922.22739168392	3880.86025705761	3537.48809359095	7977.41169159646	6166.64822137085	8186.84229492903	3981.14966771709	2860.46625800146	7877.28292341426	8593.38261172328	5385.29571689306	2885.74042983168	0.937984297994445	0.70222165130442	0.818181818181818	0.816612140369664	0.894566397766057	0.555555555555556	0.222222222222222	0.916666666666667	0.238943750796773	0.314762660725454	none	173.116780760765	4.71106666666667	1	0	-	Unknown	-	-	-	2	(±)-3-Hydroxynonanoic acid;2,4,6-Triethyl-1,3,5-trioxane	HMDB0031513;HMDB0034040	0	-	-
neg-M173T49	717.785145322696	732.524117678585	792.974362517412	392.411023961473	784.643379763991	485.822825615399	549.237982937097	869.072323459296	507.930033087288	772.139021409466	625.020866890257	860.033404678336	1.07098345099056	0.614117313496308	0.588744588744589	0.753413270275469	0.72897379347174	0.388888888888889	0.0833333333333333	0.777777777777778	0.243297338480451	0.129877461026213	none	173.102734883486	0.810325	1	0	-	Unknown	-	-	-	2	L-Arginine;D-Arginine	HMDB0000517;HMDB0003416	3	L-Arginine;D-Arginine;Amino_acid(Arg-)	C00062;C00792;C02385
neg-M173T496	575.262441048313	488.251147304241	808.339974487239	511.713203084917	588.291423404549	791.767775955441	532.186889176876	898.535767436828	1046.84203662918	752.126464860507	545.491897279623	510.043108719956	1.13858980770923	0.488464240748898	0.699134199134199	0.648886322704775	0.815241266405292	0.583333333333333	0.166666666666667	0.888888888888889	0.29871942072406	0.318675621298257	none	172.866637659623	8.26275	0	0	-	Unknown	-	-	-	0	-	-	0	-	-
neg-M173T61	1651.57619568086	1940.80320645693	1536.14409231933	1040.14358761892	1598.35471154184	938.421292012529	1721.30935863638	1410.18335789782	1389.01428997993	1392.22556831311	995.171500327135	1067.50758028797	0.916140807193021	0.626482797581635	0.588744588744589	0.762461384460022	0.72897379347174	0.611111111111111	0.263194444444445	1	0.161849833887839	0.0532922880761632	none	173.055114078792	1.0225	1	0	-	Unknown	-	-	-	15	Formiminoglutamic acid;N-Acetylasparagine;(4E)-1-(4-hydroxy-3-methoxyphenyl)dec-4-en-3-one;(1E)-1-(4-hydroxy-3-methoxyphenyl)dec-1-en-3-one;Cyclandelate;[8]-Shogaol;Panaquinquecol 2;Ginsenoyne C;Ginsenoyne K;Panaquinquecol 7;Glutaminylaspartic acid;Glutamylasparagine;gamma-Glutamylasparagine;Aspartyl-Glutamine;Aspartyl-Gamma-glutamate	HMDB0000854;HMDB0006028;HMDB0137236;HMDB0137237;HMDB0015586;HMDB0031463;HMDB0038938;HMDB0038994;HMDB0040375;HMDB0041201;HMDB0028793;HMDB0028814;HMDB0029144;HMDB0028751;HMDB0028767	6	N-Formimino-L-glutamate;Formylisoglutamine;Buddledin_A;[6]-Shogaol;Sugeonyl_acetate;Onchidal	C00439;C16674;C09623;C10494;C17506;C20000
neg-M173T69	2708.46567201017	4163.1718510629	3850.2070462014	2550.87979093198	2352.79688257256	3744.85975922223	1661.59648706027	3694.87049564268	1658.59113552017	2580.80227913314	4136.15478207243	2469.82799867326	0.836423567323124	0.279827765189834	0.30952380952381	0.445482093935613	0.467722839922132	0.694444444444444	0.388888888888889	0.972222222222222	0.531329006844915	0.233604768680471	none	173.007443372222	1.14488333333333	1	0	-	Unknown	-	-	-	4	cis-Aconitic acid;trans-Aconitic acid;Dehydroascorbic acid;Biotin sulfone	HMDB0000072;HMDB0000958;HMDB0001264;HMDB0004818	5	Phenylmethanesulfonyl_fluoride;cis-Aconitate;trans-Aconitate;Dehydroascorbate;Biotin_sulfone	C06747;C00417;C02341;C05422;C20387
neg-M173T97	613.918776358502	803.068595061643	1156.07198773608	1000.95307864916	722.856048665648	807.385077646825	649.183750673878	1255.23306331398	957.219455750651	937.778157779531	995.761550295824	1369.48200421663	1.20774916539553	0.225627871105062	0.30952380952381	0.382733565800612	0.467722839922132	0.694444444444444	0.333333333333333	1	0.465884079180611	0.427112572672302	none	173.006979605733	1.61865	1	0	-	Unknown	-	-	-	0	-	-	1	Phenylmethanesulfonyl_fluoride	C06747
neg-M174T101	1362.45880382345	1128.58121450487	1138.55038157719	1595.25769781665	1018.13998931418	1143.4694968264	942.866010711239	1141.17608992857	986.136219145996	819.298052784548	874.717723212084	1079.30151772022	0.791109343979582	0.0219032216438296	0.025974025974026	0.0636202945253434	0.0705782995940268	0.888888888888889	0.666666666666667	1	0.663910504013209	0.278146450318424	none	174.075736903747	1.68356666666667	1	0	-	Unknown	-	-	-	9	hydroxyvalerylglycine;N-Carboxyethyl-g-aminobutyric acid;2-Aminoheptanedioic acid;Calystegine B5;Calystegine B2;Succinylacetone;Isopropylmaleate;xi-2,3-Dihydro-3,5-dihydroxy-6-methyl-4H-pyran-4-one;Ethyl 5-oxotetrahydro-2-furancarboxylate	HMDB0094717;HMDB0002201;HMDB0034252;HMDB0036383;HMDB0038594;HMDB0000635;HMDB0012241;HMDB0036380;HMDB0059815	5	Calystegin_B2;2-Isopropylmaleate;(1S,4S)-4-Hydroxy-3-oxocyclohexane-1-carboxylate;5-D-(5/6)-5-C-(Hydroxymethyl)-2,6-dihydroxycyclohex-2-en-1-one;Dimethyl_citraconate	C10851;C02631;C04670;C04815;C05126
neg-M174T132	2688.93166543608	1558.21143039505	2404.11956952653	1591.42618631557	1634.8612812587	2160.78825668326	1239.21122156558	1246.34810779573	1394.84416777439	1170.07694852066	1228.71530570381	1409.24250247809	0.638662746053945	0.00561091085258707	0.00216450216450216	0.0210296834439719	0.00927635166765601	1	1	1	1.09268830552929	0.244498524592882	none	174.075950911219	2.20056666666667	1	0	-	Unknown	-	-	-	9	hydroxyvalerylglycine;N-Carboxyethyl-g-aminobutyric acid;2-Aminoheptanedioic acid;Calystegine B5;Calystegine B2;Succinylacetone;Isopropylmaleate;xi-2,3-Dihydro-3,5-dihydroxy-6-methyl-4H-pyran-4-one;Ethyl 5-oxotetrahydro-2-furancarboxylate	HMDB0094717;HMDB0002201;HMDB0034252;HMDB0036383;HMDB0038594;HMDB0000635;HMDB0012241;HMDB0036380;HMDB0059815	5	Calystegin_B2;2-Isopropylmaleate;(1S,4S)-4-Hydroxy-3-oxocyclohexane-1-carboxylate;5-D-(5/6)-5-C-(Hydroxymethyl)-2,6-dihydroxycyclohex-2-en-1-one;Dimethyl_citraconate	C10851;C02631;C04670;C04815;C05126
neg-M174T233	5645.19076855613	5672.58020032406	5754.07253363759	5503.42986627254	5554.97919249769	4462.77403307036	4037.95344180988	3234.34527915679	3092.047740312	3432.60605982236	3171.15790222924	3609.18562947941	0.631340449259519	9.9072577264564e-06	0.00216450216450216	0.000133167746555699	0.00927635166765601	1	1	1	1.26658205999461	0.183297738906819	none	174.054316902022	3.88023333333333	1	1	Isoquinoline	Organoheterocyclic compounds	Isoquinolines and derivatives	HMDB0034244	C06323	4	Indoleacetic acid;5-Hydroxyindoleacetaldehyde;Hydroxymethyl indol-3-yl ketone;1-Methoxy-1H-indole-3-carboxaldehyde	HMDB0000197;HMDB0004073;HMDB0038628;HMDB0040972	9	Indole-3-acetate;NH2Mec;N-Acetylindoxyl;(Indol-3-yl)glycolaldehyde;5-Hydroxyindoleacetaldehyde;2-Methylquinoline-3,4-diol;3-Methyl-quinolin-2,8-diol;Gentianine;3-Hydroxy-2-methyl-1H-quinolin-4-one	C00954;C01386;C02298;C03230;C05634;C06331;C06344;C06525;C11504
neg-M174T489	4557.76122478676	4817.36705765827	4307.09875873624	4357.61803630456	4143.65401292792	4316.29488098535	4282.25298789282	4625.60286630628	3811.20692719191	4297.70825564995	4240.48369599863	5057.83746806882	0.99303006768694	0.834237954169682	0.588744588744589	0.905102410040186	0.72897379347174	0.611111111111111	0.277777777777778	1	0.0708446814007446	0.0494862254882955	none	173.924848656086	8.14718333333333	0	0	-	Unknown	-	-	-	0	-	-	0	-	-
neg-M174T500	2216.10413948148	2399.07632838028	2066.40324472812	1974.28096949811	2173.9524904774	2315.73785929405	2234.58431773922	2784.34968428002	2523.28197125994	2194.4353750953	2748.20371536032	2688.1854480105	1.15423353939579	0.0242046361417584	0.0411255411255411	0.0689288053513371	0.101768176035958	0.861111111111111	0.583333333333333	1	0.581914860054744	0.0903665334804998	none	173.924789948322	8.32606666666667	0	0	-	Unknown	-	-	-	0	-	-	0	-	-
neg-M174T58	12272.4034848206	11884.4861604406	12274.3363298103	10089.8989421735	12097.2541481439	10494.5157168054	6814.71776882984	6730.14509081039	7050.04548531127	6742.34978609541	7145.73469313793	5994.34641770928	0.585669857549106	6.04917105691517e-07	0.00216450216450216	1.45114045775639e-05	0.00927635166765601	1	1	1	1.41417015956588	0.0303149819971284	none	174.075599120311	0.971675	1	1	DL-.alpha.-Aminopimelic acid	Unknown	-	NA	NA	5	hydroxyvalerylglycine;N-Carboxyethyl-g-aminobutyric acid;2-Aminoheptanedioic acid;Calystegine B5;Calystegine B2	HMDB0094717;HMDB0002201;HMDB0034252;HMDB0036383;HMDB0038594	5	Calystegin_B2;2-Isopropylmaleate;(1S,4S)-4-Hydroxy-3-oxocyclohexane-1-carboxylate;5-D-(5/6)-5-C-(Hydroxymethyl)-2,6-dihydroxycyclohex-2-en-1-one;Dimethyl_citraconate	C10851;C02631;C04670;C04815;C05126
neg-M174T67	4788.10066240324	4158.65458698513	4325.78408218485	2703.97187027878	4123.81487481064	2712.26017868568	3795.55761820119	2937.47588093638	3506.44930485553	3979.09088464555	2666.31889753506	3338.20799036186	0.886488728203465	0.402499248747791	0.24025974025974	0.573798512908942	0.390041599025974	0.722222222222222	0.444444444444444	1	0.325739682999197	0.144335390148447	none	174.039112585494	1.11711666666667	1	0	-	Unknown	-	-	-	5	N-Acetyl-L-aspartic acid;N-Formyl-L-glutamic acid;D-N-(Carboxyacetyl)alanine;2-Amino-3-oxoadipate;Pentoxifylline	HMDB0000812;HMDB0003470;HMDB0039163;HMDB0060273;HMDB0014944	5	N-Acetyl-L-aspartate;N-Formyl-L-glutamate;2-Amino-3-oxoadipate;N-Benzoyl-D-arginine;Pentoxifylline	C01042;C01045;C05520;C03001;C07424
neg-M175T140	34585.6922556918	39508.0492719889	22435.2574705346	40587.0066686792	36093.0393714323	24092.2711407689	40748.5424360816	43460.0197020254	36693.4948646653	38560.4003332045	39604.1511468918	40980.0732152301	1.21665017926288	0.0894342922115982	0.0411255411255411	0.19413200329443	0.101768176035958	0.861111111111111	0.596527777777778	1	0.556834772312976	0.392159403628135	none	174.95465262856	2.33103333333333	1	0	-	Unknown	-	-	-	1	2,3,5,7,9-Pentathiadecane 2,2-dioxide	HMDB0039734	0	-	-
neg-M175T164	35038.2014118078	38341.7246417281	37173.8333689381	41545.8212622511	35771.2000744296	39924.6540688504	30696.0331935497	30937.9878463913	39003.7716281458	40965.2327366081	29714.1918748593	38880.5007464906	0.922747719614103	0.222146371727767	0.484848484848485	0.3786658638796	0.642218550393242	0.638888888888889	0.305555555555556	0.944444444444444	0.359614119010121	0.024157090103634	none	174.954633725531	2.73751666666667	1	0	-	Unknown	-	-	-	1	2,3,5,7,9-Pentathiadecane 2,2-dioxide	HMDB0039734	0	-	-
neg-M175T173	445.251426526927	335.493415074846	318.986084635903	397.417857847919	404.059080320318	406.219715396514	639.677021465529	602.09249235473	373.201263197665	577.470336215274	769.289352449056	990.654324899217	1.71289657156646	0.0109497113221994	0.025974025974026	0.0363249769910965	0.0705782995940268	0.888888888888889	0.583333333333333	1	1.15843474668073	0.303694361163832	none	175.059596809787	2.88458333333333	1	0	-	Unknown	-	-	-	6	2-Isopropylmalic acid;2,3-Dimethyl-3-hydroxyglutaric acid;3-Isopropylmalate;3-Hydroxy-2-methylglutarate;(±)-Glycerol 1,2-diacetate;1'-Acetoxyeugenol acetate	HMDB0000402;HMDB0002025;HMDB0012156;HMDB0029169;HMDB0031712;HMDB0036544	7	3-Propylmalate;alpha-Isopropylmalate;(R)-2-(n-Propyl)-malate;(2R,3S)-3-Isopropylmalate;2-Propylmalate;Validone;1'-Acetoxyeugenol_acetate	C02123;C02504;C03328;C04411;C05994;C21371;C10427
neg-M175T188	3888.76976931274	3826.00630318033	3801.99631529948	3058.55438500399	3658.82070236888	3373.18024453065	1815.92223325654	2260.87307378637	1535.79110704025	2393.05929927302	2488.76579411614	1794.75469525724	0.568749933455557	0.00026654270974386	0.00216450216450216	0.00185710341990545	0.00927635166765601	1	1	1	1.39995437129554	0.151018070431014	none	175.05985911579	3.13271666666667	1	0	-	Unknown	-	-	-	6	2-Isopropylmalic acid;2,3-Dimethyl-3-hydroxyglutaric acid;3-Isopropylmalate;3-Hydroxy-2-methylglutarate;(±)-Glycerol 1,2-diacetate;1'-Acetoxyeugenol acetate	HMDB0000402;HMDB0002025;HMDB0012156;HMDB0029169;HMDB0031712;HMDB0036544	9	3-Propylmalate;alpha-Isopropylmalate;(R)-2-(n-Propyl)-malate;(2R,3S)-3-Isopropylmalate;2-Propylmalate;Validone;1'-Acetoxyeugenol_acetate;2-(6'-Methylthio)hexylmalic_acid;3-(6'-Methylthio)hexylmalic_acid	C02123;C02504;C03328;C04411;C05994;C21371;C10427;C17226;C17227
neg-M175T194	88449.720448346	72621.4447782669	10857.5986524679	83550.4108397551	147371.836722211	99406.0213705493	90576.9248914651	54730.1774890669	92611.259480165	57216.4481800679	8087.32854942682	74654.9953825614	0.75235807422631	0.608828600753521	0.393939393939394	0.749558756837038	0.554979941420619	0.666666666666667	0.277777777777778	0.944444444444444	0.434842212187176	0.0448907743322521	none	174.954665029049	3.23116666666667	1	0	-	Unknown	-	-	-	1	2,3,5,7,9-Pentathiadecane 2,2-dioxide	HMDB0039734	0	-	-
neg-M175T212	48731.6038261	54571.9341382047	63739.8284670005	49545.1529881804	49297.2917369226	51106.6542775937	46222.1649621262	53115.6500402377	49093.8655420927	56089.9402561604	53150.1375470028	52683.0883765135	0.979060642022577	0.721956479315328	1	0.829958491509555	1	0.5	0.166666666666667	0.833333333333333	0.0890256039989707	0.0837362782001057	none	174.954662567606	3.5287	1	0	-	Unknown	-	-	-	1	2,3,5,7,9-Pentathiadecane 2,2-dioxide	HMDB0039734	0	-	-
neg-M175T226	56280.8948871692	53594.4994577024	58279.1234839115	50349.1446883067	57640.6243567049	57607.2349771145	109904.124594981	61627.8364441735	68805.9724164543	59115.6131368886	58905.4038290536	64521.8704618059	1.2670528617762	0.081679785551902	0.00216450216450216	0.180796036048884	0.00927635166765601	1	1	1	0.677178050306985	0.0412395537071636	none	174.954685519734	3.77401666666667	1	0	-	Unknown	-	-	-	1	2,3,5,7,9-Pentathiadecane 2,2-dioxide	HMDB0039734	0	-	-
neg-M175T233	620.065397748845	626.916522555501	849.809513743563	541.959234175077	605.282638140343	603.115181254241	398.952099121022	1242.20239162423	565.164385519598	448.323144180531	513.353502499039	413.336146521186	0.93090549558783	0.445139008779765	0.0930735930735931	0.611752841005134	0.191951802668004	0.805555555555556	0.472222222222222	1	0.365523873635076	0.195310201374621	none	175.058647287963	3.881725	0	0	-	Unknown	-	-	-	0	-	-	0	-	-
neg-M175T489_1	600.756086592071	1045.98599579218	564.71406598113	1028.73482035966	882.613705423264	322.832908389677	553.211727396053	604.105585880285	1238.21600239329	567.161751908833	403.895814714859	1264.98825917533	1.04182562241714	0.930855878098583	0.937229437229437	0.959187557677823	0.966195833754161	0.472222222222222	0.166666666666667	0.805555555555556	0.0671434084159992	0.345059133528306	none	174.927070630894	8.15021666666667	0	0	-	Unknown	-	-	-	0	-	-	0	-	-
neg-M175T489_2	150773.767475379	155021.920978171	157533.031443305	163770.535339751	151208.643068033	157483.788232978	151797.433415673	168302.683455161	154285.215472709	160942.484346518	160646.266533552	167613.986935271	1.02970360179637	0.205613135532031	0.24025974025974	0.358714906407538	0.390041599025974	0.722222222222222	0.388888888888889	1	0.20558800076756	0.0204732349018324	none	174.955094262456	8.14258333333333	0	0	-	Unknown	-	-	-	0	-	-	0	-	-
neg-M175T490	1000.49524487375	882.402608071204	897.627158401015	591.761350078731	999.951245451674	772.01295807041	787.454530888076	947.123131733154	859.595734949088	859.348540920613	1130.77483980673	898.821070601351	1.06587301292462	0.467634686531408	0.818181818181818	0.631382788198565	0.894566397766057	0.444444444444444	0.111111111111111	0.777777777777778	0.242474996822863	0.21225797475648	none	174.863333084719	8.15986666666667	0	0	-	Unknown	-	-	-	0	-	-	0	-	-
neg-M175T496	1277.21587414236	1092.95321387388	686.251074656091	426.339718202895	383.180681753173	1079.85336239477	675.817574248957	1529.59845774938	1124.02282962243	577.996533072349	1321.2608251044	597.926708807091	1.17809658407418	0.503475800322388	0.484848484848485	0.662135182635402	0.642218550393242	0.638888888888889	0.290972222222223	0.916666666666667	0.386364590585109	0.361515680849918	none	174.885998435204	8.27493333333333	0	0	-	Unknown	-	-	-	0	-	-	0	-	-
neg-M175T503	140637.881702423	132466.184858632	146849.317751565	126234.869889793	122577.534973711	141187.618455281	161112.779481704	152986.007081729	139429.428229276	131082.21022498	142968.797786169	146534.729942009	1.07921510609121	0.0942544353902456	0.17965367965368	0.201923415926097	0.316188008702602	0.75	0.416666666666667	1	0.369467582412857	0.075922574075194	none	174.955038677207	8.3776	0	0	-	Unknown	-	-	-	0	-	-	0	-	-
neg-M175T526	19192.05445434	24087.9867333317	22957.7895875713	33097.6150695738	41528.1018237456	25350.1558721017	23276.6686285095	30735.9996176758	20053.7210991691	27189.2957167051	16618.3990803102	25745.5386880214	0.864066077411329	0.383894054396426	0.699134199134199	0.555851118121831	0.815241266405292	0.583333333333333	0.222222222222222	0.888888888888889	0.367454329197776	0.200635401082836	none	174.955065342832	8.7614	1	0	-	Unknown	-	-	-	1	2,3,5,7,9-Pentathiadecane 2,2-dioxide	HMDB0039734	0	-	-
neg-M175T58	1097.3163398684	866.102205170824	821.66393731246	910.698715087078	1019.41522168405	930.906692248691	608.746224655116	558.107296749659	499.379464113688	646.184596680245	724.885204380471	525.070825097897	0.630943775097252	9.23759310437812e-05	0.00216450216450216	0.000798911525118236	0.00927635166765601	1	1	1	1.23950106720608	0.221964783794188	none	175.078630436984	0.966666666666667	1	0	-	Unknown	-	-	-	3	Methionyl butyrate;Methylthiomethyl hexanoate;(S)-3-Mercaptohexyl acetate	HMDB0032378;HMDB0038300;HMDB0038920	0	-	-
neg-M176T175	12067.5207899652	12345.6343875177	11911.5540269288	11078.5609108272	12119.597539777	14046.7020736055	12397.0639869519	10714.2656710822	10631.6082524677	10136.6688225554	12362.430297512	10673.4084499651	0.909553307534183	0.070989259603792	0.24025974025974	0.161982763752413	0.390041599025974	0.722222222222222	0.333333333333333	1	0.430662490102357	0.0382621132865153	none	176.036851828907	2.91751666666667	1	1	N-Formyl-L-Methionine	Organic acids and derivatives	Carboxylic acids and derivatives	HMDB0001015	C03145	7	5-hydroxy-1H-indole-3-carboxylic acid;6-hydroxy-1H-indole-3-carboxylic acid;7-hydroxy-1H-indole-3-carboxylic acid;4-hydroxy-1H-indole-3-carboxylic acid;4-Acetyl-2(3H)-benzoxazolone;4-Fluoromuconolactone;5-Fluoromuconolactone	HMDB0134931;HMDB0134932;HMDB0134933;HMDB0134934;HMDB0040612;HMDB0060386;HMDB0060395	4	3-Fluoro-cis,cis-muconate;2-Fluoro-cis,cis-muconate;4-Fluoromuconolactone;5-Fluoromuconolactone	C16474;C16475;C16476;C16477
neg-M176T217	605.931282367377	520.014226322427	692.763514004245	517.147197284103	351.219961473056	541.386679304243	528.859240522543	491.650657493274	337.64670415341	360.684831789767	465.406837595541	465.290500440966	0.820681199156033	0.141441475591304	0.0930735930735931	0.273337384713772	0.191951802668004	0.805555555555556	0.5	1	0.578486833726531	0.0674476380228106	none	176.070237654636	3.62475	1	0	-	Unknown	-	-	-	10	5-Hydroxytryptophol;1,2-Dehydrosalsolinol;Plantagonine;2-Propenyl 2-aminobenzoate;5-[2H-Pyrrol-4-(3H)-ylidenemethyl]-2-furanmethanol;N,N-dimethylindoliumolate;6-Methylcoumarin;Viburtinal;7-Methyl-2-benzofurancarboxaldehyde;Naphthalene-1,2-diol	HMDB0001855;HMDB0012490;HMDB0033482;HMDB0037693;HMDB0040045;HMDB0060063;HMDB0032394;HMDB0036073;HMDB0041009;HMDB0060497	5	Naphthalene-1,2-diol;2-Formyl-1-indanone;1-Formyl-2-indanone;1,4-Dihydroxynaphthalene;2,3-Dihydroxynaphthalene	C03012;C07719;C07726;C14785;C16213
neg-M176T48	357.433224241707	461.357337780714	535.588753457637	666.82745434487	423.831033570419	549.498717764815	522.84262774924	504.875632317167	704.983678941582	606.831659826541	612.584924800126	610.980517833217	1.1898666175183	0.10505632353874	0.17965367965368	0.21955029723501	0.316188008702602	0.75	0.416666666666667	1	0.578563772563552	0.212809879258316	none	176.04269779892	0.797283333333333	1	0	-	Unknown	-	-	-	9	Octyl gallate;Artabsinolide D;Cynaratriol;Anguidol;Dihydrophaseic acid;Epidihydrophaseic acid;Oxyhumulinic acid;Pisumic acid;Bisbynin	HMDB0033375;HMDB0034941;HMDB0034983;HMDB0035846;HMDB0038660;HMDB0038661;HMDB0038989;HMDB0039241;HMDB0041324	3	Hymenoxon;Qing_Hau_Sau;Dihydrophaseic_acid	C09482;C09538;C15971
neg-M176T489	4307.70560223092	5159.47335466509	4389.78929030598	4981.61870541349	4342.41816805046	4774.99107593479	4356.03092281707	5032.46263319786	5386.14663822006	4480.10444990946	5020.23206900997	4757.09053194923	1.03849160090506	0.425724218418747	0.393939393939394	0.595022292143404	0.554979941420619	0.666666666666667	0.305555555555556	0.944444444444444	0.19450799052348	0.0227969803413022	none	175.958520134281	8.14675	0	0	-	Unknown	-	-	-	0	-	-	0	-	-
neg-M176T502	3973.74340098571	2980.56066260053	4385.87344393633	3324.87158388408	3879.01514995802	3402.19692892377	4110.12399036207	3477.26442255691	4032.22944952946	3432.82337524692	4157.37754453887	3405.82426387184	1.03050095278752	0.634585704529088	0.393939393939394	0.768287881154538	0.554979941420619	0.666666666666667	0.333333333333333	0.944444444444444	0.130848293030676	0.0139869311565685	none	175.958463301612	8.37255833333333	0	0	-	Unknown	-	-	-	0	-	-	0	-	-
neg-M176T525	185.625865335312	1191.61552833683	696.377316648887	804.366484214771	511.855556560009	525.703421670188	1176.95920944534	1032.04149943171	1501.59241848528	2009.35080726045	1126.25284778863	728.814258301957	1.93459981715958	0.0343632832720703	0.0411255411255411	0.0908379245099922	0.101768176035958	0.861111111111111	0.611111111111111	1	1.33174787052852	0.115926702880258	none	175.958297248809	8.74181666666667	1	0	-	Unknown	-	-	-	0	-	-	1	1-Chloro-2,2-bis(4'-chlorophenyl)ethylene	C06637
neg-M176T55	889.6146900736	784.507404820246	836.655068162839	614.481910879458	632.590165593592	422.568514804925	1090.99717537966	1470.36897692486	1869.99054205586	1187.31305803764	2149.99307298814	1632.604735123	2.248882315831	0.00037765740618424	0.00216450216450216	0.00245445390316782	0.00927635166765601	1	1	1	1.6382577721227	0.157242205299506	up	176.05540080272	0.924758333333333	1	0	-	Unknown	-	-	-	8	1-Isothiocyanato-3-phenylpropane;2-Naphthalenethiol;Oxoadipic acid;3-Oxoadipic acid;2-Methyl-4-oxopentanedioic acid;3-Methyl-3-hydroxypentanedioate;Malonoben;2-hydroxydesipramine	HMDB0038444;HMDB0029689;HMDB0000225;HMDB0000398;HMDB0039447;HMDB0059737;HMDB0031799;HMDB0060992	11	4-Hydroxy-4-methylglutamate;3-Keto-scyllo-inosamine;(2Z,4S,5R)-2-Amino-4,5,6-trihydroxyhex-2-enoate;(4S,5R)-4,5,6-Trihydroxy-2-iminohexanoate;2-Oxoadipate;3-Oxoadipate;3D-3,5/4-Trihydroxycyclohexane-1,2-dione;D-2,3-Diketo_4-deoxy-epi-inositol;2-Formylglutarate;2,4-Diketo-3-deoxy-L-fuconate;Malonoben	C06034;C17576;C20844;C20845;C00322;C00846;C04287;C06891;C16159;C20781;C19039
neg-M177T175	969.103906975153	950.143902721465	918.831575939204	869.111249891893	919.98196712152	1298.32364774904	836.889699667201	778.878215018232	760.679147592441	903.559207591055	842.752610419564	840.083077029719	0.837540308456805	0.0332050867472249	0.00432900432900433	0.0884452830265161	0.0161845610423291	0.972222222222222	0.833333333333333	1	0.644375368301457	0.0748352355073748	none	177.039996207892	2.9172	1	0	-	Unknown	-	-	-	7	Gluconolactone;2-Keto-3-deoxy-D-gluconic acid;3-Keto-b-D-galactose;Galactonolactone;L-Gulonolactone;D-Arabino-hexos-2-ulose;Methylthiomethyl 2-methylbutanethiolate	HMDB0000150;HMDB0001353;HMDB0001385;HMDB0002541;HMDB0003466;HMDB0029932;HMDB0031714	23	D-Glucono-1,5-lactone;2-Dehydro-3-deoxy-D-gluconate;5-Dehydro-D-fructose;2,4,6/3,5-Pentahydroxycyclohexanone;L-Gulono-1,4-lactone;L-Galactono-1,4-lactone;2-Dehydro-3-deoxy-D-galactonate;D-Galactono-1,5-lactone;Hexose-1,5-lactone;2-Dehydro-D-glucose;D-Glucono-1,4-lactone;D-galacto-Hexodialdose;D-Galactono-1,4-lactone;3-Dehydro-2-deoxy-D-gluconate;3-Keto-beta-D-galactose;Gulono-1,4-lactone;2-Deoxy-…	C00198;C00204;C00273;C00691;C01040;C01115;C01216;C02669;C02692;C02779;C03107;C03269;C03383;C03926;C05394;C05410;C06892;C16737;C17577;C19679;C20251;C20680;C20903
neg-M177T294	3402.49371997639	3515.55069374254	3475.65579491448	3583.16087337612	2946.80340848735	3533.26790371691	3383.52586207465	3719.59928231159	3737.83350565578	3474.35132997151	3564.10958695785	3722.9362508486	1.05599194451707	0.141034851268638	0.24025974025974	0.272757251661156	0.390041599025974	0.722222222222222	0.361111111111111	1	0.308390977691662	0.0295633107822697	none	176.996611809244	4.89663333333333	0	0	-	Unknown	-	-	-	0	-	-	0	-	-
neg-M177T333	574.9165987149	826.653917175828	760.356416302391	713.448606497284	822.310100535422	598.890248757414	579.450461486203	963.462132326185	686.848005626934	640.17516760881	643.67577386818	637.616959701123	0.966171344076032	0.698771194332125	0.699134199134199	0.814323960230776	0.815241266405292	0.583333333333333	0.263194444444445	1	0.128576744212021	0.174301369803178	none	177.090791193065	5.55556666666667	1	0	-	Unknown	-	-	-	31	2-(3-methylbut-2-en-1-yl)benzene-1,3-diol;2-[(1E)-3-methylbut-1-en-1-yl]benzene-1,3-diol;1-(4-hydroxyphenyl)pentan-3-one;4-(3-methylbut-2-en-1-yl)benzene-1,3-diol;4-(3-methoxyphenyl)butan-2-one;3-hydroxy-3-methyl-4-phenylbutan-2-one;4-hydroxy-3-methyl-4-phenylbutan-2-one;4-(3-hydroxyphenyl)-3-methylbutan-2-one;4-(4-hydroxyphenyl)-3-methylbutan-2-one;3-benzyl-4-hydroxybutan-2-one;1-hydroxy-3-methy…	HMDB0126149;HMDB0126449;HMDB0132981;HMDB0133181;HMDB0133469;HMDB0133682;HMDB0133683;HMDB0133684;HMDB0133685;HMDB0133686;HMDB0133687;HMDB0002043;HMDB0031250;HMDB0031864;HMDB0033376;HMDB0033386;HMDB0033597;HMDB0035013;HMDB0036235;HMDB0036385;HMDB0037680;HMDB0037708;HMDB0038179;HMDB0040287;HMDB0040356;HMDB0040411;HMDB0040425;HMDB0040426;HMDB0040583;HMDB0040800;HMDB0041553	10	Methyleugenol;Methylisoeugenol;4-t-Butylbenzoic_acid;1,1-Dimethylethyl_benzoate;3-Phenylpropyl_acetate;2-Phenylpropyl_acetate;1-Phenylpropyl_acetate;3,5-Dimethoxyallylbenzene;Codonopsine;Diethofencarb	C10454;C10478;C14535;C14709;C17663;C17665;C17666;C17782;C10137;C11077
neg-M177T473	3645.5029164601	3003.18729171	4095.69659657671	4981.76033078979	3806.3978332956	3696.5512353068	3646.45073230049	3575.15282543379	4201.01759715829	5230.36257568872	3426.03821390231	3719.7248761557	1.02452315025493	0.793856868995358	1	0.879160034176566	1	0.5	0.194444444444444	0.833333333333333	0.0885718358302233	0.257509058407304	none	176.996856945859	7.88394166666667	0	0	-	Unknown	-	-	-	0	-	-	0	-	-
neg-M177T489	1635.49791790744	1787.88892858351	1611.00455450816	1480.05810959351	1992.47771600927	1740.67943681583	1444.0709895094	1741.32678910232	1756.96937728989	2737.61159339804	2818.45405094686	2202.1030591112	1.2393660565346	0.156548881630384	0.24025974025974	0.294916734242859	0.390041599025974	0.722222222222222	0.388888888888889	1	0.570268777054483	0.114308759678094	none	176.959383723014	8.14996666666667	0	0	-	Unknown	-	-	-	0	-	-	0	-	-
neg-M177T53	29418.8195138562	33603.9503844173	31491.2459025132	36627.753141954	26750.7376659775	38318.4234320782	32851.7215325602	35274.6045448013	30840.0737142163	38232.6398120576	30987.8323598845	32254.3826490852	1.02156008623439	0.699066393829966	0.937229437229437	0.814544512989573	0.966195833754161	0.527777777777778	0.166666666666667	0.833333333333333	0.110511433086686	0.0779095083208203	none	176.934461312136	0.8878	1	0	-	Unknown	-	-	-	0	-	-	1	Diphosphate	C00013
neg-M177T70	1435.57118099867	870.479114721816	648.005837980721	858.703781708386	1155.37592024494	1442.87487381503	1366.02256551241	1504.9601623517	919.576227228534	1216.33023822749	1286.42614903316	2042.46892732647	1.30022934720218	0.135776997805925	0.17965367965368	0.265122907334821	0.316188008702602	0.75	0.359722222222223	1	0.650839741300272	0.323904632378808	none	177.038676052731	1.16013333333333	1	0	-	Unknown	-	-	-	10	4-[5-hydroxy-4-(4-hydroxyphenyl)hex-3-en-3-yl]phenol;4-[(3Z)-4-(4-hydroxyphenyl)hex-3-en-3-yl]benzene-1,2-diol;4-[2,3-diethyl-3-(4-hydroxyphenyl)oxiran-2-yl]phenol;4-[(3Z)-6-hydroxy-4-(4-hydroxyphenyl)hex-3-en-3-yl]phenol;16-Oxoestrone;Estrone-2,3-quinone;Estrone-3,4-quinone;(S)-17-Hydroxy-9,11,13,15-octadecatetraynoic acid;Sulfisoxazole;Sulfamoxole	HMDB0142840;HMDB0142842;HMDB0142843;HMDB0142844;HMDB0000372;HMDB0012941;HMDB0012942;HMDB0038995;HMDB0014408;HMDB0015688	28	D-Glucono-1,5-lactone;2-Dehydro-3-deoxy-D-gluconate;5-Dehydro-D-fructose;2,4,6/3,5-Pentahydroxycyclohexanone;L-Gulono-1,4-lactone;L-Galactono-1,4-lactone;2-Dehydro-3-deoxy-D-galactonate;D-Galactono-1,5-lactone;Hexose-1,5-lactone;2-Dehydro-D-glucose;D-Glucono-1,4-lactone;D-galacto-Hexodialdose;D-Galactono-1,4-lactone;3-Dehydro-2-deoxy-D-gluconate;3-Keto-beta-D-galactose;Gulono-1,4-lactone;2-Deoxy-…	C00198;C00204;C00273;C00691;C01040;C01115;C01216;C02669;C02692;C02779;C03107;C03269;C03383;C03926;C05394;C05410;C06892;C16737;C17577;C19679;C20251;C20680;C20903;C09061;C14441;C14740;C20430;C07318
neg-M177T73	3934.65710245372	4473.42280013438	4243.60772233182	4663.43484999124	4490.37179094534	5534.829512085	11695.0405295318	4356.36483950417	4181.49372692899	4878.13432125514	11784.8800079204	12726.736561686	1.81499862217662	0.0842638055511535	0.24025974025974	0.185235816720527	0.390041599025974	0.722222222222222	0.361111111111111	1	1.00752375215709	0.0586030322957788	none	176.934246384774	1.22443333333333	1	0	-	Unknown	-	-	-	0	-	-	1	Diphosphate	C00013
neg-M178T175	539.349959037479	566.433705044095	628.489190453663	447.908240537211	433.426314723937	635.291982690995	436.279205934415	460.206690259232	434.843736710548	556.110380173303	569.70418330296	401.708837423373	0.879403724523268	0.186492386716469	0.30952380952381	0.335196636548337	0.467722839922132	0.694444444444444	0.361111111111111	0.944444444444444	0.447726702768983	0.0479112518173259	none	178.033159696011	2.9173	1	0	-	Unknown	-	-	-	1	1-(Isothiocyanatomethyl)-4-methoxybenzene	HMDB0032581	0	-	-
neg-M178T196	776.414003463664	748.513433893453	890.178308969813	825.393241215674	754.283846323978	748.418251112801	1167.89876561726	1176.61757073729	952.390494729105	1053.97204331655	1072.58074016829	1167.07436933065	1.38946965684627	2.7631635573599e-05	0.00216450216450216	0.000302058520664941	0.00927635166765601	1	1	1	1.0790020082211	0.0563047760061105	none	178.085706791798	3.26341666666667	1	0	-	Unknown	-	-	-	11	2(N)-Methyl-norsalsolinol;(R)-Salsolinol;alpha-Methylphenylalanine;N-methylphenylalanine;Maltoxazine;3,5-Dimethylphenyl methylcarbamate;Ethyl N-methylanthranilate;1,2,3,4,5,6-Hexahydro-5-(1-hydroxyethylidene)-7H-cyclopenta[b]pyridin-7-one;2,3-Dihydro-5-(3-hydroxypropanoyl)-1H-pyrrolizine;3,4-Methylenedioxyamphetamine;Salsolinol	HMDB0001189;HMDB0005199;HMDB0029223;HMDB0029224;HMDB0030372;HMDB0031811;HMDB0033763;HMDB0039655;HMDB0040021;HMDB0041931;HMDB0042012	8	Phenacetin;(-)-Salsolinol;Fusaric_acid;Xylylcarb;L-Homophenylalanine;XMC;Propham;(2S,3S)-3-Methylphenylalanine	C07591;C09642;C10146;C14579;C17235;C18771;C18887;C20895
neg-M178T489	1109.49228781122	1022.84184001535	1133.95943840946	1214.78124645048	1028.63897970466	1187.06183160105	1247.35372117638	1193.35076700999	1229.20410368937	1101.31198529843	1087.0991544469	1073.31651399314	1.03507070190325	0.404032779273979	0.484848484848485	0.575366924142988	0.642218550393242	0.638888888888889	0.277777777777778	0.916666666666667	0.162672843684564	0.0886826426585215	none	177.902035477503	8.1475	0	0	-	Unknown	-	-	-	0	-	-	0	-	-
neg-M179T10	615.425007774199	876.534029748046	1426.12351251182	829.430371903601	3696.41551902791	1247.57580165417	1557.32544340846	797.550614915032	1076.65882943077	1847.00165236368	1205.86076294195	762.64758307896	0.833807898361502	0.887242241709666	1	0.934716631321563	1	0.5	0.166666666666667	0.805555555555556	0.0875998266613624	0.188941456396065	none	178.976346657416	0.161933333333333	0	0	-	Unknown	-	-	-	0	-	-	0	-	-
neg-M179T120	2945.91201930114	2146.99304109934	3203.77256678675	7635.08218769441	2962.16012023644	2465.25960731138	3401.73976393645	3613.71247901037	4056.95949872591	3629.835411584	3436.861153472	3671.49901886493	1.02113507132928	0.550691359811945	0.0649350649350649	0.703366633974939	0.145005299666932	0.833333333333333	0.5	1	0.294256537910498	0.317781316486223	none	178.976149874615	2.0019	0	0	-	Unknown	-	-	-	0	-	-	0	-	-
neg-M179T163	4927.95970590119	4166.97665852176	3048.79080626184	4860.64397118304	2857.80721200309	4183.31247555796	4348.13008925921	4387.81241370075	5499.4376399245	4076.05323801869	4162.73867713372	4580.65742832039	1.12515189139933	0.238679871147324	0.588744588744589	0.398412980746027	0.72897379347174	0.611111111111111	0.263194444444445	0.916666666666667	0.411949825519407	0.255460704618852	none	178.976160349145	2.71659166666667	0	0	-	Unknown	-	-	-	0	-	-	0	-	-
neg-M179T319	2595.83857424406	2295.39871919421	2844.38438143293	2766.07005100657	2371.82083097873	2408.73231320539	1598.96769783591	1839.26947064439	1562.88961927874	1342.73787356594	1689.454348718	1839.18465996203	0.646011351993539	3.99951229076517e-05	0.00216450216450216	0.000410216479864139	0.00927635166765601	1	1	1	1.24378513704308	0.0736776165696862	none	179.070136895098	5.3186	1	1	4-Hydroxybenzoic acid propyl ester	Benzenoids	Benzene and substituted derivatives	HMDB0032574	NA	37	10-hydroxy-(2E,8E)-decadien-4-ynoic Acid;4-ethenyl-2,6-dimethoxyphenol;2-(4-methoxyphenyl)propanoic acid;4-(3,4-dihydroxyphenyl)butan-2-one;3-(2-hydroxy-3-methoxyphenyl)propanal;2-(3-hydroxyprop-1-en-1-yl)-6-methoxyphenol;3-methoxy-5-(prop-2-en-1-yl)benzene-1,2-diol;2-methoxy-4-[(oxiran-2-yl)methyl]phenol;2-methoxy-4-(prop-2-en-1-yl)benzene-1,3-diol;4-methoxy-6-(prop-2-en-1-yl)benzene-1,3-diol;2-…	HMDB0062773;HMDB0127492;HMDB0129958;HMDB0133505;HMDB0134065;HMDB0134076;HMDB0135240;HMDB0135241;HMDB0135242;HMDB0135243;HMDB0135645;HMDB0135646;HMDB0135739;HMDB0135740;HMDB0141019;HMDB0141020;HMDB0141021;HMDB0141022;HMDB0141023;HMDB0141118;HMDB0141138;HMDB0141179;HMDB0011751;HMDB0012915;HMDB0029685;HMDB0031240;HMDB0032128;HMDB0032174;HMDB0032574;HMDB0032640;HMDB0033761;HMDB0037602;HMDB0037733;HMD…	5	Coniferyl_alcohol;U_0521;Isopropylparaben;Pterin;Chloroprocaine	C00590;C15475;C20343;C00715;C07877
neg-M179T320	1076.34159093234	1254.95125992493	1034.97761281133	2917.80963208152	953.442377895014	1548.65948176297	967.302596617308	995.002607276264	957.521116181351	1066.33926910339	1007.58760791226	1166.08013738678	0.701081922243351	0.167062206522224	0.17965367965368	0.309769148642498	0.316188008702602	0.75	0.444444444444444	1	0.690707201484393	0.020580090861647	none	178.992560889223	5.34093333333333	1	0	-	Unknown	-	-	-	1	N-Desalkyl flurazepam	HMDB0061161	1	Terbufos	C18693
neg-M179T355	810.72744595951	864.577139841578	805.699822229547	736.288916723722	785.427018957024	693.734243870544	818.442897860353	865.360543577638	946.525437387164	822.953764404599	920.147486072088	919.04994351506	1.12690966645583	0.0149081195524727	0.00865800865800866	0.0466698196983658	0.0285450684249998	0.944444444444444	0.75	1	0.502822093463111	0.142407556179797	none	179.106453065963	5.92073333333333	1	0	-	Unknown	-	-	-	12	2,2,7,7-Tetramethyl-1,6-dioxaspiro[4.4]nona-3,8-diene;Jasmolone;2-Phenylpropionaldehyde dimethyl acetal;Dihydroactinidiolide;(+)-Myrtenyl formate;Norecasantalic acid;Bovolide;4-(Butoxymethyl)phenol;3-tert-Butyl-4-hydroxyanisole;2-tert-Butyl-4-hydroxyanisole;6-Dimethylaminopurine;Doxylamine	HMDB0030007;HMDB0030039;HMDB0032468;HMDB0035240;HMDB0036669;HMDB0036817;HMDB0039159;HMDB0039957;HMDB0059925;HMDB0059926;HMDB0000473;HMDB0001936	1	3-tert-Butyl-5-methylcatechol	C03929
neg-M179T41	2412.98304047524	1843.04606810863	2219.80534827663	2734.68589868235	2646.51518407685	2592.46316609704	3836.39022563478	3445.15689989925	4951.10006849943	7124.07177687002	4588.49564516337	4930.36374320678	1.99837924812225	0.000460242864312063	0.00216450216450216	0.00288863449980677	0.00927635166765601	1	1	1	1.46153793465783	0.322155087276215	none	178.976172878892	0.678516666666667	0	0	-	Unknown	-	-	-	0	-	-	0	-	-
neg-M179T489	3054.78524123452	2938.53369131017	2930.07528686647	2898.93395872836	2687.38331909538	2851.66526377467	2878.4100039576	3065.65595406549	2853.58763502167	3070.33743103457	3014.04821026184	3193.09934411823	1.04111205161176	0.13184644653188	0.17965367965368	0.259258671140757	0.316188008702602	0.75	0.429861111111111	1	0.247410492823329	0.0717252178211782	none	178.948012897295	8.14258333333333	0	0	-	Unknown	-	-	-	0	-	-	0	-	-
neg-M179T507	21595.8964953114	35725.1918250586	30308.1871730346	29541.2325234971	29005.5519652268	27693.8985373829	29343.3626849557	19836.5557953419	20677.9230959995	21177.0893472776	30885.9479793144	27905.1181832935	0.861712962733406	0.173767839611111	0.24025974025974	0.318667629063811	0.390041599025974	0.722222222222222	0.388888888888889	1	0.481376685592912	0.210497932676514	none	178.976634573152	8.45765833333333	0	0	-	Unknown	-	-	-	0	-	-	0	-	-
neg-M179T532	4197.8680970533	2295.08615895815	2363.16224376247	3639.26109580534	335.783512945257	2318.22239011041	1862.74411463712	2051.27714028041	3236.83078950333	2535.49555597188	2015.3949634547	2284.3489524849	0.923211925923757	0.737841137816021	0.393939393939394	0.841874210270067	0.554979941420619	0.666666666666667	0.31875	1	0.239657958818031	0.175704026260971	none	178.976468968721	8.86001666666667	0	0	-	Unknown	-	-	-	0	-	-	0	-	-
neg-M179T56	15228.789860667	15298.9967167593	13999.7626099872	14595.8075144702	14191.6159049609	14865.1099591681	21760.4467086434	22726.1977314497	23121.1133441263	19696.6054715671	20615.1902683975	18942.4360880063	1.43866943555218	1.98272995736473e-05	0.00216450216450216	0.000230973019351495	0.00927635166765601	1	1	1	1.13943452156154	0.11726652683741	none	179.054461544037	0.936775	1	1	epi-Inositol	Organic oxygen compounds	Organooxygen compounds	HMDB0240207	null	29	muco-Inositol;2,5-bis(hydroxymethyl)oxolane-2,3,4-triol;neo-inositol ;cis-inositol;D-Glucose;D-Galactose;D-Mannose;myo-Inositol;3-Deoxyarabinohexonic acid;Beta-D-Glucose;D-Fructose;Allose;L-Sorbose;Alpha-D-Glucose;D-Tagatose;Beta-D-Galactose;scyllo-Inositol;L-Gulose;Dihydroxyacetone (dimer);L-Galactose;Levoinositol;Alpha-D-Glucopyranoside;D-Glucopyranoside;3(S)-hydroxy-all-cis-8,11,14,17-eicosate…	HMDB0062138;HMDB0125599;HMDB0240208;HMDB0240210;HMDB0000122;HMDB0000143;HMDB0000169;HMDB0000211;HMDB0000346;HMDB0000516;HMDB0000660;HMDB0001151;HMDB0001266;HMDB0003345;HMDB0003418;HMDB0003449;HMDB0006088;HMDB0012326;HMDB0032222;HMDB0033704;HMDB0034220;HMDB0061922;HMDB0062170;HMDB0062202;HMDB0062473;HMDB0062538;HMDB0240207;HMDB0240209;HMDB0240211	44	D-Glucose;D-Fructose;D-Galactose;myo-Inositol;D-Mannose;beta-D-Glucose;L-Sorbose;alpha-D-Glucose;D-Aldose;D-Hexose;D-Sorbose;D-Tagatose;alpha-D-Mannose;beta-D-Galactose;alpha-D-Galactose;Sorbose;D-Allose;Galactose;D-Fuconate;L-Fructose;L-Fuconate;L-Galactose;D-Hamamelose;L-Rhamnonate;beta-D-Mannose;beta-D-Fructose;2-Deoxy-D-gluconate;D-Fructose;1L-chiro-Inositol;muco-Inositol;scyllo-Inositol;D-Al…	C00031;C00095;C00124;C00137;C00159;C00221;C00247;C00267;C00737;C00738;C00764;C00795;C00936;C00962;C00984;C01452;C01487;C01582;C01680;C01719;C01720;C01825;C01906;C01934;C02209;C02336;C02782;C05003;C06151;C06152;C06153;C06464;C06465;C06466;C06467;C06468;C08351;C08356;C10906;C15923;C19891;C21032;C21050;C21066
neg-M180T11	351.499590117558	663.529155500271	299.861544646967	692.426857759597	313.92662234264	330.762502053787	299.454337937704	238.633853827053	406.061591357988	475.288338925235	121.528738616946	261.040977110173	0.67948852780434	0.137675499564791	0.132034632034632	0.267911434675753	0.250190577547324	0.777777777777778	0.444444444444444	1	0.848649718709692	0.103781903172504	none	179.934982218536	0.181483333333333	0	0	-	Unknown	-	-	-	0	-	-	0	-	-
neg-M180T138	1246.69353972793	1427.57543392151	1303.65590690085	1198.89398583483	1435.2133335835	1719.65522683825	944.209696481628	1411.92415743576	1206.2238586227	1653.08441837092	1353.37626241531	946.736728424768	0.902044776376282	0.30364007163014	0.393939393939394	0.472769682205009	0.554979941420619	0.666666666666667	0.333333333333333	0.944444444444444	0.369246561404547	0.183428703728036	none	180.064903227645	2.292575	1	0	-	Unknown	-	-	-	9	L-Tyrosine;4-Hydroxy-4-(3-pyridyl)-butanoic acid;L-Threo-3-Phenylserine;Beta-Tyrosine;o-Tyrosine;Meta-Tyrosine;4,6,7-Trihydroxy-1,2,3,4-tetrahydroisoquinoline;(9Z,11E,13E,15Z)-4-Oxo-9,11,13,15-octadecatetraenoic acid;Octyl 4-methoxycinnamic acid	HMDB0000158;HMDB0001119;HMDB0002184;HMDB0003831;HMDB0006050;HMDB0059720;HMDB0060280;HMDB0031098;HMDB0061861	10	L-Tyrosine;Tyrosine;L-threo-3-Phenylserine;3-Amino-3-(4-hydroxyphenyl)propanoate;D-Tyrosine;gamma-Hydroxy-3-pyridinebutanoate;N-Hydroxy-L-phenylalanine;3-Hydroxy-L-phenylalanine;(S)-beta-Tyrosine;ML-236C	C00082;C01536;C03290;C04368;C06420;C19579;C19712;C20807;C21308;C14043
neg-M180T167	523.799891743856	564.782718731016	613.057404892549	514.539413810991	601.73442593943	553.403583608674	507.872208916648	588.95841146875	512.210111149279	487.12679610309	541.990570150007	829.485256978343	1.02857218811053	0.885713847122883	0.393939393939394	0.93439939431893	0.554979941420619	0.666666666666667	0.333333333333333	0.959027777777777	0.0599765227469857	0.202908954602368	none	180.065059619492	2.7837	1	0	-	Unknown	-	-	-	25	L-Tyrosine;4-Hydroxy-4-(3-pyridyl)-butanoic acid;L-Threo-3-Phenylserine;Beta-Tyrosine;o-Tyrosine;Meta-Tyrosine;4,6,7-Trihydroxy-1,2,3,4-tetrahydroisoquinoline;Methyl Phenylglyoxalate;3-(3-hydroxyphenyl)prop-2-enoic acid;3-phenyloxirane-2-carboxylic acid;3-(4-hydroxyphenyl)prop-2-enoic acid;4-methoxy-1-benzofuran-6-ol;3-(2-hydroxyphenyl)prop-2-enoic acid;3-(2,3-dihydroxyphenyl)prop-2-enal;3-(2,5-d…	HMDB0000158;HMDB0001119;HMDB0002184;HMDB0003831;HMDB0006050;HMDB0059720;HMDB0060280;HMDB0062605;HMDB0125104;HMDB0126545;HMDB0128076;HMDB0129375;HMDB0134028;HMDB0134029;HMDB0134030;HMDB0134031;HMDB0141767;HMDB0141768;HMDB0000205;HMDB0001713;HMDB0002035;HMDB0002641;HMDB0012225;HMDB0030677;HMDB0041592	18	L-Tyrosine;Tyrosine;L-threo-3-Phenylserine;3-Amino-3-(4-hydroxyphenyl)propanoate;D-Tyrosine;gamma-Hydroxy-3-pyridinebutanoate;N-Hydroxy-L-phenylalanine;3-Hydroxy-L-phenylalanine;(S)-beta-Tyrosine;Phenylpyruvate;4-Coumarate;trans-2-Hydroxycinnamate;2-Hydroxy-3-phenylpropenoate;cis-2-Hydroxycinnamate;cis-p-Coumarate;3-Oxo-3-phenylpropanoate;Caffeic_aldehyde;trans-3-Hydroxycinnamate	C00082;C01536;C03290;C04368;C06420;C19579;C19712;C20807;C21308;C00166;C00811;C01772;C02763;C05838;C06738;C07114;C10945;C12621
neg-M180T36	891.20727769863	815.708558009028	664.865945168732	850.621184697921	738.946291448125	710.907503180172	115.261224703195	176.324251661134	1117.17670251914	554.688164491883	506.591041658793	776.334791416562	0.694819729108794	0.140944160949143	0.17965367965368	0.272650441931686	0.316188008702602	0.75	0.388888888888889	1	1.08154601477718	0.23744100645422	none	179.934638766396	0.605533333333333	0	0	-	Unknown	-	-	-	0	-	-	0	-	-
neg-M180T488	559.083281710366	528.233546337584	589.431745652397	550.956842372543	526.290571983246	492.056976053328	565.263814581471	485.987224070058	597.003826361508	512.713524726533	382.780786812826	523.981053991254	0.945064749239316	0.377888209288327	0.484848484848485	0.549899403257935	0.642218550393242	0.638888888888889	0.305555555555556	1	0.232066603086133	0.240418133235766	none	179.901240381321	8.13341666666667	0	0	-	Unknown	-	-	-	0	-	-	0	-	-
neg-M180T56	1158.24883282453	1211.26205934295	1453.67693815417	1161.75633033208	1010.65136063756	700.576384608079	1560.06886880916	1403.98702591779	1545.48850964885	1819.6034323567	1341.73362845122	1547.62745503397	1.37668343193163	0.0181225987153355	0.00865800865800866	0.0546414118521007	0.0285450684249998	0.944444444444444	0.763194444444445	1	0.934004267748034	0.194165685744729	none	180.058243743736	0.935733333333333	1	1	L-Tyrosine	Organic acids and derivatives	Carboxylic acids and derivatives	HMDB0000158	C00082	0	-	-	0	-	-
neg-M180T69	7123.98980343334	7378.74661699397	6489.7579886018	6045.34101614823	6054.75309628751	7028.96170401307	9209.23028140339	11454.5199573164	7808.35472890907	11261.5091912997	8853.6439412633	11274.6133419213	1.49201292337153	0.000858435960592591	0.00216450216450216	0.00471771614225599	0.00927635166765601	1	1	1	1.0836389078626	0.039712895090859	none	180.065138076883	1.15023333333333	1	1	L-Tyrosine	Organic acids and derivatives	Carboxylic acids and derivatives	HMDB0000158	C00082	25	L-Tyrosine;4-Hydroxy-4-(3-pyridyl)-butanoic acid;L-Threo-3-Phenylserine;Beta-Tyrosine;o-Tyrosine;Meta-Tyrosine;4,6,7-Trihydroxy-1,2,3,4-tetrahydroisoquinoline;Methyl Phenylglyoxalate;3-(3-hydroxyphenyl)prop-2-enoic acid;3-phenyloxirane-2-carboxylic acid;3-(4-hydroxyphenyl)prop-2-enoic acid;4-methoxy-1-benzofuran-6-ol;3-(2-hydroxyphenyl)prop-2-enoic acid;3-(2,3-dihydroxyphenyl)prop-2-enal;3-(2,5-d…	HMDB0000158;HMDB0001119;HMDB0002184;HMDB0003831;HMDB0006050;HMDB0059720;HMDB0060280;HMDB0062605;HMDB0125104;HMDB0126545;HMDB0128076;HMDB0129375;HMDB0134028;HMDB0134029;HMDB0134030;HMDB0134031;HMDB0141767;HMDB0141768;HMDB0000205;HMDB0001713;HMDB0002035;HMDB0002641;HMDB0012225;HMDB0030677;HMDB0041592	18	L-Tyrosine;Tyrosine;L-threo-3-Phenylserine;3-Amino-3-(4-hydroxyphenyl)propanoate;D-Tyrosine;gamma-Hydroxy-3-pyridinebutanoate;N-Hydroxy-L-phenylalanine;3-Hydroxy-L-phenylalanine;(S)-beta-Tyrosine;Phenylpyruvate;4-Coumarate;trans-2-Hydroxycinnamate;2-Hydroxy-3-phenylpropenoate;cis-2-Hydroxycinnamate;cis-p-Coumarate;3-Oxo-3-phenylpropanoate;Caffeic_aldehyde;trans-3-Hydroxycinnamate	C00082;C01536;C03290;C04368;C06420;C19579;C19712;C20807;C21308;C00166;C00811;C01772;C02763;C05838;C06738;C07114;C10945;C12621
neg-M180T99	16169.4549769231	16741.6993203758	15248.0936518237	15297.99812295	14490.8448387702	15276.5978287433	10308.2244467647	13418.1274155832	11971.3048156294	13440.0884940223	13064.8573800086	12279.7969808052	0.798955733077024	0.00144450852472283	0.00216450216450216	0.00712843632370442	0.00927635166765601	1	1	1	0.844333815758528	0.0827448474131596	none	180.06518988904	1.64805	1	1	L-Tyrosine	Organic acids and derivatives	Carboxylic acids and derivatives	HMDB0000158	C00082	25	L-Tyrosine;4-Hydroxy-4-(3-pyridyl)-butanoic acid;L-Threo-3-Phenylserine;Beta-Tyrosine;o-Tyrosine;Meta-Tyrosine;4,6,7-Trihydroxy-1,2,3,4-tetrahydroisoquinoline;Methyl Phenylglyoxalate;3-(3-hydroxyphenyl)prop-2-enoic acid;3-phenyloxirane-2-carboxylic acid;3-(4-hydroxyphenyl)prop-2-enoic acid;4-methoxy-1-benzofuran-6-ol;3-(2-hydroxyphenyl)prop-2-enoic acid;3-(2,3-dihydroxyphenyl)prop-2-enal;3-(2,5-d…	HMDB0000158;HMDB0001119;HMDB0002184;HMDB0003831;HMDB0006050;HMDB0059720;HMDB0060280;HMDB0062605;HMDB0125104;HMDB0126545;HMDB0128076;HMDB0129375;HMDB0134028;HMDB0134029;HMDB0134030;HMDB0134031;HMDB0141767;HMDB0141768;HMDB0000205;HMDB0001713;HMDB0002035;HMDB0002641;HMDB0012225;HMDB0030677;HMDB0041592	18	L-Tyrosine;Tyrosine;L-threo-3-Phenylserine;3-Amino-3-(4-hydroxyphenyl)propanoate;D-Tyrosine;gamma-Hydroxy-3-pyridinebutanoate;N-Hydroxy-L-phenylalanine;3-Hydroxy-L-phenylalanine;(S)-beta-Tyrosine;Phenylpyruvate;4-Coumarate;trans-2-Hydroxycinnamate;2-Hydroxy-3-phenylpropenoate;cis-2-Hydroxycinnamate;cis-p-Coumarate;3-Oxo-3-phenylpropanoate;Caffeic_aldehyde;trans-3-Hydroxycinnamate	C00082;C01536;C03290;C04368;C06420;C19579;C19712;C20807;C21308;C00166;C00811;C01772;C02763;C05838;C06738;C07114;C10945;C12621
neg-M181T12	1260.23342557788	552.849506086251	472.201505246977	740.618328747337	427.948542376971	783.729616396414	666.228639309335	1361.04042693077	894.399303469882	683.304011574492	537.140572868409	622.089558810964	1.12427410778064	0.534940105780435	0.588744588744589	0.689965945863592	0.72897379347174	0.611111111111111	0.25	0.916666666666667	0.325689904152898	0.139761830150766	none	180.971912649528	0.192833333333333	0	0	-	Unknown	-	-	-	0	-	-	0	-	-
neg-M181T175	2880.75109532688	2978.24702789901	3271.82633770475	3127.84212495376	3336.89102452963	3562.62822384327	3829.48550247829	3267.18739324081	2850.57392332507	3044.92375341535	3572.23105154369	3142.56770288401	1.02864485694927	0.645218291981862	0.818181818181818	0.775620130901695	0.894566397766057	0.555555555555556	0.166666666666667	0.916666666666667	0.117638709011305	0.0147620684062839	none	181.049137593044	2.91758333333333	1	1	Hydroxyphenyllactic acid	Phenylpropanoids and polyketides	Phenylpropanoic acids	HMDB0000755	C03672	30	Meta-hydroxyphenylhydracrylic Acid;3-hydroxy-3-(4-hydroxyphenyl)propanoic acid;3-(3,5-dihydroxyphenyl)propanoic acid;4-ethenyl-6-methoxybenzene-1,2,3-triol;5-ethenyl-3-methoxybenzene-1,2,4-triol;3,5-dimethoxybenzoic acid;2-(3,4-dihydroxyphenyl)propanoic acid;2-(3-hydroxy-5-methoxyphenyl)acetic acid;2-hydroxy-2-(3-methoxyphenyl)acetic acid;2-(2,4-dihydroxyphenyl)propanoic acid;3-(2,5-dihydroxyphen…	HMDB0062595;HMDB0124923;HMDB0125533;HMDB0125591;HMDB0125595;HMDB0127495;HMDB0129348;HMDB0131428;HMDB0133494;HMDB0133788;HMDB0134043;HMDB0140294;HMDB0140892;HMDB0000118;HMDB0000333;HMDB0000423;HMDB0000755;HMDB0002643;HMDB0004061;HMDB0029232;HMDB0029273;HMDB0029646;HMDB0033624;HMDB0037274;HMDB0041270;HMDB0059763;HMDB0126386;HMDB0134042;HMDB0041820;HMDB0014883	15	3-(4-Hydroxyphenyl)lactate;(R)-3-(4-Hydroxyphenyl)lactate;3-(2,3-Dihydroxyphenyl)propanoate;Homovanillate;3-Methoxy-4-hydroxyphenylglycolaldehyde;3,4-Dihydroxyphenylpropanoate;2',6'-Dihydroxy-4'-methoxyacetophenone;cis-3-(3-Carboxyethenyl)-3,5-cyclohexadiene-1,2-diol;3-[(4R)-4-Hydroxycyclohexa-1,5-dien-1-yl]-2-oxopropanoate;3-[(1E,4R)-4-Hydroxycyclohex-2-en-1-ylidene]-2-oxopropanoate;16-Epivellos…	C03672;C03964;C04044;C05582;C05583;C10447;C10680;C12622;C20953;C21085;C11633;C11634;C16726;C16846;C10849
neg-M181T253	4304.26208636526	5274.34946844541	8518.30609710868	4283.73176697942	5009.3905568096	6796.61982835336	9176.85012444454	5473.49874698714	5117.93476284251	4627.50045153701	5382.71114950927	5098.02002753838	1.02017908338372	0.87359860149247	0.588744588744589	0.926627970969836	0.72897379347174	0.611111111111111	0.263194444444445	0.916666666666667	0.0659114258054399	0.288240239454224	none	180.987942385524	4.21228333333333	0	0	-	Unknown	-	-	-	0	-	-	0	-	-
neg-M181T474	28783.0335730548	21441.4569202724	7357.85809316438	8692.49103916986	15218.5021483756	28494.4369260448	26022.424038368	13018.2738168807	7515.19882257109	24507.2964452089	16161.6193054495	25291.0233268555	1.02298489054993	0.836668050519945	1	0.906271260952999	1	0.5	0.138888888888889	0.833333333333333	0.16507974292994	0.456638969428593	none	180.972007644108	7.89901666666667	0	0	-	Unknown	-	-	-	0	-	-	0	-	-
neg-M181T48	2637.49152332893	2757.35743435095	2843.59059376395	3298.23707071764	2618.13774914502	3383.02763767763	3335.47756781088	3591.45361659851	3855.24089810383	4373.62635497973	4317.0765466434	4091.31374223989	1.34361962630893	0.000866007548329954	0.00432900432900433	0.00474914339182229	0.0161845610423291	0.972222222222222	0.859722222222223	1	0.968672590496027	0.0775332392841679	none	180.971354250329	0.797016666666667	0	0	-	Unknown	-	-	-	0	-	-	0	-	-
neg-M181T496	2563.92537016014	2651.94643537291	1994.12813981945	2183.49919736166	2512.60790866666	1439.92862062667	2624.02843221998	2925.48266544064	2221.59834041091	2767.41875570672	2276.24175596321	624.234767309117	1.00696604200138	0.770301203143517	0.484848484848485	0.864033323326771	0.642218550393242	0.638888888888889	0.31875	0.944444444444444	0.168488728597946	0.289009612989576	none	180.898499239391	8.26108333333333	0	0	-	Unknown	-	-	-	0	-	-	0	-	-
neg-M181T50	4938.91066045015	4530.46680958898	5615.02204602946	4859.87725720918	5155.51933358039	5034.48739033696	4556.99892130819	4043.52368052243	5256.60886054261	4464.99850195085	4175.65078568885	4293.51293204404	0.88906357055248	0.0327029787563766	0.0649350649350649	0.0874106908285769	0.145005299666932	0.833333333333333	0.485416666666667	1	0.535045652209658	0.0434889292720829	none	180.929505903945	0.833983333333333	0	0	-	Unknown	-	-	-	0	-	-	0	-	-
neg-M181T55	6196.87481577909	6747.68492070924	4875.85420824722	5200.99354582848	6420.29709581138	5722.10555017526	5227.62453283949	5246.5229369503	5999.08057272302	5301.18860331783	6374.70661578101	5628.85736687529	0.960589324573129	0.56795927468318	0.699134199134199	0.716331181660372	0.815241266405292	0.583333333333333	0.25	0.944444444444444	0.157887594084516	0.0809276371615633	none	181.069987297253	0.9105	1	0	-	Unknown	-	-	-	4	Galactitol;Sorbitol;Mannitol;L-Iditol	HMDB0000107;HMDB0000247;HMDB0000765;HMDB0011632	6	Mannitol;D-Sorbitol;D-Iditol;L-Iditol;Galactitol;L-Glucitol	C00392;C00794;C01489;C01507;C01697;C01722
neg-M181T99	1726.77345157527	1654.50701965545	1518.00920220638	1858.19050921639	1401.78959297876	1762.64301665209	1531.51651443451	1615.34970671907	1407.31460116766	1444.99915034464	1255.32139355827	1246.46569159709	0.856787117140549	0.0279028243835492	0.0649350649350649	0.0772388353817887	0.145005299666932	0.833333333333333	0.555555555555556	1	0.59858540260783	0.106049146981359	none	181.068575845196	1.65101666666667	0	0	-	Unknown	-	-	-	0	-	-	0	-	-
neg-M182T497	989.676517699285	959.265957195639	980.440928552118	1080.45835793364	962.550537878415	1022.97965644342	1010.3789228934	1178.95756629975	966.764680831797	924.607046228587	930.314846854964	1014.89612331157	1.00509513520483	0.95251364522017	0.818181818181818	0.971337775883716	0.894566397766057	0.444444444444444	0.0965277777777781	0.805555555555556	0.0122657392615868	0.180663060385164	none	181.916067129354	8.28296666666667	0	0	-	Unknown	-	-	-	0	-	-	0	-	-
neg-M182T55	1064.4010593064	1319.70633578252	885.861732469637	612.204470724032	713.131194190607	660.352031980575	303.094194056933	516.420672466655	357.600416854426	604.494944249118	414.323373473633	349.967143084733	0.484411526327177	0.00135955790368504	0.00216450216450216	0.00680531311359533	0.00927635166765601	1	1	1	1.48540348414474	0.22695029970081	down	182.055520052334	0.911466666666667	1	0	-	Unknown	-	-	-	0	-	-	2	4-Amino-2-hydroxylamino-6-nitrotoluene;4-Hydroxy-3-nitrosobenzamide	C16403;C12114
neg-M183T174	926.833126720947	843.999336678961	881.833266939633	825.441842360416	799.201703119075	1028.11644960014	1092.60023472177	1119.33045172818	913.700443981625	1456.9964932264	1103.00580670385	1032.07653163499	1.26619621302229	0.0133139640401719	0.00865800865800866	0.0427498068585767	0.0285450684249998	0.944444444444444	0.75	1	0.772043878723598	0.0991425747579153	none	183.11229669225	2.89851666666667	1	0	-	Unknown	-	-	-	5	Pyroglutamylvaline;Prolylhydroxyproline;Hydroxyprolyl-Proline;Prolyl-Hydroxyproline;Tetraacetylethylenediamine	HMDB0094651;HMDB0006695;HMDB0028871;HMDB0029018;HMDB0040573	1	(S)-ATPA	C13733
neg-M183T224	440.304460967938	675.701457369603	555.208283718054	733.506966067549	564.730458699081	807.997284652179	802.072700735244	716.22510117088	966.552679504461	556.399532854232	706.452149176321	730.078221377517	1.18539800001449	0.161610955682733	0.30952380952381	0.302102074584656	0.467722839922132	0.694444444444444	0.333333333333333	1	0.458869598898554	0.0492834095698376	none	183.064887118111	3.7394	1	0	-	Unknown	-	-	-	19	4-ethyl-6-methoxybenzene-1,2,3-triol;5-ethyl-3-methoxybenzene-1,2,4-triol;2-(hydroxymethyl)-5-methoxy-4-methylbenzene-1,3-diol;4-(hydroxymethyl)-5-methoxy-2-methylbenzene-1,3-diol;6-methoxy-3,5-dimethylbenzene-1,2,4-triol;2-(hydroxymethyl)-3,5-dimethoxyphenol;Vanylglycol;1-(3-Hydroxy-4-methoxyphenyl)-1,2-ethanediol;Genipic acid;4-Formyl-3-(formylmethyl)-4-hexenoic acid;(±)-threo-1-(4-Hydroxypheny…	HMDB0125593;HMDB0125597;HMDB0126618;HMDB0126619;HMDB0126620;HMDB0131233;HMDB0001490;HMDB0035056;HMDB0036072;HMDB0039650;HMDB0040603;HMDB0059730;HMDB0001565;HMDB0000401;HMDB0002032;HMDB0014521;HMDB0030283;HMDB0060952;HMDB0011106	13	7-Methyl-2-hydroxy-6-oxoocta-2,4-dienoate;3-Methoxy-4-hydroxyphenylethyleneglycol;2-Hydroxy-6-oxo-7-methylocta-2,4-dienoate;Antiarol;cis-3-(1-Carboxy-ethyl)-3,5-cyclo-hexadiene-1,2-diol;cis-3-(Carboxy-ethyl)-3,5-cyclo-hexadiene-1,2-diol;Choline_phosphate;8-Oxoguanine;Antirhine;Eburnamine;Adenocarpine;Cinchonamine;5-Amino-6-(1-D-ribitylamino)uracil	C04535;C05594;C06582;C10765;C11456;C11588;C00588;C20155;C09033;C09146;C10123;C16727;C04732
neg-M183T265	7789.0641179735	8990.51082738236	8452.37731911262	7821.02625826882	7229.8565180663	10082.5480190133	9293.81783326107	9012.27781898494	8754.72768663613	9641.73861696435	9140.65943649313	9901.76535644489	1.10681153129677	0.0832685389033779	0.0930735930735931	0.183572806124336	0.191951802668004	0.805555555555556	0.5	1	0.440857409102332	0.0954546980296831	none	182.986999618282	4.4153	1	0	-	Unknown	-	-	-	4	{[(3E)-4-(1-oxo-1H-isochromen-3-yl)but-3-en-2-yl]oxy}sulfonic acid;{[(3E)-4-(1-oxo-1H-isochromen-3-yl)but-3-en-1-yl]oxy}sulfonic acid;3-[4-hydroxy-3-(sulfooxy)phenyl]-2-oxopropanoic acid;3-[3,5-dihydroxy-4-(sulfooxy)phenyl]prop-2-enoic acid	HMDB0130036;HMDB0130043;HMDB0125450;HMDB0127996	0	-	-
neg-M183T296	1623.74479040642	1809.03262776639	1534.61212598062	1597.12724146712	2696.11237376161	5103.2563982714	1700.99508932861	1983.54271989285	1905.07074247807	1696.49909696469	1667.97283727092	2714.19066437903	0.812333898336925	0.592974481680551	0.588744588744589	0.736524119935528	0.72897379347174	0.611111111111111	0.222222222222222	0.931249999999999	0.274980428254803	0.150228052099774	none	183.003593601877	4.94148333333333	1	0	-	Unknown	-	-	-	1	Gyrocyanin	HMDB0034126	2	2,4-Dinitrophenol;Aspulvinone_E	C02496;C02006
neg-M183T494	805.706753729854	1396.26084121276	806.976425896902	600.43635254537	650.243058985319	1468.70167131635	1388.42762452042	772.247982151146	1430.96146103092	710.586784705781	744.30438572988	679.636758005283	0.999622907655549	0.964369282139476	0.937229437229437	0.978458159113989	0.966195833754161	0.527777777777778	0.179861111111111	0.833333333333333	0.0659733306188476	0.460773938710131	none	182.897482843176	8.23683333333333	0	0	-	Unknown	-	-	-	0	-	-	0	-	-
neg-M184T106	798.956885287667	868.346415464347	826.209303744598	761.261216428549	776.906572002954	988.369223714893	604.031508762595	720.321571094901	543.524565533078	387.627694930662	597.946684372435	681.468619338659	0.70416049919367	0.00767378838510583	0.00216450216450216	0.027239114496254	0.00927635166765601	1	1	1	0.941725909115326	0.112933992438151	none	184.059935720463	1.76216666666667	1	0	-	Unknown	-	-	-	19	Vanillic acid;3, 5-Dihydroxyphenylacetic acid;3-hydroxy-5-methoxybenzoic acid;3-hydroxy-2-methoxybenzoic acid;Homogentisic acid;3-Hydroxymandelic acid;p-Hydroxymandelic acid;3,4-Dihydroxybenzeneacetic acid;5-Methoxysalicylic acid;3,4-Dihydroxymandelaldehyde;2',4',6'-Trihydroxyacetophenone;2,6-Dimethoxy-1,4-benzoquinone;3-Acetyl-4-hydroxy-6-methyl-2H-pyran-2-one;Thermophillin;3-Methoxysalicylic ac…	HMDB0000484;HMDB0094709;HMDB0125536;HMDB0140902;HMDB0000130;HMDB0000750;HMDB0000822;HMDB0001336;HMDB0001868;HMDB0006242;HMDB0029644;HMDB0029673;HMDB0033129;HMDB0034335;HMDB0059713;HMDB0060003;HMDB0131176;HMDB0014943;HMDB0061061	14	Homogentisate;3,4-Dihydroxyphenylacetate;Orsellinate;(S)-4-Hydroxymandelate;4-Hydroxypheoxyacetate;(R)-4-Hydroxymandelate;3,4-Dihydroxymandelaldehyde;2,6-Dihydroxyphenylacetate;Vanillate;2-Hydroxy-6-oxoocta-2,4,7-trienoate;2,6-Dimethoxybenzoquinone;4-Hydroxymandelate;4-Hydroxymethylsalicylate;1,2-Dihydrophthalic_acid	C00544;C01161;C01839;C03198;C03235;C05343;C05577;C06207;C06672;C07087;C10331;C11527;C14109;C16215
neg-M185T102	2083.76592635642	1829.31361494585	1596.5367828342	1536.24061664014	1971.43052424273	1756.48497126503	1589.2616061794	1814.76439510574	1608.21160733976	2039.94936442777	1847.02408343315	1625.51700675881	0.976884199614148	0.737071589854208	0.937229437229437	0.841296751572755	0.966195833754161	0.527777777777778	0.194444444444444	0.833333333333333	0.098707627963113	0.126055797758649	none	185.00518721135	1.70093333333333	1	0	-	Unknown	-	-	-	1	beta-D-3-Ribofuranosyluric acid	HMDB0029920	1	Urate-3-ribonucleoside	C05513
neg-M185T178	1312.22437614215	1127.12506496695	1112.14650527028	1116.0288233587	1166.50319380069	1056.3031728869	1472.35119247914	1501.8886891155	1500.08505153392	1279.76114112133	1421.18124035548	1457.49607125509	1.25288077088537	0.000195331655901636	0.00432900432900433	0.00145735801688475	0.0161845610423291	0.972222222222222	0.888888888888889	1	0.856856825849582	0.103931048547052	none	185.041741065433	2.9749	0	0	-	Unknown	-	-	-	0	-	-	0	-	-
neg-M185T272	4304.12363618464	2138.05554098928	1955.52347221581	2276.49703015792	1969.31896125692	2089.549278013	3095.0400793801	2285.51397917982	2407.22150739426	1830.79983795335	4401.81569071805	2227.83475031841	1.10284062589511	0.585920922718946	0.30952380952381	0.731010631127727	0.467722839922132	0.694444444444445	0.333333333333333	1	0.256663874906505	0.214262539831702	none	185.116950630807	4.53575	1	0	-	Unknown	-	-	-	14	3-Oxodecanoic acid;Ethyl (3R,5Z)-3-hydroxy-5-octenoate;3-Hydroxy-5Z-octenyl acetate;(1S,2S,4S,5R)-1,8-Epoxy-p-menthane-2,5-diol;6-Methyl-2-methylene-6-octene-1,3,8-triol;(1beta,2beta,5beta)-p-Menth-3-ene-1,2,5-triol;(E)-10-Hydroxy-8-decenoic acid;6-Hexyl-1,4-dioxan-2-one;5-Hexyl-1,4-dioxan-2-one;2-Methylbutyl 3-hydroxy-2-methylidenebutanoate;3-Methylbutyl 3-hydroxy-2-methylidenebutanoate;exo,exo-…	HMDB0010724;HMDB0030367;HMDB0030369;HMDB0033010;HMDB0038692;HMDB0038978;HMDB0039533;HMDB0039582;HMDB0039587;HMDB0040204;HMDB0040205;HMDB0041376;HMDB0041545;HMDB0062696	8	10-Oxodecanoate;(3R)-6-Hydroxy-3-isopropenyl-heptanoate;(5R)-6-Hydroxy-5-isopropenyl-2-methylhexanoate;(3S)-6-Hydroxy-3-isopropenyl-heptanoate;(5S)-6-Hydroxy-5-isopropenyl-2-methylhexanoate;2-Oxodecanoic_acid;Epomediol;3-Oxodecanoate	C02217;C11404;C11406;C11417;C11420;C13945;C17620;C20714
neg-M185T441	2371.88306103142	784.620391072715	1819.43565921081	2127.24739591101	1915.51254979946	1181.40104018359	2121.4979219972	2206.13230248792	744.51820594974	2718.67387660229	1999.04073809396	1979.40779516067	1.15383875924043	0.595439123577258	0.484848484848485	0.738511647301782	0.642218550393242	0.638888888888889	0.277777777777778	1	0.303962527541283	0.35679925925946	none	185.0046387183	7.34305833333333	1	0	-	Unknown	-	-	-	2	Sulfaquinoxaline;beta-D-3-Ribofuranosyluric acid	HMDB0033139;HMDB0029920	1	Urate-3-ribonucleoside	C05513
neg-M185T482	2487.81220901111	2094.92119620138	2549.87483239934	2511.74116239051	2840.92492015078	2689.05920850174	3246.95555087719	3506.2263918311	2805.81480578414	4635.09443437448	3715.2023653399	2426.26516607344	1.34012862415862	0.0295025614638357	0.0649350649350649	0.0806062062279303	0.145005299666932	0.833333333333333	0.5	1	0.791850052073957	0.0347669343543761	none	184.914549756047	8.03796666666667	0	0	-	Unknown	-	-	-	0	-	-	0	-	-
neg-M185T56	935.206948022854	1136.9008233408	1378.09776338048	1084.56768377313	800.884996290926	1353.54286124114	839.745437386272	572.515263205321	576.699802693129	801.596669424183	1039.65262539266	918.656266270156	0.709930230887366	0.0251435418042716	0.0411255411255411	0.0711113191694472	0.101768176035958	0.861111111111111	0.583333333333333	1	0.875210414891646	0.234143110597214	none	184.983909268161	0.928091666666667	1	0	-	Unknown	-	-	-	10	2-Phosphoglyceric acid;3-Phosphoglyceric acid;2-Phospho-D-glyceric acid;(2R)-2-Hydroxy-3-(phosphonatooxy)propanoate;Selenocysteine;13,14,15-trihydroxy-9-oxo-8,17-dioxatetracyclo[8.7.0.0²,⁷.0¹¹,¹⁶]heptadeca-1(10),2(7),3,5,11,13,15-heptaen-5-yl acetate;5,13,14,15-tetrahydroxy-8,17-dioxatetracyclo[8.7.0.0²,⁷.0¹¹,¹⁶]heptadeca-1(10),2(7),3,5,11,13,15-heptaen-9-one;5,6,13,14-tetrahydroxy-8,17-dioxatetr…	HMDB0000362;HMDB0000807;HMDB0003391;HMDB0060180;HMDB0003288;HMDB0128440;HMDB0128443;HMDB0128447;HMDB0128451;HMDB0128455	5	3-Phospho-D-glycerate;Glycerate_3-phosphate;2-Phospho-D-glycerate;L-Selenocysteine;Pseudopurpurin	C00197;C00597;C00631;C05688;C10394
neg-M185T67	4902.05995428841	5786.96516422227	4422.16279796049	3589.92742058068	4571.34520628837	4169.51108974545	2838.83605467825	5056.32282239571	3232.53204537395	4609.69657945854	4812.25934268652	4970.36660642916	0.929962824546239	0.494889025690474	1	0.6542124751069	1	0.5	0.194444444444444	0.875694444444444	0.274485802279451	0.0777181703043755	none	185.055631978169	1.11936666666667	1	0	-	Unknown	-	-	-	11	Pyroglutamylglycine;2-Furoylglycine;L-2,3-Dihydrodipicolinate;2-Methoxyestrone;19-Oxoandrost-4-ene-3,17-dione;Adrenosterone;2-Hydroxy-3-methoxyestrone;Testolactone;Sageone;Ginsenoyne F;4-Methoxyestrone	HMDB0061890;HMDB0000439;HMDB0012247;HMDB0000010;HMDB0006768;HMDB0006772;HMDB0011195;HMDB0015031;HMDB0038684;HMDB0039569;HMDB0060088	23	AMPA;L-2,3-Dihydrodipicolinate;3,5-Dihydroxyanthranilate;3-Methylpyrrole-2,4-dicarboxylic_acid;2-Methoxy-5-nitrophenol;2-Methoxy-4-nitrophenol;4-Methyl-5-nitrocatechol;Testolactone;Adrenosterone;19-Oxoandrost-4-ene-3,17-dione;2-Methoxyestrone;11alpha-Hydroxyandrosta-1,4-diene-3,17-dione;9alpha-Hydroxyandrosta-1,4-diene-3,17-dione;14-Hydroxyandrosta-1,4-diene-3,17-dione;9beta,11beta-Epoxyandrost-4…	C13672;C03340;C11465;C12477;C17385;C17386;C18315;C02197;C05285;C05297;C05299;C14587;C14909;C15150;C15200;C15295;C15386;C15406;C17850;C17851;C18510;C19944;C02892
neg-M185T96	2641.9069151264	2181.60991207106	2397.4037749196	2608.08715835421	2618.29753856015	2155.12589706827	2497.23110589936	2584.3601642847	2581.89166018831	2383.06747262991	3046.3589819879	2409.95963341425	1.061663555213	0.281389564581751	0.818181818181818	0.447320100751947	0.894566397766057	0.555555555555556	0.166666666666667	0.888888888888889	0.272745485500819	0.0529332983297373	none	185.055379923223	1.59871666666667	1	0	-	Unknown	-	-	-	11	Pyroglutamylglycine;2-Furoylglycine;L-2,3-Dihydrodipicolinate;2-Methoxyestrone;19-Oxoandrost-4-ene-3,17-dione;Adrenosterone;2-Hydroxy-3-methoxyestrone;Testolactone;Sageone;Ginsenoyne F;4-Methoxyestrone	HMDB0061890;HMDB0000439;HMDB0012247;HMDB0000010;HMDB0006768;HMDB0006772;HMDB0011195;HMDB0015031;HMDB0038684;HMDB0039569;HMDB0060088	23	AMPA;L-2,3-Dihydrodipicolinate;3,5-Dihydroxyanthranilate;3-Methylpyrrole-2,4-dicarboxylic_acid;2-Methoxy-5-nitrophenol;2-Methoxy-4-nitrophenol;4-Methyl-5-nitrocatechol;Testolactone;Adrenosterone;19-Oxoandrost-4-ene-3,17-dione;2-Methoxyestrone;11alpha-Hydroxyandrosta-1,4-diene-3,17-dione;9alpha-Hydroxyandrosta-1,4-diene-3,17-dione;14-Hydroxyandrosta-1,4-diene-3,17-dione;9beta,11beta-Epoxyandrost-4…	C13672;C03340;C11465;C12477;C17385;C17386;C18315;C02197;C05285;C05297;C05299;C14587;C14909;C15150;C15200;C15295;C15386;C15406;C17850;C17851;C18510;C19944;C02892
neg-M186T211	4283.52636767784	5375.55337703046	5116.09224794854	4956.99980007061	3624.79603304614	5315.96734391184	3745.00310858207	4934.96783404441	3912.02400393652	4363.20062029381	4635.62752053983	3997.35284274863	0.892415644883069	0.188450346195099	0.17965367965368	0.337436860125371	0.316188008702602	0.75	0.333333333333333	1	0.399386662136204	0.0534873305384201	none	186.111971871438	3.52158333333333	1	0	-	Unknown	-	-	-	4	N-Heptanoylglycine;Polyethylene glycol;1,4-Ipomeadiol;cis-3-Hexenyl pyruvate	HMDB0013010;HMDB0037790;HMDB0030471;HMDB0038276	3	8-Amino-7-oxononanoate;(E)-2-Butenyl-4-methyl-threonine;Furfural_diethyl_acetal	C01092;C12029;C14280
neg-M186T244	876.053347802499	820.793443489392	2058.40448885312	952.804111062456	897.903006657611	1927.99604212524	1177.13819636081	1201.48711585567	1862.38912750677	1698.25607852686	1891.37482442908	2451.24093605416	1.36473964113149	0.121146977725767	0.24025974025974	0.243608876224547	0.390041599025974	0.722222222222222	0.333333333333333	1	0.795091298279131	0.0869435478396652	none	186.112203645308	4.06138333333333	1	0	-	Unknown	-	-	-	4	N-Heptanoylglycine;Polyethylene glycol;1,4-Ipomeadiol;cis-3-Hexenyl pyruvate	HMDB0013010;HMDB0037790;HMDB0030471;HMDB0038276	3	8-Amino-7-oxononanoate;(E)-2-Butenyl-4-methyl-threonine;Furfural_diethyl_acetal	C01092;C12029;C14280
neg-M186T441	2353.98132241048	4425.40104058811	1574.27779301409	4733.90323044405	1748.5521725926	5498.09318368495	3624.71920787596	3683.97190926964	6623.39838637204	4257.31375291115	3567.45652069099	3739.71139974084	1.25387574699561	0.233877739940246	0.699134199134199	0.392999454383254	0.815241266405292	0.583333333333333	0.166666666666667	0.888888888888889	0.675929720119118	0.317898376985608	none	186.112373503362	7.34993333333333	1	0	-	Unknown	-	-	-	4	N-Heptanoylglycine;Polyethylene glycol;1,4-Ipomeadiol;cis-3-Hexenyl pyruvate	HMDB0013010;HMDB0037790;HMDB0030471;HMDB0038276	3	8-Amino-7-oxononanoate;(E)-2-Butenyl-4-methyl-threonine;Furfural_diethyl_acetal	C01092;C12029;C14280
neg-M186T467	3559.493945271	2757.33594578619	2847.02356635494	3672.94074290704	2529.26180662352	2588.97350900906	2861.40591168685	3287.20130683567	3116.4890771224	3283.50371334676	3577.59514138779	2603.79235935348	1.04316105373665	0.564877631566941	0.484848484848485	0.714025757550748	0.642218550393242	0.638888888888889	0.25	1	0.16601099598172	0.205282370351192	none	186.112119475682	7.78556666666667	1	0	-	Unknown	-	-	-	4	N-Heptanoylglycine;Polyethylene glycol;1,4-Ipomeadiol;cis-3-Hexenyl pyruvate	HMDB0013010;HMDB0037790;HMDB0030471;HMDB0038276	3	8-Amino-7-oxononanoate;(E)-2-Butenyl-4-methyl-threonine;Furfural_diethyl_acetal	C01092;C12029;C14280
neg-M186T478	8488.88340212777	3857.37953969002	4304.65519327853	6002.40555871872	5267.74584425999	9970.35229047585	4414.99124701162	5407.14060232057	4678.44461797186	6159.06954183672	9523.53536224844	4611.46274343192	0.918272327500882	0.746434470877863	1	0.847830023540324	1	0.5	0.166666666666667	0.833333333333333	0.154641447528267	0.224054982677986	none	185.910403902421	7.9706	0	0	-	Unknown	-	-	-	0	-	-	0	-	-
neg-M186T68	2178.39064774232	2352.218828632	1946.88333940214	1460.88215973159	1578.14699781165	1583.22259757314	1211.39025512099	747.485819506222	1381.76910735114	838.477730596824	646.042464790621	1116.98466492027	0.535341151711574	0.0018452229212449	0.00216450216450216	0.00864270266828597	0.00927635166765601	1	1	1	1.35931756219168	0.402813598300162	none	186.039294993263	1.1347	1	0	-	Unknown	-	-	-	8	1-(Malonylamino)cyclopropanecarboxylic acid;Gallic acid;2,4,5-trihydroxybenzoic acid;2,3,4,6-tetrahydroxybenzaldehyde;2,4,6-Trihydroxybenzoic acid;2,3,4-Trihydroxybenzoic acid;Histidinyl-Phenylalanine;Phenylalanyl-Histidine	HMDB0031700;HMDB0005807;HMDB0126491;HMDB0130402;HMDB0029649;HMDB0059964;HMDB0028892;HMDB0028997	4	2-(Acetamidomethylene)succinate;(2S,4S)-4-Hydroxy-2,3,4,5-tetrahydrodipicolinate;Gallate;Nicofetamide	C01215;C20258;C01424;C17729
neg-M187T157	932.257720916687	533.38905572972	812.646947288411	728.021739912655	920.262633027804	942.914899730475	331.55499208746	424.107673089172	321.888375224937	389.806325813042	256.484334344556	466.628302228475	0.449835332818939	8.5676299540391e-05	0.00216450216450216	0.000749399577948005	0.00927635166765601	1	1	1	1.60458511598368	0.393803082818527	down	187.02334259573	2.62185833333333	1	0	-	Unknown	-	-	-	4	cis-2-Methylaconitate;(Z)-But-1-ene-1,2,4-tricarboxylate;L-Homocysteine sulfonic acid;L-N-(1H-Indol-3-ylacetyl)glutamic acid	HMDB0006357;HMDB0060320;HMDB0002238;HMDB0038665	6	(Z)-But-1-ene-1,2,4-tricarboxylate;(Z)-But-2-ene-1,2,3-tricarboxylate;(E)-3-(Methoxycarbonyl)pent-2-enedioate;(E)-2-(Methoxycarbonylmethyl)butenedioate;trans-Homoaconitate;2-Methyl-trans-aconitate	C04002;C04225;C11514;C11515;C16579;C21250
neg-M187T162	1097.67808869265	1109.09087625624	1322.03435834192	1400.70391884825	804.353055541707	1153.13174010705	1370.05148829963	1155.83423512237	1183.72808794511	1133.60654065542	996.601380662705	1086.48731571939	1.00570887992916	0.864079427909856	1	0.920749687829303	1	0.5	0.152083333333334	0.861111111111111	0.0630252563872626	0.104839793984151	none	187.10710364951	2.69545	1	0	-	Unknown	-	-	-	11	Alanyl-Valine;N6-Acetyl-L-lysine;N-Alpha-acetyllysine;Glycylleucine;Glycyl-Isoleucine;Isoleucyl-Glycine;Leucyl-Glycine;Valyl-Alanine;3-Pentadecylphenol;Malonoben;2-hydroxydesipramine	HMDB0028700;HMDB0000206;HMDB0000446;HMDB0000759;HMDB0028844;HMDB0028907;HMDB0028929;HMDB0029120;HMDB0033872;HMDB0031799;HMDB0060992	8	Glycyl-leucine;N6-Acetyl-L-lysine;6-Acetamido-3-aminohexanoate;N2-Acetyl-L-lysine;Crotanecine;N-Butyryl-L-homoserine_lactone;Pregnan-21-ol;Malonoben	C02155;C02727;C03846;C12989;C10284;C11837;C00892;C19039
neg-M187T211	508.795711870624	527.223888650376	537.590902098062	511.999475724715	581.73084788826	520.213352741821	503.480320250411	549.790235473397	417.882840066758	427.28596350671	466.387641959119	438.212817286171	0.879370094171991	0.0276046039106303	0.0411255411255411	0.076606387715893	0.101768176035958	0.861111111111111	0.5	1	0.576635879358868	0.0385878509525997	none	187.11539845117	3.51909166666667	0	0	-	Unknown	-	-	-	0	-	-	0	-	-
neg-M187T218	1310.14692746486	1489.92589445939	1328.68705097019	1405.53004270854	1137.64954958236	1498.72384002851	1970.03024121821	2044.34586593342	1843.38843455022	1713.07707533038	1825.60579342198	1871.98345848533	1.37913293548015	0.000146170731527121	0.00216450216450216	0.00115383333608447	0.00927635166765601	1	1	1	1.06713122567049	0.029487183020209	none	187.005479354402	3.63515	1	0	-	Unknown	-	-	-	7	p-Cresol sulfate;Benzyl sulfate;(±)-Conen;2-(4-Methoxyphenyl)naphthalic anhydride;4-(3,4-Dihydroxyphenyl)-2-hydroxy-1H-phenalen-1-one;Musanolone E;Melphalan	HMDB0011635;HMDB0034782;HMDB0029614;HMDB0032909;HMDB0038322;HMDB0041450;HMDB0015176	5	4-Sulfobenzyl_alcohol;Tetrangulol;Melphalan;Merphalan;Medphalan	C06678;C12397;C07122;C19256;C19442
neg-M187T247	4957.7437293967	14105.4461305524	6579.3713124378	5909.4037397677	5069.0402322859	8189.51390799678	8227.45212513414	5738.47192944953	6766.66880263605	5949.51405784599	5531.48989278116	6798.03506718355	0.870590939359104	0.671110168816367	0.818181818181818	0.794121970493859	0.894566397766057	0.555555555555556	0.222222222222222	0.861111111111111	0.202289509618996	0.0686673906915421	none	187.095961005986	4.10895	1	1	Azelaic acid	Lipids and lipid-like molecules	Fatty Acyls	HMDB0000784	C08261	10	Azelaic acid;Nonate;cis- and trans-Ethyl 2,4-dimethyl-1,3-dioxolane-2-acetate;(+/-)-Ethyl 3-acetoxy-2-methylbutyrate;(+/-)-Methyl 5-acetoxyhexanoate;Butyl ethyl malonate;2,4-Dimethylpimelic acid;3-Methylsuberic acid;Diethyl methylsuccinate;Diethyl glutarate	HMDB0000784;HMDB0011717;HMDB0032200;HMDB0032258;HMDB0032387;HMDB0036233;HMDB0059760;HMDB0059783;HMDB0059814;HMDB0059879	2	Azelaic_acid;Eucommiol	C08261;C17878
neg-M187T279	2894.99738136063	3298.61144989012	3082.09680701766	4349.76121168506	3254.04731321513	3735.87395697216	3567.80519272128	4764.588783405	3000.35707337817	1778.91115774369	3052.88930063037	3404.15362407649	0.949228072637489	0.582567810146219	0.818181818181818	0.728439558896185	0.894566397766057	0.555555555555556	0.222222222222222	0.888888888888889	0.225463220427505	0.333331614050675	none	187.13264705642	4.65553333333333	1	0	-	Unknown	-	-	-	15	2,6-Dimethyl-7-octene-2,3,6-triol;Ethyl (±)-3-hydroxyoctanoate;3-Hydroxycapric acid;(R)-3-Hydroxydecanoic acid;9-Hydroxydecanoic acid;(1R,2R,4R,8R)-p-Menthane-2,8,9-triol;7-Methyl-3-methylene-1,6,7-octanetriol;cis-p-Menthane-1,7,8-triol;(1S,2S,4R,8R)-p-Menthane-1,2,9-triol;2-Hexyl-1,3-dioxan-5-ol;2-Hexyl-1,3-dioxolane-4-methanol;(1R,2R,4S)-p-Menthane-1,2,8-triol;xi-5-Hydroxydecanoic acid;(-)-Queb…	HMDB0038186;HMDB0041600;HMDB0002203;HMDB0010725;HMDB0033201;HMDB0033574;HMDB0033640;HMDB0034783;HMDB0039470;HMDB0039668;HMDB0039669;HMDB0039893;HMDB0040329;HMDB0030260;HMDB0030360	3	10-Hydroxydecanoic_acid;6-Hydroxy-3,7-dimethyloctanoate;(-)-Quebrachamine	C02774;C18067;C09235
neg-M187T304	5919.64942004153	10412.4319876912	18698.8613597577	9906.98182477534	10171.2604739857	10317.3371776507	10624.2978550445	6261.98962435702	7016.59414657014	13032.7398597866	10733.6885234857	14394.2325888692	0.948599137926784	0.845008404011187	0.588744588744589	0.911171815859862	0.72897379347174	0.611111111111111	0.277777777777778	0.97361111111111	0.106724460162305	0.304639429055134	none	187.132822678768	5.06861666666667	1	0	-	Unknown	-	-	-	15	2,6-Dimethyl-7-octene-2,3,6-triol;Ethyl (±)-3-hydroxyoctanoate;3-Hydroxycapric acid;(R)-3-Hydroxydecanoic acid;9-Hydroxydecanoic acid;(1R,2R,4R,8R)-p-Menthane-2,8,9-triol;7-Methyl-3-methylene-1,6,7-octanetriol;cis-p-Menthane-1,7,8-triol;(1S,2S,4R,8R)-p-Menthane-1,2,9-triol;2-Hexyl-1,3-dioxan-5-ol;2-Hexyl-1,3-dioxolane-4-methanol;(1R,2R,4S)-p-Menthane-1,2,8-triol;xi-5-Hydroxydecanoic acid;(-)-Queb…	HMDB0038186;HMDB0041600;HMDB0002203;HMDB0010725;HMDB0033201;HMDB0033574;HMDB0033640;HMDB0034783;HMDB0039470;HMDB0039668;HMDB0039669;HMDB0039893;HMDB0040329;HMDB0030260;HMDB0030360	3	10-Hydroxydecanoic_acid;6-Hydroxy-3,7-dimethyloctanoate;(-)-Quebrachamine	C02774;C18067;C09235
neg-M187T324	3171.59697977298	3061.07872673036	3381.93365041876	2487.75134140319	3213.84261988257	3207.83523855498	2220.68312882084	2412.79624157712	2179.70987007801	1710.32624789617	2054.41727987272	2023.77320683866	0.680289340602934	0.000143936430223565	0.00216450216450216	0.00113912016857837	0.00927635166765601	1	1	1	1.14378939928938	0.0971312447700919	none	187.132818524874	5.39726666666667	1	0	-	Unknown	-	-	-	15	2,6-Dimethyl-7-octene-2,3,6-triol;Ethyl (±)-3-hydroxyoctanoate;3-Hydroxycapric acid;(R)-3-Hydroxydecanoic acid;9-Hydroxydecanoic acid;(1R,2R,4R,8R)-p-Menthane-2,8,9-triol;7-Methyl-3-methylene-1,6,7-octanetriol;cis-p-Menthane-1,7,8-triol;(1S,2S,4R,8R)-p-Menthane-1,2,9-triol;2-Hexyl-1,3-dioxan-5-ol;2-Hexyl-1,3-dioxolane-4-methanol;(1R,2R,4S)-p-Menthane-1,2,8-triol;xi-5-Hydroxydecanoic acid;(-)-Queb…	HMDB0038186;HMDB0041600;HMDB0002203;HMDB0010725;HMDB0033201;HMDB0033574;HMDB0033640;HMDB0034783;HMDB0039470;HMDB0039668;HMDB0039669;HMDB0039893;HMDB0040329;HMDB0030260;HMDB0030360	3	10-Hydroxydecanoic_acid;6-Hydroxy-3,7-dimethyloctanoate;(-)-Quebrachamine	C02774;C18067;C09235
neg-M187T477	1188.78150186595	3983.38905136347	1386.23532061564	2687.30119652127	903.728005008066	1114.76536872421	3046.61564282589	4236.77364819874	2302.02073729335	2842.44080833419	3367.59784907447	1363.26042856061	1.52329579000672	0.105189472700356	0.132034632034632	0.219744596982697	0.250190577547324	0.777777777777778	0.444444444444444	1	0.966328846500639	0.0912001508929312	none	186.981101495382	7.95245833333333	0	0	-	Unknown	-	-	-	0	-	-	0	-	-
neg-M187T55	37622.1740957097	36018.3860197655	32554.6262543005	32382.6867578846	35083.9446184026	31530.7844773957	21188.5336878328	25338.1194025671	21670.4171452402	23642.6172911215	20246.6878535832	23174.7521470325	0.659191052999442	3.06290596862207e-06	0.00216450216450216	5.18133169191437e-05	0.00927635166765601	1	1	1	1.2384748231653	0.0451862753736032	none	187.036297159205	0.9105	1	0	-	Unknown	-	-	-	0	-	-	1	Pydanon	C19128
neg-M187T61	5832.35869223449	5538.73716303134	5163.22033842392	5184.20454332114	5860.19323443045	4647.29781517194	4752.00704854666	4588.02737234241	4669.45140590746	4175.98624679168	4745.65373429607	3868.57872803402	0.831617164214249	0.00414862378552921	0.0151515151515152	0.0165054043855324	0.0455137426225529	0.916666666666667	0.693055555555556	1	0.685804206464201	0.14450469898651	none	187.107589261092	1.0186	1	1	N.alpha.-Acetyl-L-lysine	Organic acids and derivatives	Carboxylic acids and derivatives	HMDB0000446	C12989	11	Alanyl-Valine;N6-Acetyl-L-lysine;N-Alpha-acetyllysine;Glycylleucine;Glycyl-Isoleucine;Isoleucyl-Glycine;Leucyl-Glycine;Valyl-Alanine;3-Pentadecylphenol;Malonoben;2-hydroxydesipramine	HMDB0028700;HMDB0000206;HMDB0000446;HMDB0000759;HMDB0028844;HMDB0028907;HMDB0028929;HMDB0029120;HMDB0033872;HMDB0031799;HMDB0060992	8	Glycyl-leucine;N6-Acetyl-L-lysine;6-Acetamido-3-aminohexanoate;N2-Acetyl-L-lysine;Crotanecine;N-Butyryl-L-homoserine_lactone;Pregnan-21-ol;Malonoben	C02155;C02727;C03846;C12989;C10284;C11837;C00892;C19039
neg-M187T65	2722.30420571781	2325.04619546032	1803.35770420383	2793.20593179636	2290.76174691716	1655.89735757041	956.393073129647	1247.56663548448	1780.9529331978	2255.74863624864	966.660782669526	1093.60571808527	0.610785703611456	0.0130002254240194	0.0151515151515152	0.0419262723039316	0.0455137426225529	0.916666666666667	0.722222222222222	1	1.10704170539401	0.297521401477623	none	187.07048158788	1.08284166666667	1	0	-	Unknown	-	-	-	18	3a,16b-Dihydroxyandrostenone;16-Oxoandrostenediol;3a,16a-Dihydroxyandrostenone;16a-Hydroxydehydroisoandrosterone;3a,16-Dihydroxyandrostenone;7a-Hydroxytestosterone;7a-Hydroxydehydroepiandrosterone;7b-Hydroxydehydroepiandrosterone;11-Ketoetiocholanolone;6beta-Hydroxytestosterone;19-Hydroxytestosterone;11beta-Hydroxytestosterone;2beta-Hydroxytestosterone;cis-[8]-Shogaol;Ginsenoyne G;10-Acetoxy-8-he…	HMDB0000309;HMDB0000322;HMDB0000324;HMDB0000352;HMDB0000388;HMDB0003956;HMDB0004611;HMDB0004624;HMDB0006031;HMDB0006259;HMDB0006769;HMDB0012533;HMDB0012654;HMDB0031464;HMDB0039589;HMDB0039735;HMDB0060089;HMDB0060339	19	16alpha-Hydroxydehydroepiandrosterone;7alpha-Hydroxytestosterone;19-Hydroxytestosterone;6beta-Hydroxytestosterone;11-Ketoetiocholanolone;16alpha-Hydroxytestosterone;14alpha,17beta-Dihydroxyandrost-4-en-3-one;15alpha-Hydroxytestosterone;11-Ketoandrosterone;1,2,4,5-Tetrahydrotestolactone;16beta,17beta-Dihydroxy-16-methylestr-4-en-3-one;4beta,5-Epoxy-17beta-hydroxy-5beta-androstan-3-one;11alpha,17be…	C05139;C05291;C05294;C14497;C14552;C14600;C14627;C14649;C14671;C14912;C15144;C15286;C15306;C15332;C15416;C18045;C18075;C21296;C15084
neg-M187T71	1743.33711217065	1449.51410161046	1927.71569653277	1479.75352984184	1582.77886466866	1879.77324321636	3265.15635040983	2829.46784011818	3194.28541040087	2655.56133253959	2312.72739948174	2851.27904670624	1.70015840884197	2.32485762417825e-05	0.00216450216450216	0.000264222732350251	0.00927635166765601	1	1	1	1.37432586630795	0.0622197375084257	none	186.999840282111	1.1757	1	0	-	Unknown	-	-	-	2	p-Cresol sulfate;Benzyl sulfate	HMDB0011635;HMDB0034782	1	4-Sulfobenzyl_alcohol	C06678
neg-M187T88	826.773337211328	1989.15836918238	812.162564694848	1403.68556540823	980.08914599369	2361.80876185487	1479.88257965796	1664.6780264778	2778.99295375485	4235.19162037786	3157.76011462276	2200.61907769842	1.85308353704777	0.0277143171895008	0.0411255411255411	0.0768415173860356	0.101768176035958	0.861111111111111	0.583333333333333	1	1.15676243437082	0.490402910073416	none	187.107376956246	1.47016666666667	1	0	-	Unknown	-	-	-	11	Alanyl-Valine;N6-Acetyl-L-lysine;N-Alpha-acetyllysine;Glycylleucine;Glycyl-Isoleucine;Isoleucyl-Glycine;Leucyl-Glycine;Valyl-Alanine;3-Pentadecylphenol;Malonoben;2-hydroxydesipramine	HMDB0028700;HMDB0000206;HMDB0000446;HMDB0000759;HMDB0028844;HMDB0028907;HMDB0028929;HMDB0029120;HMDB0033872;HMDB0031799;HMDB0060992	8	Glycyl-leucine;N6-Acetyl-L-lysine;6-Acetamido-3-aminohexanoate;N2-Acetyl-L-lysine;Crotanecine;N-Butyryl-L-homoserine_lactone;Pregnan-21-ol;Malonoben	C02155;C02727;C03846;C12989;C10284;C11837;C00892;C19039
neg-M187T89	831.507344642547	1067.3245965152	853.264547654244	727.790795066951	847.73975943582	1009.47546713866	1131.6679754589	1524.41227023758	1019.86603357725	199.905139814241	1370.59948202539	1636.41948395028	1.28962679123787	0.803289427923222	0.0930735930735931	0.885066995464342	0.191951802668004	0.805555555555556	0.472222222222222	1	0.164028061631612	0.286964390963777	none	186.999862123143	1.48674166666667	1	0	-	Unknown	-	-	-	34	6,7-dihydroxy-3-(2,4,5-trihydroxyphenyl)-3,4-dihydro-2H-1-benzopyran-4-one;2-(3,5-dihydroxyphenyl)-3,5,7-trihydroxy-3,4-dihydro-2H-1-benzopyran-4-one;3-(3,5-dihydroxyphenyl)-1-(2,4,6-trihydroxyphenyl)propane-1,2-dione;3,5,6,7-tetrahydroxy-2-(3-hydroxyphenyl)-3,4-dihydro-2H-1-benzopyran-4-one;3,5,6,7-tetrahydroxy-2-(4-hydroxyphenyl)-3,4-dihydro-2H-1-benzopyran-4-one;3-(4-hydroxyphenyl)-1-(2,3,4,6-…	HMDB0125017;HMDB0125208;HMDB0125211;HMDB0125220;HMDB0125366;HMDB0125368;HMDB0125371;HMDB0125372;HMDB0126023;HMDB0126025;HMDB0126029;HMDB0126030;HMDB0126033;HMDB0126035;HMDB0126039;HMDB0126040;HMDB0126565;HMDB0128217;HMDB0129344;HMDB0129353;HMDB0129359;HMDB0130177;HMDB0130180;HMDB0130332;HMDB0131756;HMDB0131926;HMDB0133541;HMDB0133542;HMDB0133543;HMDB0137814;HMDB0040631;HMDB0125817;HMDB0127785;HMD…	3	Taxifolin;Pentahydroxyflavanone;cis-Dihydroquercetin	C01617;C05911;C12316
neg-M188T141	28396.4372374609	24038.0223863362	27669.688193483	21750.1505177789	26343.1857640525	23347.0700358016	33176.9282024085	32020.9930838245	33239.8666979878	29708.1696485494	32374.8214729066	32216.0763781958	1.27181644094111	0.00138311507331193	0.00216450216450216	0.00689852756481272	0.00927635166765601	1	1	1	0.904178452121126	0.0259222742094599	none	188.091812723638	2.35808333333333	1	0	-	Unknown	-	-	-	13	N-lactoyl-Valine;1-hydroxyhexanoylglycine;2-hydroxyhexanoylglycine;3-hydroxyhexanoylglycine;4-hydroxyhexanoylglycine;5-hydroxyhexanoylglycine;N-Methylcalystegine B2;2-Octenedioic acid;cis-4-Octenedioic acid;trans-3-Octenedioic acid;3-Isopropenylpentanedioic acid;Ethyl 2,4-dioxohexanoate;Diethyl fumarate	HMDB0062181;HMDB0094718;HMDB0094719;HMDB0094720;HMDB0094721;HMDB0094722;HMDB0036604;HMDB0000341;HMDB0004982;HMDB0013312;HMDB0032352;HMDB0034851;HMDB0038601	5	Castanospermine;(2S)-2-{[1-(R)-Carboxyethyl]amino}pentanoate;Alexine;Australine;2_-(Butylamido)-4-hydroxybutanoic_acid	C02256;C06326;C10124;C10132;C11843
neg-M188T179	1106.60296852589	1242.50790846828	1243.79004555445	1115.37131432851	1177.99355482015	1113.72334932585	1478.89400710868	1169.98558513276	1157.28333662159	1158.8719731751	946.41573699132	1192.67055763433	1.01487603102559	0.906164352928133	0.937229437229437	0.945196666325865	0.966195833754161	0.527777777777778	0.166666666666667	0.861111111111111	0.0329614959071405	0.0880548171566759	none	188.033662006512	2.98385	1	0	-	Unknown	-	-	-	7	Kynurenic acid;1-Nitronaphthalene-5,6-oxide;1-Nitronaphthalene-7,8-oxide;Glycerol 3-phosphate;Beta-Glycerophosphoric acid;(1aalpha,2beta,3alpha,11calpha)-1a,2,3,11c-Tetrahydro-6,11-dimethylbenzo[6,7]phenanthro[3,4-b]oxirene-2,3-diol;3-(5-hydroxy-2,2-dimethyl-2H-chromen-6-yl)-1-phenylprop-2-en-1-one	HMDB0000715;HMDB0060331;HMDB0060332;HMDB0000126;HMDB0002520;HMDB0062223;HMDB0125855	11	4-Hydroxy-2-quinolinecarboxylic_acid;N-Acetylisatin;1-Nitronaphthalene-5,6-oxide;1-Nitronaphthalene-7,8-oxide;2-Oxo-1,2-dihydroquinoline-4-carboxylate;3-Hydroxyquinaldic_acid;sn-Glycerol_3-phosphate;sn-Glycerol_1-phosphate;Glycerol_2-phosphate;DL-Glycerol_1-phosphate;(1aalpha,2beta,3alpha,11calpha)-1a,2,3,11c-Tetrahydro-6,11-dimethylbenzo[6,7]phenanthro[3,4-b]oxirene-2,3-diol	C01717;C02172;C14800;C14802;C16715;C18621;C00093;C00623;C02979;C03189;C19559
neg-M188T198	1432.83634980772	1816.70351980626	2215.4302046584	1940.80752854986	1780.02075418222	1932.26106948744	2343.78793296658	2610.56542706997	2000.78032698363	2517.27994724063	2280.46873132443	2156.27805118715	1.2510421003534	0.0108962295802445	0.00865800865800866	0.0361803762158106	0.0285450684249998	0.944444444444444	0.777777777777778	1	0.763736835269078	0.0291868406019541	none	188.073507514459	3.29331666666667	1	0	-	Unknown	-	-	-	5	Indole-3-propionic acid;Phensuximide;Indole-3-methyl acetate;Propanoic acid, 2-(methoxyimino)-, trimethylsilyl ester;S-Prenyl-L-cysteine	HMDB0002302;HMDB0014970;HMDB0029738;HMDB0094703;HMDB0012286	5	Phensuximide;6,7-Dimethoxyisoquinoline;1,3-Dimethyl-6,8-isoquinolinediol;Methyl_(indol-3-yl)acetate;Ruscopine	C07437;C09348;C12345;C20635;C08510
neg-M188T247	545.013290784056	1378.5492860845	712.672894927961	682.977490514681	560.621184275851	899.838732636988	756.86159603158	522.14515957785	691.97686105846	530.413810727625	579.889811340254	766.203403792892	0.804969448694424	0.303559201813998	0.484848484848485	0.47269163000444	0.642218550393242	0.638888888888889	0.305555555555556	0.916666666666667	0.469943281419998	0.0985172998481703	none	188.099709843355	4.10895	0	0	-	Unknown	-	-	-	0	-	-	0	-	-
neg-M188T444	2865.02320583453	2100.56566494691	2438.00556319018	2255.3008959616	1849.33763053056	1869.97290435296	1927.0046971609	2300.70723463532	2054.04696875184	1817.73098207384	1709.7425481894	2840.07027237981	0.945515626759597	0.57502990899467	0.484848484848485	0.721815094743759	0.642218550393242	0.638888888888889	0.277777777777778	0.931249999999999	0.200521100454335	0.0452193456242598	none	187.940636252578	7.39369166666667	0	0	-	Unknown	-	-	-	0	-	-	0	-	-
neg-M188T488	4649.55296007987	4810.44723725763	4253.16711614246	5189.17905028415	9218.89539772442	4955.39821695079	4398.894497966	4748.01302449716	5493.35596881661	4649.13086287949	4904.71790898048	4755.14176438223	0.875217496287176	0.432538468021689	0.588744588744589	0.600554765035622	0.72897379347174	0.611111111111111	0.277777777777778	0.916666666666667	0.265682486293452	0.483496088196535	none	187.940922819236	8.13883333333333	0	0	-	Unknown	-	-	-	0	-	-	0	-	-
neg-M188T55	2664.38096825626	2658.31539887346	2703.23478001669	2405.77943456842	2701.53104253537	2396.60585125326	1381.57615283442	1658.88203223272	1319.11345186193	1670.60241027887	1565.01608817964	1612.83339266897	0.592924273247445	3.78628664477452e-06	0.00216450216450216	6.15130053609321e-05	0.00927635166765601	1	1	1	1.39315222839505	0.0972647244138339	none	188.039943217701	0.910766666666667	1	0	-	Unknown	-	-	-	2	Thiotepa;p-Toluenesulfonic acid	HMDB0015576;HMDB0059933	2	Thiotepa;Toluene-4-sulfonate	C07641;C06677
neg-M188T62	544.659850380051	765.958978706491	640.316137106544	267.242168203772	800.579363603709	552.319370879151	110.607132732577	292.971621893788	91.9019704840667	396.702929801653	709.353197509452	187.228570117772	0.500903785922773	0.0407338210991109	0.0649350649350649	0.104261803954771	0.145005299666932	0.833333333333333	0.555555555555556	1	1.44366107374775	0.300400672332115	none	188.110495082811	1.02794166666667	1	0	-	Unknown	-	-	-	2	S-(3-Methyl-2-butenyl) 2-methylpropanethioate;Allyl thiohexanoate	HMDB0031699;HMDB0039467	2	EPTC;8-Methylthiooctanaldoxime	C11081;C17251
neg-M188T70	23652.9909140919	26074.8166754477	24054.3808294985	21852.8176777127	21209.6734945354	24113.5110877855	18175.6485064119	14359.3726261558	17328.6638828696	15313.4626607912	15411.3044164155	17324.7407731729	0.694625777999251	2.45248767772588e-05	0.00216450216450216	0.000275470438425061	0.00927635166765601	1	1	1	1.10688672672154	0.0362165404257873	none	188.05494495732	1.1651	1	1	N-Acetyl-L-glutamic acid	Organic acids and derivatives	Carboxylic acids and derivatives	HMDB0001138	C00624	2	Glutarylglycine;N-Acetylglutamic acid	HMDB0000590;HMDB0001138	11	N-Acetyl-L-glutamate;L-2-Amino-6-oxoheptanedioate;AminoDHQ;3-Dehydroshikimate;5-Dehydroshikimate;2-Oxohept-3-enedioate;2-Hydroxyhepta-2,4-dienedioate;2-Hydroxy-5-methyl-cis,cis-muconate;2-Oxo-5-methyl-cis-muconate;5-Methylmaleylacetate;cis,cis-2,4-Dihydroxy-5-methyl-6-oxo-2,4-hexadienoate	C00624;C03871;C12109;C02637;C02652;C03063;C05600;C07478;C07479;C18306;C18318
neg-M188T98	19299.8220653106	18404.8080252752	22074.3222232038	18674.9571155773	20046.8741728979	19801.5535419323	11485.4930608891	10527.7170017998	11420.8828785284	11040.2076598585	11474.714287501	10686.0707974847	0.563260940524285	6.29612796999381e-08	0.00216450216450216	2.43255175363303e-06	0.00927635166765601	1	1	1	1.48258389320692	0.0396479094208654	none	188.055013890623	1.63938333333333	1	1	N-Acetyl-L-glutamic acid	Organic acids and derivatives	Carboxylic acids and derivatives	HMDB0001138	C00624	2	Glutarylglycine;N-Acetylglutamic acid	HMDB0000590;HMDB0001138	11	N-Acetyl-L-glutamate;L-2-Amino-6-oxoheptanedioate;AminoDHQ;3-Dehydroshikimate;5-Dehydroshikimate;2-Oxohept-3-enedioate;2-Hydroxyhepta-2,4-dienedioate;2-Hydroxy-5-methyl-cis,cis-muconate;2-Oxo-5-methyl-cis-muconate;5-Methylmaleylacetate;cis,cis-2,4-Dihydroxy-5-methyl-6-oxo-2,4-hexadienoate	C00624;C03871;C12109;C02637;C02652;C03063;C05600;C07478;C07479;C18306;C18318
neg-M189T141	2417.5493718844	2182.07144514566	2262.69657044809	1813.41027100517	2187.46431208726	1990.21326055776	2829.07748341371	2764.35596304989	2669.73861305665	2559.55691242627	2855.34674359203	2754.99271339329	1.27849920962068	0.00103852548881959	0.00216450216450216	0.00548965501601199	0.00927635166765601	1	1	1	0.92000970745618	0.0174477788855491	none	189.094858490224	2.35696666666667	1	0	-	Unknown	-	-	-	3	(+/-)-Isobutyl 3-methylthiobutyrate;3-Mercaptoheptyl acetate;(S)-3-Methylthiohexyl acetate	HMDB0032346;HMDB0032372;HMDB0032427	0	-	-
neg-M189T190	1741.94201885995	1758.95737862758	1514.11761395124	1201.46708803486	1496.16591097192	1372.62802230322	848.200730405538	1034.79601622467	724.130746514183	947.585651629442	843.062910987473	873.084197530999	0.580153984753463	4.16956835715607e-05	0.00216450216450216	0.000424324636849694	0.00927635166765601	1	1	1	1.38600865322527	0.0404888351687267	none	189.075330661113	3.15873333333333	1	0	-	Unknown	-	-	-	4	3-Hydroxysuberic acid;Diethyl L-malate;6-(2-Hydroxyethoxy)-6-oxohexanoic acid;Oxybuprocaine	HMDB0000325;HMDB0040220;HMDB0061681;HMDB0015029	1	(R)-3-((R)-3-Hydroxybutanoyloxy)butanoate	C04546
neg-M189T220	1464.76799921923	1079.43707949816	1335.0314696885	1027.62435535109	1482.18071034945	999.953139814352	616.532963241912	572.440313379939	646.804516179869	530.514673036	622.251322374209	674.305721646594	0.495716891382948	5.55413074908284e-05	0.00216450216450216	0.000532750891214524	0.00927635166765601	1	1	1	1.58270270511318	0.0387663390565144	down	189.075372524034	3.6692	1	1	3-Methyl-2-oxopentanoic acid	Organic acids and derivatives	Keto acids and derivatives	HMDB0000491	C03465	4	3-Hydroxysuberic acid;Diethyl L-malate;6-(2-Hydroxyethoxy)-6-oxohexanoic acid;Oxybuprocaine	HMDB0000325;HMDB0040220;HMDB0061681;HMDB0015029	1	(R)-3-((R)-3-Hydroxybutanoyloxy)butanoate	C04546
neg-M189T256	666.716417798415	747.313482867494	878.070614461045	783.431343738733	751.231778306267	763.171209281458	729.85896118355	801.589417561642	769.200323316295	702.8945284486	717.130638628732	1229.37486294847	1.07845729790961	0.552978837520649	1	0.704822526898713	1	0.5	0.166666666666667	0.861111111111111	0.181579458832759	0.347338278379321	none	189.015234038466	4.2705	1	0	-	Unknown	-	-	-	5	4-[3-(3,4-dihydroxyphenyl)-2-hydroxypropyl]benzene-1,2,3,5-tetrol;5-[2-hydroxy-3-(2,4,6-trihydroxyphenyl)propyl]benzene-1,2,4-triol;5-[2-hydroxy-3-(2,4,6-trihydroxyphenyl)propyl]benzene-1,2,3-triol;4R,5R,6S-Trihydroxy-2-hydroxymethyl-2-cyclohexen-1-one 6-(2-hydroxy-6-methylbenzoate);2-(Formamido)-N1-(5-phospho-D-ribosyl)acetamidine	HMDB0128179;HMDB0128184;HMDB0141543;HMDB0040692;HMDB0006211	2	Allamandin;Mecarbinzid	C09766;C18942
neg-M189T472	3664.9780953671	2512.06428537485	3632.95725978167	4974.69311802877	1501.59768804779	5135.83374936197	3532.41029438943	5050.50917480428	4246.4953417095	4153.64660217251	2086.67392274365	3042.39791675763	1.03221011372649	0.754344469168859	1	0.853486448470469	1	0.5	0.166666666666667	0.833333333333333	0.177655239870968	0.0816666145465601	none	188.996797757313	7.861475	1	0	-	Unknown	-	-	-	1	3-Hydroxy-4-aminopyridine sulfate	HMDB0061120	1	Nimustine_hydrochloride	C11276
neg-M189T55	11481.1412172865	11447.1339336653	10874.9301658778	11448.5327480819	10715.3948845002	10680.8753392612	7020.3978009891	8604.33024622541	7662.11803553828	8142.46585860076	7673.92456587125	7166.47974261187	0.694240044645121	1.33910085521706e-05	0.00216450216450216	0.000167545596832162	0.00927635166765601	1	1	1	1.15509120103131	0.0589644190165318	none	189.033470683032	0.9105	1	0	-	Unknown	-	-	-	0	-	-	3	2-Aminobenzenesulfonate;Metanilic_acid;4-Aminobenzenesulfonate	C06333;C06334;C06335
[truncated: 14,678 more rows]
